# Supplementary material for: Profile of Membrane Cargo Trafficking Proteins and Transporters Expressed under N Source Derepressing Conditions in Aspergillus nidulans
Source: J Fungi (Basel). 2021 Jul 14;7(7):560. doi: 10.3390/jof7070560 (PMC8306328; doi:10.3390/jof7070560)
Supplement: Supplementary file 1 [file jof-07-00560-s001.zip]

Archive with 3 entries (3 files):
- Supplementary Tables/Supplementary Table 1_Total proteins.xlsx
- Supplementary Tables/Supplementary Table 2_Transporters.xlsx
- Supplementary Tables/Supplementary Table 3_Proteins involved in trafficking.xlsx
