# Supplementary material for: Profile of Membrane Cargo Trafficking Proteins and Transporters Expressed under N Source Derepressing Conditions in Aspergillus nidulans
Source: J Fungi (Basel). 2021 Jul 14;7(7):560. doi: 10.3390/jof7070560 (PMC8306328; doi:10.3390/jof7070560)
Supplement: Supplementary file 1 [file jof-07-00560-s001.zip › Supplementary Tables/Supplementary Table 1_Total proteins.xlsx]

## Sheet: Results
Supplementary Table 1_Total proteins
Accession	Description	Coverage	# Proteins	# Unique Peptides	# Peptides	# PSMs	Area	# AAs	MW [kDa]	calc. pI	Systematic/Protein name	Saccharomyces homologue	Topology	Biological process
A0A0A0QK94	Translation elongation factor 1-alpha (Fragment) OS=Emericella nidulans OX=162425 GN=tef-1-alpha PE=4 SV=1 - [A0A0A0QK94_EMEND]	32.5	2	1	7	26	3.15771e+08	200	21.5422	7.32764	AN4218	TEF2,TEF1	cytosol	translation							MFS	The Major Facilitator Superfamily (MFS)	Secondary Transporter
A0A0A6YYW5	AlcS-like protein OS=Emericella nidulans OX=162425 GN=aspA PE=3 SV=1 - [A0A0A6YYW5_EMEND]	9.89	1	1	1	1	19683869	273	29.7342	6.52197	AN4667/AspA	CDC11	cytosol	developmental process							MFS	The Major Facilitator Superfamily (MFS)	Secondary Transporter
A0A0C5L0G4	Translation elongation factor 1-alpha (Fragment) OS=Emericella nidulans OX=162425 GN=tef-1-alpha PE=4 SV=1 - [A0A0C5L0G4_EMEND]	43.44	4	1	10	21	7.65286e+07	221	23.8723	7.02002	AN4218	TEF2,TEF1	cytosol	translation							MFS	The Major Facilitator Superfamily (MFS)	Secondary Transporter
A0A0F7G9S3	Beta-tubulin (Fragment) OS=Emericella nidulans OX=162425 GN=tub2 PE=3 SV=1 - [A0A0F7G9S3_EMEND]	42.86	41	2	2	154	9.28143e+08	63	6.76926	4.64014	AN1182/BenA	TUB2	cytoskeleton	organelle organization							ArsAB	The Arsenite-Antimonite (ArsAB) Efflux Family	ATP-Dependent
A0A1C9U466	Mitogen activated protein kinase (Fragment) OS=Emericella nidulans OX=162425 GN=hogA PE=4 SV=1 - [A0A1C9U466_EMEND]	9.92	1	1	1	1	24046344	131	15.2449	6.29053	AN1017/HogA	HOG1	nucleus	signal transduction
A0A1D3PCM3	Serine O-succinyltransferase OS=Emericella nidulans OX=162425 GN=CysA PE=1 SV=1 - [SST_EMEND]	3.87	2	1	1	1	1.31907e+07	517	56.3533	7.37158	AN8565/CysA	cys2	mitochondrion	primary metabolic process
A0A1D9CUW7	Calmodulin (Fragment) OS=Emericella nidulans OX=162425 GN=cmdA PE=3 SV=1 - [A0A1D9CUW7_EMEND]	23.53	1	1	1	1	678869	51	5.6296	3.97998	AN2047/CaM	CMD1	cytosol	cell cycle
A0A1U8QEK4	HECT domain-containing protein OS=Emericella nidulans (strain FGSC A4 / ATCC 38163 / CBS 112.46 / NRRL 194 / M139) OX=227321 GN=AN1746.2 PE=4 SV=1 - [A0A1U8QEK4_EMENI]	1.65	1	1	1	1	3.69801e+06	1820	200.117	5.49072	AN1746/HulC	UFD4	nucleus, cytosol	cellular protein modification process
A0A1U8QEK5	Uncharacterized protein OS=Emericella nidulans (strain FGSC A4 / ATCC 38163 / CBS 112.46 / NRRL 194 / M139) OX=227321 GN=AN4095.2 PE=4 SV=1 - [A0A1U8QEK5_EMENI]	11.75	1	2	2	3	5.86802e+06	315	34.7866	5.85889	AN4095	MRL1	endomembrane system	vesicle-mediated transport
A0A1U8QEK7	Uncharacterized protein OS=Emericella nidulans (strain FGSC A4 / ATCC 38163 / CBS 112.46 / NRRL 194 / M139) OX=227321 GN=AN5489.2 PE=4 SV=1 - [A0A1U8QEK7_EMENI]	6.67	1	1	1	1		390	42.4007	9.02686	AN5489	-	unknown	unknown
A0A1U8QEK9	Uncharacterized protein OS=Emericella nidulans (strain FGSC A4 / ATCC 38163 / CBS 112.46 / NRRL 194 / M139) OX=227321 GN=AN7207.2 PE=4 SV=1 - [A0A1U8QEK9_EMENI]	6.82	1	1	1	1		88	10.4286	11.7222	AN7207	-	unknown	unknown
A0A1U8QEL4	Uncharacterized protein OS=Emericella nidulans (strain FGSC A4 / ATCC 38163 / CBS 112.46 / NRRL 194 / M139) OX=227321 GN=AN5910.2 PE=3 SV=1 - [A0A1U8QEL4_EMENI]	5.06	1	1	1	1	8.28628e+06	494	55.1785	5.23682	AN5910	PAF1	nucleus	transcription
A0A1U8QEL5	Chloride channel protein OS=Emericella nidulans (strain FGSC A4 / ATCC 38163 / CBS 112.46 / NRRL 194 / M139) OX=227321 GN=AN2308.2 PE=3 SV=1 - [A0A1U8QEL5_EMENI]	2.9	1	1	1	1	5.17285e+07	828	91.2799	8.20654	AN2308	GEF1	plasma membrane	transmembrane transport
A0A1U8QEL8	Uncharacterized protein OS=Emericella nidulans (strain FGSC A4 / ATCC 38163 / CBS 112.46 / NRRL 194 / M139) OX=227321 GN=AN1643.2 PE=3 SV=1 - [A0A1U8QEL8_EMENI]	7.29	1	1	1	1		480	54.4759	5.18604	AN1643	-	unknown	secondary metabolic process
A0A1U8QEM3	J domain-containing protein OS=Emericella nidulans (strain FGSC A4 / ATCC 38163 / CBS 112.46 / NRRL 194 / M139) OX=227321 GN=AN3375.2 PE=4 SV=1 - [A0A1U8QEM3_EMENI]	11.16	1	3	3	3	8.46889e+06	466	51.6583	5.36377	AN3375	CAJ1	unknown	protein folding
A0A1U8QEM4	GOLD domain-containing protein OS=Emericella nidulans (strain FGSC A4 / ATCC 38163 / CBS 112.46 / NRRL 194 / M139) OX=227321 GN=AN1154.2 PE=3 SV=1 - [A0A1U8QEM4_EMENI]	12.87	1	2	2	2	6.21067e+06	202	23.4507	6.04932	AN1154	EMP24	endomembrane system	vesicle-mediated transport
A0A1U8QEM5	Uncharacterized protein OS=Emericella nidulans (strain FGSC A4 / ATCC 38163 / CBS 112.46 / NRRL 194 / M139) OX=227321 GN=AN4239.2 PE=4 SV=1 - [A0A1U8QEM5_EMENI]	3.03	1	1	1	1	746338	595	65.2127	5.71924	AN4239	NPL6	nucleus	transcription
A0A1U8QEM7	MFS domain-containing protein OS=Emericella nidulans (strain FGSC A4 / ATCC 38163 / CBS 112.46 / NRRL 194 / M139) OX=227321 GN=AN4173.2 PE=4 SV=1 - [A0A1U8QEM7_EMENI]	5.04	1	1	1	1	85476302	516	55.664	8.646	AN4173	SPAPB1E7.08c	endoplasmic reticulum	transmembrane transport
A0A1U8QEN2	AP complex subunit beta OS=Emericella nidulans (strain FGSC A4 / ATCC 38163 / CBS 112.46 / NRRL 194 / M139) OX=227321 GN=AN3029.2 PE=3 SV=1 - [A0A1U8QEN2_EMENI]	3.39	1	2	2	2	6.824e+06	766	83.9104	5.60498	AN3029	APL2	endomembrane system	vesicle-mediated transport
A0A1U8QEN9	Mitochondrial thiamine pyrophosphate carrier 1 OS=Emericella nidulans (strain FGSC A4 / ATCC 38163 / CBS 112.46 / NRRL 194 / M139) OX=227321 GN=AN4064.2 PE=3 SV=1 - [A0A1U8QEN9_EMENI]	24.44	1	6	6	449	6.48595e+08	311	33.7906	9.89111	AN4064	PET9	mitochondrion	transmembrane transport
A0A1U8QEQ3	Cation_ATPase_N domain-containing protein OS=Emericella nidulans (strain FGSC A4 / ATCC 38163 / CBS 112.46 / NRRL 194 / M139) OX=227321 GN=AN7464.2 PE=4 SV=1 - [A0A1U8QEQ3_EMENI]	1.69	1	1	1	1		1062	113.935	6.78564	AN7464/PmrA	PMR1	Golgi apparatus	primary metabolic process
A0A1U8QEQ5	Uncharacterized protein OS=Emericella nidulans (strain FGSC A4 / ATCC 38163 / CBS 112.46 / NRRL 194 / M139) OX=227321 GN=AN0132.2 PE=4 SV=1 - [A0A1U8QEQ5_EMENI]	6.26	1	1	1	2	1.61408e+08	623	71.0957	6.85889	AN0132	-	unknown	unknown
A0A1U8QER3	Uncharacterized protein OS=Emericella nidulans (strain FGSC A4 / ATCC 38163 / CBS 112.46 / NRRL 194 / M139) OX=227321 GN=AN2450.2 PE=3 SV=1 - [A0A1U8QER3_EMENI]	1.97	1	1	1	1	1.23197e+07	610	67.6535	5.17334	AN2450/UbaB	UBA2	nucleus	cellular protein modification process
A0A1U8QER9	Uncharacterized protein OS=Emericella nidulans (strain FGSC A4 / ATCC 38163 / CBS 112.46 / NRRL 194 / M139) OX=227321 GN=AN2010.2 PE=4 SV=1 - [A0A1U8QER9_EMENI]	5.85	1	1	1	2		342	37.2769	5.69385	AN2010	-	unknown	unknown
A0A1U8QES0	DLH domain-containing protein OS=Emericella nidulans (strain FGSC A4 / ATCC 38163 / CBS 112.46 / NRRL 194 / M139) OX=227321 GN=AN3712.2 PE=4 SV=1 - [A0A1U8QES0_EMENI]	3.67	1	1	1	2	1.6779e+07	245	27.0227	6.41748	AN3712	AIM2	cytosol	unknown
A0A1U8QES5	Uncharacterized protein OS=Emericella nidulans (strain FGSC A4 / ATCC 38163 / CBS 112.46 / NRRL 194 / M139) OX=227321 GN=AN9156.2 PE=4 SV=1 - [A0A1U8QES5_EMENI]	5	1	1	1	1		600	63.5689	4.24658	AN9156	-	unknown	unknown
A0A1U8QES6	Uncharacterized protein OS=Emericella nidulans (strain FGSC A4 / ATCC 38163 / CBS 112.46 / NRRL 194 / M139) OX=227321 GN=AN7004.2 PE=4 SV=1 - [A0A1U8QES6_EMENI]	1.2	1	1	1	1		501	55.2231	8.27979	AN7004	-	unknown	unknown
A0A1U8QES8	Uncharacterized protein OS=Emericella nidulans (strain FGSC A4 / ATCC 38163 / CBS 112.46 / NRRL 194 / M139) OX=227321 GN=AN4957.2 PE=3 SV=1 - [A0A1U8QES8_EMENI]	4.2	1	2	2	3	8.2333e+06	524	57.4282	6.15088	AN4957/GalE	GAL1	cytosol	primary metabolic process
A0A1U8QET3	Uncharacterized protein OS=Emericella nidulans (strain FGSC A4 / ATCC 38163 / CBS 112.46 / NRRL 194 / M139) OX=227321 GN=AN7359.2 PE=3 SV=1 - [A0A1U8QET3_EMENI]	2.14	1	1	1	1	1.20295e+07	514	57.6621	9.0708	AN7359/CYP5078A3	DIT2	endoplasmic reticulum	primary metabolic process
A0A1U8QET4	APH domain-containing protein OS=Emericella nidulans (strain FGSC A4 / ATCC 38163 / CBS 112.46 / NRRL 194 / M139) OX=227321 GN=AN3770.2 PE=4 SV=1 - [A0A1U8QET4_EMENI]	2.66	1	1	1	1		414	46.058	5.85889	AN3770	-	unknown	unknown
A0A1U8QET6	Uncharacterized protein OS=Emericella nidulans (strain FGSC A4 / ATCC 38163 / CBS 112.46 / NRRL 194 / M139) OX=227321 GN=AN8572.2 PE=4 SV=1 - [A0A1U8QET6_EMENI]	3.19	1	1	1	1	3.81647e+06	345	39.7632	8.98291	AN8572	-	unknown	unknown
A0A1U8QET8	Uncharacterized protein OS=Emericella nidulans (strain FGSC A4 / ATCC 38163 / CBS 112.46 / NRRL 194 / M139) OX=227321 GN=AN4607.2 PE=3 SV=1 - [A0A1U8QET8_EMENI]	5.48	1	1	1	1	1.76768e+07	146	16.5924	9.53955	AN4607	-	unknown	secondary metabolic process
A0A1U8QEU0	Uncharacterized protein OS=Emericella nidulans (strain FGSC A4 / ATCC 38163 / CBS 112.46 / NRRL 194 / M139) OX=227321 GN=AN6997.2 PE=4 SV=1 - [A0A1U8QEU0_EMENI]	3.17	1	1	1	2	1.57876e+07	221	24.0463	9.37842	AN6997	-	unknown	unknown
A0A1U8QEU2	Uncharacterized protein OS=Emericella nidulans (strain FGSC A4 / ATCC 38163 / CBS 112.46 / NRRL 194 / M139) OX=227321 GN=AN8239.2 PE=4 SV=1 - [A0A1U8QEU2_EMENI]	8.21	1	1	1	1		280	30.6827	7.54736	AN8239	-	unknown	unknown
A0A1U8QEU4	Uncharacterized protein OS=Emericella nidulans (strain FGSC A4 / ATCC 38163 / CBS 112.46 / NRRL 194 / M139) OX=227321 GN=AN4719.2 PE=4 SV=1 - [A0A1U8QEU4_EMENI]	0.58	1	1	1	3		1199	135.226	9.23193	AN4719	ROM2	plasma membrane	signal transduction
A0A1U8QEU8	Importin N-terminal domain-containing protein OS=Emericella nidulans (strain FGSC A4 / ATCC 38163 / CBS 112.46 / NRRL 194 / M139) OX=227321 GN=AN4053.2 PE=4 SV=1 - [A0A1U8QEU8_EMENI]	1.52	1	1	1	1	1.85858e+06	1055	119.066	5.30029	AN4053/KapH	KAP120	cytoskeleton	macromolecule localization
A0A1U8QEV7	Uncharacterized protein OS=Emericella nidulans (strain FGSC A4 / ATCC 38163 / CBS 112.46 / NRRL 194 / M139) OX=227321 GN=AN2482.2 PE=4 SV=1 - [A0A1U8QEV7_EMENI]	0.99	1	1	1	1		2015	225.703	6.34131	AN2482	SLH1	cytosol	translation
A0A1U8QEW4	Uncharacterized protein OS=Emericella nidulans (strain FGSC A4 / ATCC 38163 / CBS 112.46 / NRRL 194 / M139) OX=227321 GN=AN6984.2 PE=4 SV=1 - [A0A1U8QEW4_EMENI]	9.09	1	1	1	1		198	21.5331	5.23682	AN6984	-	unknown	unknown
A0A1U8QEW7	Structural maintenance of chromosomes protein 4 OS=Emericella nidulans (strain FGSC A4 / ATCC 38163 / CBS 112.46 / NRRL 194 / M139) OX=227321 GN=AN4597.2 PE=3 SV=1 - [A0A1U8QEW7_EMENI]	5.15	1	5	5	5	6.46005e+06	1476	165.988	6.34131	AN4597	SMC4	nucleus	cell cycle
A0A1U8QEX5	COX assembly mitochondrial protein OS=Emericella nidulans (strain FGSC A4 / ATCC 38163 / CBS 112.46 / NRRL 194 / M139) OX=227321 GN=AN0795.2 PE=3 SV=1 - [A0A1U8QEX5_EMENI]	10.53	1	1	1	1	1.03054e+07	133	15.6508	8.95361	AN0795	cmc2	mitochondrion	organelle organization
A0A1U8QEY1	Uncharacterized protein OS=Emericella nidulans (strain FGSC A4 / ATCC 38163 / CBS 112.46 / NRRL 194 / M139) OX=227321 GN=AN5462.2 PE=4 SV=1 - [A0A1U8QEY1_EMENI]	6.57	1	1	1	2	907325	198	22.1814	9.92041	AN5462	-	unknown	unknown
A0A1U8QEY3	Acyl carrier protein OS=Emericella nidulans (strain FGSC A4 / ATCC 38163 / CBS 112.46 / NRRL 194 / M139) OX=227321 GN=AN5704.2 PE=3 SV=1 - [A0A1U8QEY3_EMENI]	25.55	1	3	3	6	2.73606e+07	137	14.9569	6.32861	AN5704	ACP1	mitochondrion	primary metabolic process
A0A1U8QEY7	HORMA domain-containing protein OS=Emericella nidulans (strain FGSC A4 / ATCC 38163 / CBS 112.46 / NRRL 194 / M139) OX=227321 GN=AN2511.2 PE=3 SV=1 - [A0A1U8QEY7_EMENI]	8.89	1	1	1	1	2.00978e+06	225	25.48	6.39209	AN2511/Mad2	MAD2	nucleus	cell cycle
A0A1U8QEZ3	L51_S25_CI-B8 domain-containing protein OS=Emericella nidulans (strain FGSC A4 / ATCC 38163 / CBS 112.46 / NRRL 194 / M139) OX=227321 GN=AN6904.2 PE=3 SV=1 - [A0A1U8QEZ3_EMENI]	7.3	1	1	1	1	1.3775e+07	137	15.2972	10.2134	AN6904	MRPL51	mitochondrion	translation
A0A1U8QF04	Uncharacterized protein OS=Emericella nidulans (strain FGSC A4 / ATCC 38163 / CBS 112.46 / NRRL 194 / M139) OX=227321 GN=AN4522.2 PE=3 SV=1 - [A0A1U8QF04_EMENI]	31.9	1	5	5	210	1.12309e+08	116	13.2553	10.7554	AN4522	RPL34B	cytosol	translation
A0A1U8QF05	FAD-binding PCMH-type domain-containing protein OS=Emericella nidulans (strain FGSC A4 / ATCC 38163 / CBS 112.46 / NRRL 194 / M139) OX=227321 GN=AN9308.2 PE=3 SV=1 - [A0A1U8QF05_EMENI]	6.55	1	3	3	3	9.09496e+06	473	50.6427	5.26221	AN9308	-	unknown	unknown
A0A1U8QF07	Uncharacterized protein OS=Emericella nidulans (strain FGSC A4 / ATCC 38163 / CBS 112.46 / NRRL 194 / M139) OX=227321 GN=AN5203.2 PE=3 SV=1 - [A0A1U8QF07_EMENI]	11.76	1	2	2	2	17675695	170	18.767	9.49561	AN5203	MRPS8	mitochondrion	translation
A0A1U8QF10	26S proteasome regulatory subunit RPN2 OS=Emericella nidulans (strain FGSC A4 / ATCC 38163 / CBS 112.46 / NRRL 194 / M139) OX=227321 GN=AN1700.2 PE=3 SV=1 - [A0A1U8QF10_EMENI]	16.96	1	12	12	18	3.12693e+07	1144	125.561	5.0083	AN1700	RPN2	nucleus, cytosol	primary metabolic process
A0A1U8QF12	Uncharacterized protein OS=Emericella nidulans (strain FGSC A4 / ATCC 38163 / CBS 112.46 / NRRL 194 / M139) OX=227321 GN=AN3166.2 PE=4 SV=1 - [A0A1U8QF12_EMENI]	10.39	1	1	1	1	4.80065e+06	231	24.3523	4.75439	AN3166	-	unknown	unknown
A0A1U8QF16	TPR_REGION domain-containing protein OS=Emericella nidulans (strain FGSC A4 / ATCC 38163 / CBS 112.46 / NRRL 194 / M139) OX=227321 GN=AN3445.2 PE=4 SV=1 - [A0A1U8QF16_EMENI]	10.1	1	4	4	6	1.41911e+07	723	79.108	7.82568	AN3445	SKT5	cytosol	primary metabolic process
A0A1U8QF18	VWFA domain-containing protein OS=Emericella nidulans (strain FGSC A4 / ATCC 38163 / CBS 112.46 / NRRL 194 / M139) OX=227321 GN=AN0903.2 PE=4 SV=1 - [A0A1U8QF18_EMENI]	3.49	1	1	1	1	4.14117e+06	315	34.5392	6.53662	AN0903	-	unknown	unknown
A0A1U8QF19	CN hydrolase domain-containing protein OS=Emericella nidulans (strain FGSC A4 / ATCC 38163 / CBS 112.46 / NRRL 194 / M139) OX=227321 GN=AN8024.2 PE=3 SV=1 - [A0A1U8QF19_EMENI]	3.3	1	1	1	1	1.66697e+07	303	33.863	5.2876	AN8024	NIT2	unknown	primary metabolic process
A0A1U8QF24	FAD-binding FR-type domain-containing protein OS=Emericella nidulans (strain FGSC A4 / ATCC 38163 / CBS 112.46 / NRRL 194 / M139) OX=227321 GN=AN1752.2 PE=4 SV=1 - [A0A1U8QF24_EMENI]	10.91	1	8	8	15	1.87128e+07	1045	114.721	5.13525	AN1752	MET10	cytosol	primary metabolic process
A0A1U8QF26	ORC_WH_C domain-containing protein OS=Emericella nidulans (strain FGSC A4 / ATCC 38163 / CBS 112.46 / NRRL 194 / M139) OX=227321 GN=AN1435.2 PE=3 SV=1 - [A0A1U8QF26_EMENI]	3.31	1	1	1	1	1.05589e+06	363	41.5788	7.98682	AN1435	ORC3	nucleus	cell cycle
A0A1U8QF27	Uncharacterized protein OS=Emericella nidulans (strain FGSC A4 / ATCC 38163 / CBS 112.46 / NRRL 194 / M139) OX=227321 GN=AN9028.2 PE=4 SV=1 - [A0A1U8QF27_EMENI]	4.52	1	1	1	1	2.83106e+06	376	42.7021	6.30322	AN9028	SPCC757.02c	unknown	unknown
A0A1U8QF29	PKS_ER domain-containing protein OS=Emericella nidulans (strain FGSC A4 / ATCC 38163 / CBS 112.46 / NRRL 194 / M139) OX=227321 GN=AN8628.2 PE=3 SV=1 - [A0A1U8QF29_EMENI]	9.73	1	2	2	2	1.65498e+06	329	35.9151	7.18115	AN8628	ADH7	cytosol	primary metabolic process
A0A1U8QF32	PSP1 C-terminal domain-containing protein OS=Emericella nidulans (strain FGSC A4 / ATCC 38163 / CBS 112.46 / NRRL 194 / M139) OX=227321 GN=AN0446.2 PE=4 SV=1 - [A0A1U8QF32_EMENI]	1.27	1	1	1	1	5.67123e+06	867	94.4753	6.80029	AN0446	PSP1	cytosol	unknown
A0A1U8QF44	AB hydrolase-1 domain-containing protein OS=Emericella nidulans (strain FGSC A4 / ATCC 38163 / CBS 112.46 / NRRL 194 / M139) OX=227321 GN=AN8028.2 PE=4 SV=1 - [A0A1U8QF44_EMENI]	9.58	1	2	2	2		334	37.8162	7.06396	AN8028	-	unknown	unknown
A0A1U8QF74	MFS domain-containing protein OS=Emericella nidulans (strain FGSC A4 / ATCC 38163 / CBS 112.46 / NRRL 194 / M139) OX=227321 GN=AN2344.2 PE=4 SV=1 - [A0A1U8QF74_EMENI]	5.48	1	1	1	1	1.9539e+07	493	54.655	8.47021	AN2344	TNA1	plasma membrane	transmembrane transport
A0A1U8QF76	Bac_luciferase domain-containing protein OS=Emericella nidulans (strain FGSC A4 / ATCC 38163 / CBS 112.46 / NRRL 194 / M139) OX=227321 GN=AN9004.2 PE=3 SV=1 - [A0A1U8QF76_EMENI]	3.11	1	1	1	1	1.68218e+06	482	53.4102	6.81494	AN9004	-	unknown	unknown
A0A1U8QF89	Phospholipase D OS=Emericella nidulans (strain FGSC A4 / ATCC 38163 / CBS 112.46 / NRRL 194 / M139) OX=227321 GN=AN7334.2 PE=4 SV=1 - [A0A1U8QF89_EMENI]	7.71	1	8	8	11	2.16557e+07	1219	135.564	6.96143	AN7334	SPO14	cytosol	primary metabolic process
A0A1U8QF91	O-acyltransferase OS=Emericella nidulans (strain FGSC A4 / ATCC 38163 / CBS 112.46 / NRRL 194 / M139) OX=227321 GN=AN6159.2 PE=3 SV=1 - [A0A1U8QF91_EMENI]	3.71	1	1	1	1		458	51.9675	9.77393	AN6159	ARE2	endoplasmic reticulum	primary metabolic process
A0A1U8QF96	Amidohydro-rel domain-containing protein OS=Emericella nidulans (strain FGSC A4 / ATCC 38163 / CBS 112.46 / NRRL 194 / M139) OX=227321 GN=AN2118.2 PE=3 SV=1 - [A0A1U8QF96_EMENI]	5.93	1	1	1	1		337	38.0442	5.90967	AN2118	-	unknown	unknown
A0A1U8QF99	Uncharacterized protein OS=Emericella nidulans (strain FGSC A4 / ATCC 38163 / CBS 112.46 / NRRL 194 / M139) OX=227321 GN=AN6038.2 PE=4 SV=1 - [A0A1U8QF99_EMENI]	7.59	1	2	2	2	8.93073e+06	382	40.8602	6.99072	AN6038	-	unknown	unknown
A0A1U8QFA6	Uncharacterized protein OS=Emericella nidulans (strain FGSC A4 / ATCC 38163 / CBS 112.46 / NRRL 194 / M139) OX=227321 GN=AN0856.2 PE=4 SV=1 - [A0A1U8QFA6_EMENI]	1.93	1	1	1	1	5.10208e+07	518	55.758	7.48877	AN0856	HNM1	plasma membrane	transmembrane transport
A0A1U8QFB5	Csm1 domain-containing protein OS=Emericella nidulans (strain FGSC A4 / ATCC 38163 / CBS 112.46 / NRRL 194 / M139) OX=227321 GN=AN7048.2 PE=4 SV=1 - [A0A1U8QFB5_EMENI]	8.05	1	2	2	2	1.83688e+07	522	57.0883	8.79248	AN7048	csm1	cytoskeleton	cell cycle
A0A1U8QFB8	Aldedh domain-containing protein OS=Emericella nidulans (strain FGSC A4 / ATCC 38163 / CBS 112.46 / NRRL 194 / M139) OX=227321 GN=AN1541.2 PE=4 SV=1 - [A0A1U8QFB8_EMENI]	5.17	1	2	2	2	4.21438e+06	484	51.1788	5.73193	AN1541	ALD5	mitochondrion	primary metabolic process
A0A1U8QFC1	Uncharacterized protein OS=Emericella nidulans (strain FGSC A4 / ATCC 38163 / CBS 112.46 / NRRL 194 / M139) OX=227321 GN=AN4058.2 PE=3 SV=1 - [A0A1U8QFC1_EMENI]	1.99	1	1	1	1	1.31073e+06	603	63.8923	6.91748	AN4058	ILV3	mitochondrion	primary metabolic process
A0A1U8QFC2	Uncharacterized protein OS=Emericella nidulans (strain FGSC A4 / ATCC 38163 / CBS 112.46 / NRRL 194 / M139) OX=227321 GN=AN1901.2 PE=3 SV=1 - [A0A1U8QFC2_EMENI]	12.52	2	3	3	5	6.70359e+06	511	57.9057	8.36768	AN1901/PdmA	ERG11	endoplasmic reticulum	primary metabolic process
A0A1U8QFC3	Cytochrome P450 monooxygenase alnD OS=Emericella nidulans (strain FGSC A4 / ATCC 38163 / CBS 112.46 / NRRL 194 / M139) OX=227321 GN=alnD PE=2 SV=1 - [ALND_EMENI]	6.51	1	1	1	1		553	62.6311	7.03467	AN9218/CYP540D1	ERG11	endoplasmic reticulum	primary metabolic process
A0A1U8QFC4	Uncharacterized protein OS=Emericella nidulans (strain FGSC A4 / ATCC 38163 / CBS 112.46 / NRRL 194 / M139) OX=227321 GN=AN1156.2 PE=4 SV=1 - [A0A1U8QFC4_EMENI]	1.21	1	2	2	3	3.39057e+06	2236	246.89	5.37646	AN1156	-	unknown	unknown
A0A1U8QFC7	DUF4211 domain-containing protein OS=Emericella nidulans (strain FGSC A4 / ATCC 38163 / CBS 112.46 / NRRL 194 / M139) OX=227321 GN=AN1106.2 PE=4 SV=1 - [A0A1U8QFC7_EMENI]	0.93	1	1	1	2	6.77425e+06	648	73.6235	6.29053	AN1106	SPAC17H9.06c	nucleus	unknown
A0A1U8QFD3	Prenylcys_lyase domain-containing protein OS=Emericella nidulans (strain FGSC A4 / ATCC 38163 / CBS 112.46 / NRRL 194 / M139) OX=227321 GN=AN3057.2 PE=3 SV=1 - [A0A1U8QFD3_EMENI]	2.53	1	1	1	1		554	61.0012	6.32861	AN3057	-	unknown	primary metabolic process
A0A1U8QFE3	AAA domain-containing protein OS=Emericella nidulans (strain FGSC A4 / ATCC 38163 / CBS 112.46 / NRRL 194 / M139) OX=227321 GN=AN4557.2 PE=3 SV=1 - [A0A1U8QFE3_EMENI]	14.04	1	10	10	13	1.36417e+07	883	99.0702	7.82568	AN4557	YTA12	mitochondrion	primary metabolic process
A0A1U8QFE6	Uncharacterized protein OS=Emericella nidulans (strain FGSC A4 / ATCC 38163 / CBS 112.46 / NRRL 194 / M139) OX=227321 GN=AN5441.2 PE=3 SV=1 - [A0A1U8QFE6_EMENI]	30.32	1	4	4	213	1.32897e+08	155	17.9967	10.2573	AN5441	RPS18A, RPS18B	ribosome	translation
A0A1U8QFH0	Uncharacterized protein OS=Emericella nidulans (strain FGSC A4 / ATCC 38163 / CBS 112.46 / NRRL 194 / M139) OX=227321 GN=AN1828.2 PE=4 SV=1 - [A0A1U8QFH0_EMENI]	7.14	1	1	1	1		210	22.7176	6.78564	AN1828	-	unknown	unknown
A0A1U8QFI1	Uncharacterized protein OS=Emericella nidulans (strain FGSC A4 / ATCC 38163 / CBS 112.46 / NRRL 194 / M139) OX=227321 GN=AN7013.2 PE=4 SV=1 - [A0A1U8QFI1_EMENI]	2.04	1	1	1	1		637	71.2799	4.91943	AN7013	tho1	nucleus	transcription
A0A1U8QFI7	Nitroreductase domain-containing protein OS=Emericella nidulans (strain FGSC A4 / ATCC 38163 / CBS 112.46 / NRRL 194 / M139) OX=227321 GN=AN2343.2 PE=4 SV=1 - [A0A1U8QFI7_EMENI]	13.96	1	2	2	6	2.54674e+07	222	24.5026	5.65576	AN2343	HBN1	unknown	unknown
A0A1U8QFI8	Spindle pole body component OS=Emericella nidulans (strain FGSC A4 / ATCC 38163 / CBS 112.46 / NRRL 194 / M139) OX=227321 GN=AN4867.2 PE=3 SV=1 - [A0A1U8QFI8_EMENI]	3.93	1	2	2	2	2.89923e+06	968	108.781	7.02002	AN4867/GcpC	SPC98	cytoskeleton	organelle organization
A0A1U8QFJ3	ATP-dependent DNA helicase OS=Emericella nidulans (strain FGSC A4 / ATCC 38163 / CBS 112.46 / NRRL 194 / M139) OX=227321 GN=AN5278.2 PE=3 SV=1 - [A0A1U8QFJ3_EMENI]	0.38	1	1	1	1	4.49691e+06	1579	178.24	7.07861	AN5278	RRM3	nucleus	primary metabolic process
A0A1U8QFK3	Uncharacterized protein OS=Emericella nidulans (strain FGSC A4 / ATCC 38163 / CBS 112.46 / NRRL 194 / M139) OX=227321 GN=AN5667.2 PE=4 SV=1 - [A0A1U8QFK3_EMENI]	2.17	1	1	1	1		691	74.4076	9.1001	AN5667	-	unknown	unknown
A0A1U8QFK4	Uncharacterized protein OS=Emericella nidulans (strain FGSC A4 / ATCC 38163 / CBS 112.46 / NRRL 194 / M139) OX=227321 GN=AN1047.2 PE=4 SV=1 - [A0A1U8QFK4_EMENI]	40.06	1	28	28	86	7.42803e+07	724	81.0956	5.22412	AN1047	SSE2	cytosol	protein folding
A0A1U8QFL4	GTP:AMP phosphotransferase, mitochondrial OS=Emericella nidulans (strain FGSC A4 / ATCC 38163 / CBS 112.46 / NRRL 194 / M139) OX=227321 GN=ADK2 PE=3 SV=1 - [A0A1U8QFL4_EMENI]	24.58	1	4	4	4	3.85734e+06	236	26.0596	9.05615	AN0259	ADK2	mitochondrion	primary metabolic process
A0A1U8QFM5	MFS domain-containing protein OS=Emericella nidulans (strain FGSC A4 / ATCC 38163 / CBS 112.46 / NRRL 194 / M139) OX=227321 GN=AN8077.2 PE=4 SV=1 - [A0A1U8QFM5_EMENI]	5.62	1	1	1	1	1.31051e+06	552	62.4347	6.87354	AN8077	YHK8	plasma membrane	transmembrane transport
A0A1U8QFN3	YL1_C domain-containing protein OS=Emericella nidulans (strain FGSC A4 / ATCC 38163 / CBS 112.46 / NRRL 194 / M139) OX=227321 GN=AN7475.2 PE=3 SV=1 - [A0A1U8QFN3_EMENI]	1.39	1	1	1	1		793	85.0904	5.04639	AN7475	swc2	nucleus	transcription
A0A1U8QFN4	DUF4110 domain-containing protein OS=Emericella nidulans (strain FGSC A4 / ATCC 38163 / CBS 112.46 / NRRL 194 / M139) OX=227321 GN=AN2090.2 PE=4 SV=1 - [A0A1U8QFN4_EMENI]	2.51	1	1	1	1	2.99362e+06	677	76.4685	5.16064	AN2090	KEL3	cytosol	unknown
A0A1U8QFP4	Ribosomal_L18e/L15P domain-containing protein OS=Emericella nidulans (strain FGSC A4 / ATCC 38163 / CBS 112.46 / NRRL 194 / M139) OX=227321 GN=AN1095.2 PE=3 SV=1 - [A0A1U8QFP4_EMENI]	7.95	1	2	2	3	5.52209e+06	352	37.956	10.1255	AN1095	MRPL10	mitochondrion	translation
A0A1U8QFQ5	CMD domain-containing protein OS=Emericella nidulans (strain FGSC A4 / ATCC 38163 / CBS 112.46 / NRRL 194 / M139) OX=227321 GN=AN1252.2 PE=4 SV=1 - [A0A1U8QFQ5_EMENI]	17.2	1	2	2	2	9.54996e+06	157	17.2407	5.88428	AN1252	-	unknown	unknown
A0A1U8QFQ6	Uncharacterized protein OS=Emericella nidulans (strain FGSC A4 / ATCC 38163 / CBS 112.46 / NRRL 194 / M139) OX=227321 GN=AN5126.2 PE=4 SV=1 - [A0A1U8QFQ6_EMENI]	2.51	1	1	1	2	5.99726e+08	638	72.976	4.80518	AN5126	-	cytosol	organelle organization
A0A1U8QFQ7	Uncharacterized protein OS=Emericella nidulans (strain FGSC A4 / ATCC 38163 / CBS 112.46 / NRRL 194 / M139) OX=227321 GN=AN4647.2 PE=3 SV=1 - [A0A1U8QFQ7_EMENI]	5.43	1	1	1	3	1.38912e+06	313	34.6563	5.79541	AN4647	-	unknown	unknown
A0A1U8QFR3	Uncharacterized protein OS=Emericella nidulans (strain FGSC A4 / ATCC 38163 / CBS 112.46 / NRRL 194 / M139) OX=227321 GN=AN4827.2 PE=4 SV=1 - [A0A1U8QFR3_EMENI]	2.19	1	1	1	1	8.40629e+07	1051	116.214	6.13818	AN4827	lys1	cytosol	secondary metabolic process
A0A1U8QFR7	Glutamate decarboxylase OS=Emericella nidulans (strain FGSC A4 / ATCC 38163 / CBS 112.46 / NRRL 194 / M139) OX=227321 GN=AN7278.2 PE=3 SV=1 - [A0A1U8QFR7_EMENI]	6.91	1	1	1	2	1.80715e+07	521	58.563	5.80811	AN7278	GAD1	cytosol	primary metabolic process
A0A1U8QFS0	CUE domain-containing protein OS=Emericella nidulans (strain FGSC A4 / ATCC 38163 / CBS 112.46 / NRRL 194 / M139) OX=227321 GN=AN4593.2 PE=4 SV=1 - [A0A1U8QFS0_EMENI]	2.04	1	1	1	1	2.04441e+07	686	74.7693	6.94678	AN4593	CUE3	cytosol	unknown
A0A1U8QFS1	Uncharacterized protein OS=Emericella nidulans (strain FGSC A4 / ATCC 38163 / CBS 112.46 / NRRL 194 / M139) OX=227321 GN=AN5127.2 PE=4 SV=1 - [A0A1U8QFS1_EMENI]	9.52	1	1	1	1	7.11448e+06	168	18.8772	8.93896	AN5127	BET1	Golgi apparatus	vesicle-mediated transport
A0A1U8QFS3	Aspartate--tRNA ligase OS=Emericella nidulans (strain FGSC A4 / ATCC 38163 / CBS 112.46 / NRRL 194 / M139) OX=227321 GN=AN4550.2 PE=3 SV=1 - [A0A1U8QFS3_EMENI]	17.3	1	8	8	12	2.42377e+07	555	61.4685	6.354	AN4550/Dps1	DPS1	cytosol	translation
A0A1U8QFS6	Uncharacterized protein OS=Emericella nidulans (strain FGSC A4 / ATCC 38163 / CBS 112.46 / NRRL 194 / M139) OX=227321 GN=AN2660.2 PE=4 SV=1 - [A0A1U8QFS6_EMENI]	1.19	1	1	1	2		505	56.7569	8.54346	AN2660	-	unknown	unknown
A0A1U8QFT6	Uncharacterized protein OS=Emericella nidulans (strain FGSC A4 / ATCC 38163 / CBS 112.46 / NRRL 194 / M139) OX=227321 GN=AN0606.2 PE=4 SV=1 - [A0A1U8QFT6_EMENI]	4.16	1	1	1	1		553	63.0056	8.14795	AN0606/CYP5076A1	DIT2	endoplasmic reticulum	secondary metabolic process
A0A1U8QFT9	Uncharacterized protein OS=Emericella nidulans (strain FGSC A4 / ATCC 38163 / CBS 112.46 / NRRL 194 / M139) OX=227321 GN=AN3107.2 PE=4 SV=1 - [A0A1U8QFT9_EMENI]	3.15	1	1	1	1		539	60.3451	8.93896	AN3107	-	unknown	unknown
A0A1U8QFU4	Uncharacterized protein OS=Emericella nidulans (strain FGSC A4 / ATCC 38163 / CBS 112.46 / NRRL 194 / M139) OX=227321 GN=AN6563.2 PE=4 SV=1 - [A0A1U8QFU4_EMENI]	13.63	1	4	4	42	1.86699e+08	411	46.1879	6.58057	AN6563	CAM1	cytosol	translation
A0A1U8QFU5	Uncharacterized protein OS=Emericella nidulans (strain FGSC A4 / ATCC 38163 / CBS 112.46 / NRRL 194 / M139) OX=227321 GN=AN8237.2 PE=4 SV=1 - [A0A1U8QFU5_EMENI]	3.9	1	1	1	1	6222616	359	38.9221	9.75928	AN8237	-	unknown	unknown
A0A1U8QFU6	Uncharacterized protein OS=Emericella nidulans (strain FGSC A4 / ATCC 38163 / CBS 112.46 / NRRL 194 / M139) OX=227321 GN=AN7795.2 PE=4 SV=1 - [A0A1U8QFU6_EMENI]	1.78	1	1	1	1	3.57863e+06	563	63.7342	7.53271	AN7795/GprK	-	plasma membrane	signal transduction
A0A1U8QFU8	Uncharacterized protein OS=Emericella nidulans (strain FGSC A4 / ATCC 38163 / CBS 112.46 / NRRL 194 / M139) OX=227321 GN=AN2386.2 PE=4 SV=1 - [A0A1U8QFU8_EMENI]	1.93	1	1	1	2	43760621	362	40.2045	8.52881	AN2386	-	unknown	unknown
A0A1U8QFV0	CONX_NEUCR CONIDIATION-SPECIFIC PROTEIN 10 OS=Emericella nidulans (strain FGSC A4 / ATCC 38163 / CBS 112.46 / NRRL 194 / M139) OX=227321 GN=AN5015.2 PE=4 SV=1 - [A0A1U8QFV0_EMENI]	24.39	1	1	1	2	4.39833e+07	82	8.66499	6.68311	AN5015/ConJ	-	cytosol	developmental process
A0A1U8QFV1	MFS domain-containing protein OS=Emericella nidulans (strain FGSC A4 / ATCC 38163 / CBS 112.46 / NRRL 194 / M139) OX=227321 GN=AN8083.2 PE=4 SV=1 - [A0A1U8QFV1_EMENI]	4.29	1	1	1	1		560	61.1011	6.46826	AN8083	TPO1	plasma membrane	transmembrane transport
A0A1U8QFV4	Uncharacterized protein OS=Emericella nidulans (strain FGSC A4 / ATCC 38163 / CBS 112.46 / NRRL 194 / M139) OX=227321 GN=AN2928.2 PE=4 SV=1 - [A0A1U8QFV4_EMENI]	1.64	1	1	1	1	4.23687e+06	730	73.7543	4.25928	AN2928	-	cell wall	unknown
A0A1U8QFV7	Uncharacterized protein OS=Emericella nidulans (strain FGSC A4 / ATCC 38163 / CBS 112.46 / NRRL 194 / M139) OX=227321 GN=AN5443.2 PE=4 SV=1 - [A0A1U8QFV7_EMENI]	3.5	1	1	1	1	1.09648e+07	343	37.2954	9.21729	AN5443	SDO1	nucleus, cytosol	organelle organization
A0A1U8QFW6	V-type proton ATPase subunit a OS=Emericella nidulans (strain FGSC A4 / ATCC 38163 / CBS 112.46 / NRRL 194 / M139) OX=227321 GN=AN5606.2 PE=3 SV=1 - [A0A1U8QFW6_EMENI]	5.4	1	4	4	5	8.07716e+06	852	97.2301	5.50342	AN5606	VPH1	vacuole	transmembrane transport
A0A1U8QFX2	Uncharacterized protein OS=Emericella nidulans (strain FGSC A4 / ATCC 38163 / CBS 112.46 / NRRL 194 / M139) OX=227321 GN=AN5172.2 PE=4 SV=1 - [A0A1U8QFX2_EMENI]	10.7	1	1	1	1		215	23.5453	10.5649	AN5172	-	unknown	unknown
A0A1U8QFY3	Uncharacterized protein OS=Emericella nidulans (strain FGSC A4 / ATCC 38163 / CBS 112.46 / NRRL 194 / M139) OX=227321 GN=AN4834.2 PE=4 SV=1 - [A0A1U8QFY3_EMENI]	2.52	1	1	1	1	1.06377e+07	516	57.5553	6.771	AN4834	-	unknown	unknown
A0A1U8QFY5	UBC core domain-containing protein OS=Emericella nidulans (strain FGSC A4 / ATCC 38163 / CBS 112.46 / NRRL 194 / M139) OX=227321 GN=AN7338.2 PE=4 SV=1 - [A0A1U8QFY5_EMENI]	2.69	1	1	1	1	1.28684e+06	334	36.1549	6.55127	AN7338	UBC6	endoplasmic reticulum	cellular protein modification process
A0A1U8QFZ1	Uncharacterized protein OS=Emericella nidulans (strain FGSC A4 / ATCC 38163 / CBS 112.46 / NRRL 194 / M139) OX=227321 GN=AN5488.2 PE=4 SV=1 - [A0A1U8QFZ1_EMENI]	1	1	1	1	2		1401	153.257	5.32568	AN5488	-	unknown	unknown
A0A1U8QFZ4	SANT domain-containing protein OS=Emericella nidulans (strain FGSC A4 / ATCC 38163 / CBS 112.46 / NRRL 194 / M139) OX=227321 GN=AN8076.2 PE=4 SV=1 - [A0A1U8QFZ4_EMENI]	2.2	1	2	2	3	2.64718e+06	2044	225.406	9.56885	AN8076	SNT1	nucleus	transcription
A0A1U8QG02	Carrier domain-containing protein OS=Emericella nidulans (strain FGSC A4 / ATCC 38163 / CBS 112.46 / NRRL 194 / M139) OX=227321 GN=AN7084.2 PE=4 SV=1 - [A0A1U8QG02_EMENI]	0.29	1	1	1	1	1.09092e+07	2388	260.394	7.06396	AN7084	CEM1	mitochondrion	secondary metabolic process
A0A1U8QG07	PKS_ER domain-containing protein OS=Emericella nidulans (strain FGSC A4 / ATCC 38163 / CBS 112.46 / NRRL 194 / M139) OX=227321 GN=AN7636.2 PE=4 SV=1 - [A0A1U8QG07_EMENI]	3.12	1	1	1	2	9.29991e+06	353	37.8953	6.44287	AN7636	ZTA1	cytosol	primary metabolic process
A0A1U8QG21	PKS_ER domain-containing protein OS=Emericella nidulans (strain FGSC A4 / ATCC 38163 / CBS 112.46 / NRRL 194 / M139) OX=227321 GN=AN5355.2 PE=3 SV=1 - [A0A1U8QG21_EMENI]	8.64	1	1	1	1		359	38.5001	6.82959	AN5355	ADH7	cytosol	primary metabolic process
A0A1U8QG22	Importin N-terminal domain-containing protein OS=Emericella nidulans (strain FGSC A4 / ATCC 38163 / CBS 112.46 / NRRL 194 / M139) OX=227321 GN=AN2164.2 PE=4 SV=1 - [A0A1U8QG22_EMENI]	12.28	1	8	8	12	1.59569e+07	1034	113.526	4.67822	AN2164	KAP114	nucleus	macromolecule localization
A0A1U8QG23	Uncharacterized protein OS=Emericella nidulans (strain FGSC A4 / ATCC 38163 / CBS 112.46 / NRRL 194 / M139) OX=227321 GN=AN6922.2 PE=4 SV=1 - [A0A1U8QG23_EMENI]	2.06	1	1	1	1	672635	340	39.0168	8.85107	AN6922	TMA46	cytosol	translation
A0A1U8QG27	Elongation factor 2 OS=Emericella nidulans (strain FGSC A4 / ATCC 38163 / CBS 112.46 / NRRL 194 / M139) OX=227321 GN=AN6330.2 PE=3 SV=1 - [A0A1U8QG27_EMENI]	45.62	1	38	38	199	5.79706e+08	844	93.6868	6.68311	AN6330	EFT1, EFT2	cytosol	translation
A0A1U8QG31	PNP_UDP_1 domain-containing protein OS=Emericella nidulans (strain FGSC A4 / ATCC 38163 / CBS 112.46 / NRRL 194 / M139) OX=227321 GN=AN6384.2 PE=4 SV=1 - [A0A1U8QG31_EMENI]	7.59	1	1	1	1		316	35.3399	6.7417	AN6384	-	unknown	primary metabolic process
A0A1U8QG34	DUF2013 domain-containing protein OS=Emericella nidulans (strain FGSC A4 / ATCC 38163 / CBS 112.46 / NRRL 194 / M139) OX=227321 GN=AN3732.2 PE=4 SV=1 - [A0A1U8QG34_EMENI]	1.58	1	1	1	1	1.10383e+06	822	91.5275	6.37939	AN3732	LDB17	cytoskeleton	vesicle-mediated transport
A0A1U8QG40	Uncharacterized protein OS=Emericella nidulans (strain FGSC A4 / ATCC 38163 / CBS 112.46 / NRRL 194 / M139) OX=227321 GN=AN9202.2 PE=4 SV=1 - [A0A1U8QG40_EMENI]	11.18	1	1	1	1	261971	170	19.9328	7.44482	AN9202	-	nucleus	primary metabolic process
A0A1U8QG49	Utp12 domain-containing protein OS=Emericella nidulans (strain FGSC A4 / ATCC 38163 / CBS 112.46 / NRRL 194 / M139) OX=227321 GN=AN1983.2 PE=4 SV=1 - [A0A1U8QG49_EMENI]	3.91	1	2	2	2	4.7042e+06	845	91.705	4.62744	AN1983	UTP5	nucleus	RNA processing
A0A1U8QG52	Uncharacterized protein OS=Emericella nidulans (strain FGSC A4 / ATCC 38163 / CBS 112.46 / NRRL 194 / M139) OX=227321 GN=AN1615.2 PE=4 SV=1 - [A0A1U8QG52_EMENI]	1.73	1	1	1	1	5.18958e+06	636	72.2094	8.88037	AN1615	-	unknown	unknown
A0A1U8QG55	WSC domain-containing protein OS=Emericella nidulans (strain FGSC A4 / ATCC 38163 / CBS 112.46 / NRRL 194 / M139) OX=227321 GN=AN4674.2 PE=4 SV=1 - [A0A1U8QG55_EMENI]	4.61	1	1	1	1	7.64246e+06	304	31.6317	4.64014	AN4674	WSC4	plasma membrane	developmental process
A0A1U8QG70	Uncharacterized protein OS=Emericella nidulans (strain FGSC A4 / ATCC 38163 / CBS 112.46 / NRRL 194 / M139) OX=227321 GN=AN8113.2 PE=4 SV=1 - [A0A1U8QG70_EMENI]	2.61	1	1	1	1		268	28.6543	5.92236	AN8113	SPS19	peroxisome	primary metabolic process
A0A1U8QG73	Uncharacterized protein OS=Emericella nidulans (strain FGSC A4 / ATCC 38163 / CBS 112.46 / NRRL 194 / M139) OX=227321 GN=AN9508.2 PE=4 SV=1 - [A0A1U8QG73_EMENI]	14.15	1	1	1	1		212	22.8803	5.94775	AN9508	-	unknown	unknown
A0A1U8QG75	CHAT domain-containing protein OS=Emericella nidulans (strain FGSC A4 / ATCC 38163 / CBS 112.46 / NRRL 194 / M139) OX=227321 GN=AN3525.2 PE=4 SV=1 - [A0A1U8QG75_EMENI]	1.74	1	1	1	1	6.94125e+06	747	83.3067	5.88428	AN3525	-	unknown	unknown
A0A1U8QG83	Goodbye domain-containing protein OS=Emericella nidulans (strain FGSC A4 / ATCC 38163 / CBS 112.46 / NRRL 194 / M139) OX=227321 GN=AN4609.2 PE=4 SV=1 - [A0A1U8QG83_EMENI]	2.25	1	1	1	1		1557	175.763	5.59229	AN4609	-	unknown	unknown
A0A1U8QG86	WW domain-containing protein OS=Emericella nidulans (strain FGSC A4 / ATCC 38163 / CBS 112.46 / NRRL 194 / M139) OX=227321 GN=AN8804.2 PE=4 SV=1 - [A0A1U8QG86_EMENI]	9.96	1	1	1	1	1.3941e+07	281	30.8425	4.86865	AN8804	saf2	nucleus	RNA processing
A0A1U8QG88	Uncharacterized protein OS=Emericella nidulans (strain FGSC A4 / ATCC 38163 / CBS 112.46 / NRRL 194 / M139) OX=227321 GN=AN7535.2 PE=4 SV=1 - [A0A1U8QG88_EMENI]	6.89	1	1	1	1		479	54.2278	5.73193	AN7535	-	unknown	unknown
A0A1U8QG90	Uncharacterized protein OS=Emericella nidulans (strain FGSC A4 / ATCC 38163 / CBS 112.46 / NRRL 194 / M139) OX=227321 GN=AN6690.2 PE=3 SV=1 - [A0A1U8QG90_EMENI]	3.38	1	1	1	1		325	35.3219	9.42236	AN6690	MME1	mitochondrion	transmembrane transport
A0A1U8QG99	ABC multidrug transporter atrC OS=Emericella nidulans (strain FGSC A4 / ATCC 38163 / CBS 112.46 / NRRL 194 / M139) OX=227321 GN=atrC PE=2 SV=1 - [ATRC_EMENI]	2.49	2	1	1	1	60054	1284	139.463	6.15088	AN2349/AtrC	STE6	plasma membrane	transmembrane transport
A0A1U8QGA9	Zn(2)-C6 fungal-type domain-containing protein OS=Emericella nidulans (strain FGSC A4 / ATCC 38163 / CBS 112.46 / NRRL 194 / M139) OX=227321 GN=AN3768.2 PE=4 SV=1 - [A0A1U8QGA9_EMENI]	1.28	1	1	1	2	6.23121e+06	701	78.1025	7.92822	AN3768	OAF1	nucleus	transcription
A0A1U8QGB1	EST1_DNA_bind domain-containing protein OS=Emericella nidulans (strain FGSC A4 / ATCC 38163 / CBS 112.46 / NRRL 194 / M139) OX=227321 GN=AN7714.2 PE=4 SV=1 - [A0A1U8QGB1_EMENI]	4.07	1	2	2	4	3.7679e+06	787	88.1299	6.90283	AN7714	-	unknown	unknown
A0A1U8QGB6	Uncharacterized protein OS=Emericella nidulans (strain FGSC A4 / ATCC 38163 / CBS 112.46 / NRRL 194 / M139) OX=227321 GN=AN7353.2 PE=4 SV=1 - [A0A1U8QGB6_EMENI]	5.81	1	1	1	3	917927	344	37.2576	6.02393	AN7353	YMR315W	nucleus	primary metabolic process
A0A1U8QGC2	Phosphate transporter OS=Emericella nidulans (strain FGSC A4 / ATCC 38163 / CBS 112.46 / NRRL 194 / M139) OX=227321 GN=AN3781.2 PE=3 SV=1 - [A0A1U8QGC2_EMENI]	5.7	1	1	1	1	6060545	561	59.9096	8.88037	AN3781	PHO89	plasma membrane	transmembrane transport
A0A1U8QGC6	MFS domain-containing protein OS=Emericella nidulans (strain FGSC A4 / ATCC 38163 / CBS 112.46 / NRRL 194 / M139) OX=227321 GN=AN2613.2 PE=4 SV=1 - [A0A1U8QGC6_EMENI]	7.31	1	1	1	1	413375	506	54.7264	8.80713	AN2613	TPO1	plasma membrane	transmembrane transport
A0A1U8QGD1	Fe2OG dioxygenase domain-containing protein OS=Emericella nidulans (strain FGSC A4 / ATCC 38163 / CBS 112.46 / NRRL 194 / M139) OX=227321 GN=AN3951.2 PE=4 SV=1 - [A0A1U8QGD1_EMENI]	3.79	1	1	1	1		686	77.0507	8.01611	AN3951	-	unknown	unknown
A0A1U8QGD4	Uncharacterized protein OS=Emericella nidulans (strain FGSC A4 / ATCC 38163 / CBS 112.46 / NRRL 194 / M139) OX=227321 GN=AN7616.2 PE=4 SV=1 - [A0A1U8QGD4_EMENI]	6.07	1	1	1	1		560	63.9586	5.17334	AN7616	-	unknown	unknown
A0A1U8QGD5	SET domain-containing protein OS=Emericella nidulans (strain FGSC A4 / ATCC 38163 / CBS 112.46 / NRRL 194 / M139) OX=227321 GN=AN2557.2 PE=4 SV=1 - [A0A1U8QGD5_EMENI]	1.25	1	1	1	1	2.22015e+06	638	72.0854	5.69385	AN2557	SET6	unknown	unknown
A0A1U8QGD9	J domain-containing protein OS=Emericella nidulans (strain FGSC A4 / ATCC 38163 / CBS 112.46 / NRRL 194 / M139) OX=227321 GN=AN0834.2 PE=4 SV=1 - [A0A1U8QGD9_EMENI]	1.15	1	1	1	1		696	77.9011	5.42725	AN0834	SEC63	endoplasmic reticulum	macromolecule localization
A0A1U8QGE3	Peroxin/Ferlin domain-containing protein OS=Emericella nidulans (strain FGSC A4 / ATCC 38163 / CBS 112.46 / NRRL 194 / M139) OX=227321 GN=AN4995.2 PE=4 SV=1 - [A0A1U8QGE3_EMENI]	3.07	1	1	1	1		521	59.3838	8.104	AN4995	mug65	unknown	cell cycle
A0A1U8QGF4	PHB domain-containing protein OS=Emericella nidulans (strain FGSC A4 / ATCC 38163 / CBS 112.46 / NRRL 194 / M139) OX=227321 GN=AN1287.2 PE=3 SV=1 - [A0A1U8QGF4_EMENI]	9.6	1	3	3	5	2.75345e+06	427	46.2821	7.57666	AN1287/StoB	SPBC16G5.07c	mitochondrion	organelle organization
A0A1U8QGF5	Proteasome subunit alpha type OS=Emericella nidulans (strain FGSC A4 / ATCC 38163 / CBS 112.46 / NRRL 194 / M139) OX=227321 GN=AN5872.2 PE=3 SV=1 - [A0A1U8QGF5_EMENI]	32.52	1	6	6	10	5.83723e+07	246	26.8604	4.85596	AN5872	PUP2	nucleus, cytosol	primary metabolic process
A0A1U8QGF6	Uncharacterized protein OS=Emericella nidulans (strain FGSC A4 / ATCC 38163 / CBS 112.46 / NRRL 194 / M139) OX=227321 GN=AN0678.2 PE=4 SV=1 - [A0A1U8QGF6_EMENI]	11.43	1	1	1	1		140	15.2309	9.56885	AN0678	SPAC31G5.21	nucleus	RNA processing
A0A1U8QGG2	Uncharacterized protein OS=Emericella nidulans (strain FGSC A4 / ATCC 38163 / CBS 112.46 / NRRL 194 / M139) OX=227321 GN=AN4528.2 PE=3 SV=1 - [A0A1U8QGG2_EMENI]	4.53	1	1	1	1	1.29707e+07	309	35.8726	8.39697	AN4528	ERD2	endoplasmic reticulum	macromolecule localization
A0A1U8QGG7	Uncharacterized protein OS=Emericella nidulans (strain FGSC A4 / ATCC 38163 / CBS 112.46 / NRRL 194 / M139) OX=227321 GN=AN7232.2 PE=4 SV=1 - [A0A1U8QGG7_EMENI]	4.4	1	1	1	1	2.44377e+06	386	43.8308	8.1333	AN7232	-	unknown	unknown
A0A1U8QGH1	Uncharacterized protein OS=Emericella nidulans (strain FGSC A4 / ATCC 38163 / CBS 112.46 / NRRL 194 / M139) OX=227321 GN=AN8461.2 PE=4 SV=1 - [A0A1U8QGH1_EMENI]	9.07	1	2	2	5	5.82989e+06	353	38.0268	4.77979	AN8461	-	unknown	unknown
A0A1U8QGH6	Uncharacterized protein OS=Emericella nidulans (strain FGSC A4 / ATCC 38163 / CBS 112.46 / NRRL 194 / M139) OX=227321 GN=AN4802.2 PE=3 SV=1 - [A0A1U8QGH6_EMENI]	56.96	2	10	10	30	2.9543e+08	158	18.1297	10.1841	AN4802	RPL21A	ribosome	translation
A0A1U8QGI8	60S ribosomal protein L13 OS=Emericella nidulans (strain FGSC A4 / ATCC 38163 / CBS 112.46 / NRRL 194 / M139) OX=227321 GN=AN7003.2 PE=3 SV=1 - [A0A1U8QGI8_EMENI]	32.74	1	8	8	73	2.35088e+08	226	25.5819	10.5503	AN7003	RPL13A	ribosome	translation
A0A1U8QGJ0	AIP3 domain-containing protein OS=Emericella nidulans (strain FGSC A4 / ATCC 38163 / CBS 112.46 / NRRL 194 / M139) OX=227321 GN=AN1324.2 PE=4 SV=1 - [A0A1U8QGJ0_EMENI]	1.94	1	1	1	1	4.01057e+06	981	107.485	6.20166	AN1324/BudA	BUD6	cytoskeleton	organelle organization
A0A1U8QGJ3	GOLD domain-containing protein OS=Emericella nidulans (strain FGSC A4 / ATCC 38163 / CBS 112.46 / NRRL 194 / M139) OX=227321 GN=AN4446.2 PE=3 SV=1 - [A0A1U8QGJ3_EMENI]	11.21	1	2	2	4	1.69103e+06	232	25.9482	7.37158	AN4446	ERP1	endomembrane system	vesicle-mediated transport
A0A1U8QGJ4	WD_REPEATS_REGION domain-containing protein OS=Emericella nidulans (strain FGSC A4 / ATCC 38163 / CBS 112.46 / NRRL 194 / M139) OX=227321 GN=AN1379.2 PE=3 SV=1 - [A0A1U8QGJ4_EMENI]	16.57	1	5	5	5	1.13191e+07	362	39.6726	7.7085	AN1379/SonA	GLE2	nucleus	macromolecule localization
A0A1U8QGJ9	40S ribosomal protein S8 OS=Emericella nidulans (strain FGSC A4 / ATCC 38163 / CBS 112.46 / NRRL 194 / M139) OX=227321 GN=AN0465.2 PE=3 SV=1 - [A0A1U8QGJ9_EMENI]	18.91	1	3	3	28	1.34012e+08	201	22.8442	11.1509	AN0465	RPS8A, RPS8B	ribosome	translation
A0A1U8QGK3	GH16 domain-containing protein OS=Emericella nidulans (strain FGSC A4 / ATCC 38163 / CBS 112.46 / NRRL 194 / M139) OX=227321 GN=AN2690.2 PE=4 SV=1 - [A0A1U8QGK3_EMENI]	5.67	1	1	1	1		406	45.5252	4.94482	AN2690	-	unknown	unknown
A0A1U8QGK6	Uncharacterized protein OS=Emericella nidulans (strain FGSC A4 / ATCC 38163 / CBS 112.46 / NRRL 194 / M139) OX=227321 GN=AN1770.2 PE=3 SV=1 - [A0A1U8QGK6_EMENI]	9.96	1	2	2	2	4.39452e+06	251	27.3506	9.83252	AN1770	MRPL6	mitochondrion	translation
A0A1U8QGK7	SWIB domain-containing protein OS=Emericella nidulans (strain FGSC A4 / ATCC 38163 / CBS 112.46 / NRRL 194 / M139) OX=227321 GN=AN0360.2 PE=4 SV=1 - [A0A1U8QGK7_EMENI]	2.87	1	1	1	1	5.03938e+06	279	30.6467	9.43701	AN0360	TRI1	nucleus, cytosol	transcription
A0A1U8QGL0	Peptidase S53 domain-containing protein OS=Emericella nidulans (strain FGSC A4 / ATCC 38163 / CBS 112.46 / NRRL 194 / M139) OX=227321 GN=AN3020.2 PE=4 SV=1 - [A0A1U8QGL0_EMENI]	1.59	1	1	1	1	816905	1068	119.451	7.1665	AN11697	-	unknown	unknown	Deleted as AN3020 split
A0A1U8QGL0	Peptidase S53 domain-containing protein OS=Emericella nidulans (strain FGSC A4 / ATCC 38163 / CBS 112.46 / NRRL 194 / M139) OX=227321 GN=AN3020.2 PE=4 SV=1 - [A0A1U8QGL0_EMENI]	1.59	1	1	1	1	816905	1068	119.451	7.1665	AN11698	-	unknown	unknown	Deleted as AN3020 split
A0A1U8QGL7	Uncharacterized protein OS=Emericella nidulans (strain FGSC A4 / ATCC 38163 / CBS 112.46 / NRRL 194 / M139) OX=227321 GN=AN9325.2 PE=4 SV=1 - [A0A1U8QGL7_EMENI]	3.75	1	1	1	1	239596	160	18.0481	5.37646	AN9325	-	unknown	unknown
A0A1U8QGM1	CBF domain-containing protein OS=Emericella nidulans (strain FGSC A4 / ATCC 38163 / CBS 112.46 / NRRL 194 / M139) OX=227321 GN=AN1200.2 PE=3 SV=1 - [A0A1U8QGM1_EMENI]	5.23	1	4	4	4	3.05157e+07	1109	123.883	4.94482	AN1200	MAK21	ribosome	organelle organization
A0A1U8QGM5	PWWP domain-containing protein OS=Emericella nidulans (strain FGSC A4 / ATCC 38163 / CBS 112.46 / NRRL 194 / M139) OX=227321 GN=AN1466.2 PE=4 SV=1 - [A0A1U8QGM5_EMENI]	17.55	1	6	6	6	5.60795e+06	621	67.85	5.50342	AN1466	PDP3	nucleus	transcription
A0A1U8QGN7	(2E,6E)-farnesyl diphosphate synthase OS=Emericella nidulans (strain FGSC A4 / ATCC 38163 / CBS 112.46 / NRRL 194 / M139) OX=227321 GN=AN8012.2 PE=3 SV=1 - [A0A1U8QGN7_EMENI]	15.56	1	6	6	11	1.77089e+07	347	39.5392	5.38916	AN8012	ERG20	endoplasmic reticulum	primary metabolic process
A0A1U8QGN9	Uncharacterized protein OS=Emericella nidulans (strain FGSC A4 / ATCC 38163 / CBS 112.46 / NRRL 194 / M139) OX=227321 GN=AN7250.2 PE=3 SV=1 - [A0A1U8QGN9_EMENI]	1.33	1	1	1	1	4.98471e+06	1050	115.491	6.25244	AN7250/Nha1	NHA1	plasma membrane	transmembrane transport
A0A1U8QGP1	Chitinase OS=Emericella nidulans (strain FGSC A4 / ATCC 38163 / CBS 112.46 / NRRL 194 / M139) OX=227321 GN=AN0549.2 PE=3 SV=1 - [A0A1U8QGP1_EMENI]	1.36	1	1	1	22	6.49389e+06	1246	138.664	5.30029	AN0549	-	unknown	primary metabolic process
A0A1U8QGP3	AAA_16 domain-containing protein OS=Emericella nidulans (strain FGSC A4 / ATCC 38163 / CBS 112.46 / NRRL 194 / M139) OX=227321 GN=AN4910.2 PE=4 SV=1 - [A0A1U8QGP3_EMENI]	3.64	1	1	1	1	4.81919e+06	549	62.7084	6.13818	AN4910	-	unknown	unknown
A0A1U8QGQ2	Uncharacterized protein OS=Emericella nidulans (strain FGSC A4 / ATCC 38163 / CBS 112.46 / NRRL 194 / M139) OX=227321 GN=AN9079.2 PE=4 SV=1 - [A0A1U8QGQ2_EMENI]	1.19	1	1	1	1	3.92777e+06	1343	153.158	6.63916	AN9079	YOR296W	cytosol	developmental process
A0A1U8QGQ7	Aa_trans domain-containing protein OS=Emericella nidulans (strain FGSC A4 / ATCC 38163 / CBS 112.46 / NRRL 194 / M139) OX=227321 GN=AN4477.2 PE=3 SV=1 - [A0A1U8QGQ7_EMENI]	2.84	1	2	2	3	2.8293e+08	739	80.6397	7.48877	AN4477	AVT3	vacuole	transmembrane transport
A0A1U8QGQ8	DRIM domain-containing protein OS=Emericella nidulans (strain FGSC A4 / ATCC 38163 / CBS 112.46 / NRRL 194 / M139) OX=227321 GN=AN3938.2 PE=4 SV=1 - [A0A1U8QGQ8_EMENI]	1.14	1	2	3	3	1.41384e+06	2623	294.886	6.82959	AN3938	UTP20	nucleus	RNA processing
A0A1U8QGQ9	Uncharacterized protein OS=Emericella nidulans (strain FGSC A4 / ATCC 38163 / CBS 112.46 / NRRL 194 / M139) OX=227321 GN=AN8652.2 PE=4 SV=1 - [A0A1U8QGQ9_EMENI]	5.23	1	1	1	1		344	38.1796	9.53955	AN8652	-	unknown	unknown
A0A1U8QGR0	CAP-Gly domain-containing protein OS=Emericella nidulans (strain FGSC A4 / ATCC 38163 / CBS 112.46 / NRRL 194 / M139) OX=227321 GN=AN1475.2 PE=4 SV=1 - [A0A1U8QGR0_EMENI]	8.38	1	4	4	4	5.48564e+06	668	73.4352	5.52881	AN1475/clipA	BIK1	cytoskeleton	organelle organization
A0A1U8QGR4	Uncharacterized protein OS=Emericella nidulans (strain FGSC A4 / ATCC 38163 / CBS 112.46 / NRRL 194 / M139) OX=227321 GN=AN5115.2 PE=3 SV=1 - [A0A1U8QGR4_EMENI]	5.07	1	1	1	1	2.97529e+06	552	60.6306	9.34912	AN5115	MIF2	nucleus	cell cycle
A0A1U8QGR6	UDENN domain-containing protein OS=Emericella nidulans (strain FGSC A4 / ATCC 38163 / CBS 112.46 / NRRL 194 / M139) OX=227321 GN=AN1018.2 PE=4 SV=1 - [A0A1U8QGR6_EMENI]	1.75	1	1	1	1	9.48997e+06	801	89.3919	6.06201	AN1018	AVL9	cytosol	vesicle-mediated transport
A0A1U8QGR7	PIPK domain-containing protein OS=Emericella nidulans (strain FGSC A4 / ATCC 38163 / CBS 112.46 / NRRL 194 / M139) OX=227321 GN=AN2766.2 PE=4 SV=1 - [A0A1U8QGR7_EMENI]	1.07	1	1	1	1	4.1804e+06	841	95.0397	9.24658	AN2766	MSS4	plasma membrane	primary metabolic process
A0A1U8QGS0	Uncharacterized protein OS=Emericella nidulans (strain FGSC A4 / ATCC 38163 / CBS 112.46 / NRRL 194 / M139) OX=227321 GN=AN0323.2 PE=3 SV=1 - [A0A1U8QGS0_EMENI]	12.28	1	1	1	1		285	31.6674	9.29053	AN0323	-	unknown	unknown
A0A1U8QGS3	GED domain-containing protein OS=Emericella nidulans (strain FGSC A4 / ATCC 38163 / CBS 112.46 / NRRL 194 / M139) OX=227321 GN=AN1322.2 PE=4 SV=1 - [A0A1U8QGS3_EMENI]	0.94	1	1	1	1	7.62465e+06	743	84.8403	6.52197	AN1322	MGM1	mitochondrion	organelle organization
A0A1U8QGT2	Uncharacterized protein OS=Emericella nidulans (strain FGSC A4 / ATCC 38163 / CBS 112.46 / NRRL 194 / M139) OX=227321 GN=AN1862.2 PE=4 SV=1 - [A0A1U8QGT2_EMENI]	1.51	1	1	1	1	8.63482e+06	529	58.6241	5.50342	AN1862	-	unknown	unknown
A0A1U8QGT7	Uncharacterized protein OS=Emericella nidulans (strain FGSC A4 / ATCC 38163 / CBS 112.46 / NRRL 194 / M139) OX=227321 GN=AN4353.2 PE=3 SV=1 - [A0A1U8QGT7_EMENI]	2.84	1	1	1	1	3.62167e+06	458	48.9544	7.26904	AN4353	-	peroxisome	primary metabolic process
A0A1U8QGT8	MFS domain-containing protein OS=Emericella nidulans (strain FGSC A4 / ATCC 38163 / CBS 112.46 / NRRL 194 / M139) OX=227321 GN=AN8089.2 PE=4 SV=1 - [A0A1U8QGT8_EMENI]	5.52	1	1	1	1		525	57.9802	8.77783	AN8089	TPO3	plasma membrane	transmembrane transport
A0A1U8QGU3	Uncharacterized protein OS=Emericella nidulans (strain FGSC A4 / ATCC 38163 / CBS 112.46 / NRRL 194 / M139) OX=227321 GN=AN6560.2 PE=4 SV=1 - [A0A1U8QGU3_EMENI]	3.7	1	1	1	1	5.02184e+06	459	49.2479	10.521	AN6560	-	unknown	unknown
A0A1U8QGU4	Glutaredoxin domain-containing protein OS=Emericella nidulans (strain FGSC A4 / ATCC 38163 / CBS 112.46 / NRRL 194 / M139) OX=227321 GN=AN4304.2 PE=4 SV=1 - [A0A1U8QGU4_EMENI]	36.91	1	5	5	7	1.94877e+07	149	16.5567	7.97217	AN4304	GRX5	mitochondrion	primary metabolic process
A0A1U8QGU6	Aa_trans domain-containing protein OS=Emericella nidulans (strain FGSC A4 / ATCC 38163 / CBS 112.46 / NRRL 194 / M139) OX=227321 GN=AN4428.2 PE=3 SV=1 - [A0A1U8QGU6_EMENI]	5.77	1	1	1	1		555	60.703	6.3667	AN4428	AVT2	endoplasmic reticulum	transmembrane transport
A0A1U8QGU7	Uncharacterized protein OS=Emericella nidulans (strain FGSC A4 / ATCC 38163 / CBS 112.46 / NRRL 194 / M139) OX=227321 GN=AN0917.2 PE=4 SV=1 - [A0A1U8QGU7_EMENI]	2.17	1	1	1	1	6.84955e+06	552	62.5823	9.51025	AN0917	NSR1	nucleus	RNA processing
A0A1U8QGU8	Uncharacterized protein OS=Emericella nidulans (strain FGSC A4 / ATCC 38163 / CBS 112.46 / NRRL 194 / M139) OX=227321 GN=AN8166.2 PE=4 SV=1 - [A0A1U8QGU8_EMENI]	4.01	1	1	1	1	5.28572e+06	449	51.7572	8.60205	AN8166	-	unknown	unknown
A0A1U8QGV6	zf-C3H1 domain-containing protein OS=Emericella nidulans (strain FGSC A4 / ATCC 38163 / CBS 112.46 / NRRL 194 / M139) OX=227321 GN=AN4705.2 PE=4 SV=1 - [A0A1U8QGV6_EMENI]	1.12	1	1	1	1	4.5559e+07	1253	134.915	5.18604	AN4705	red1	nucleus	RNA processing
A0A1U8QGW4	Response regulatory domain-containing protein OS=Emericella nidulans (strain FGSC A4 / ATCC 38163 / CBS 112.46 / NRRL 194 / M139) OX=227321 GN=AN4134.2 PE=4 SV=1 - [A0A1U8QGW4_EMENI]	8.77	1	1	1	1	6.71197e+06	171	19.4734	9.75928	AN4134/SrrC	mak1	cytosol	signal transduction
A0A1U8QGW8	Uncharacterized protein OS=Emericella nidulans (strain FGSC A4 / ATCC 38163 / CBS 112.46 / NRRL 194 / M139) OX=227321 GN=AN8063.2 PE=4 SV=1 - [A0A1U8QGW8_EMENI]	2.75	1	1	1	1	7.90305e+06	473	50.6548	4.69092	AN8063	-	unknown	unknown
A0A1U8QGX1	U6 snRNA-associated Sm-like protein LSm6 OS=Emericella nidulans (strain FGSC A4 / ATCC 38163 / CBS 112.46 / NRRL 194 / M139) OX=227321 GN=AN0767.2 PE=3 SV=1 - [A0A1U8QGX1_EMENI]	22.79	1	2	2	5	5.79544e+06	136	14.5593	7.25439	AN0767	LSM7	nucleus, cytosol	RNA processing
A0A1U8QGX2	Uncharacterized protein OS=Emericella nidulans (strain FGSC A4 / ATCC 38163 / CBS 112.46 / NRRL 194 / M139) OX=227321 GN=AN2270.2 PE=4 SV=1 - [A0A1U8QGX2_EMENI]	1.14	1	1	1	3	3.46783e+07	880	98.7514	6.93213	AN2270/AmdA	ADR1	nucleus	transcription
A0A1U8QGX3	Uncharacterized protein OS=Emericella nidulans (strain FGSC A4 / ATCC 38163 / CBS 112.46 / NRRL 194 / M139) OX=227321 GN=AN2041.2 PE=4 SV=1 - [A0A1U8QGX3_EMENI]	4.99	1	1	1	1	6.47018e+06	361	40.4307	10.0815	AN2041	-	unknown	unknown
A0A1U8QGY9	Uncharacterized protein OS=Emericella nidulans (strain FGSC A4 / ATCC 38163 / CBS 112.46 / NRRL 194 / M139) OX=227321 GN=AN5195.2 PE=3 SV=1 - [A0A1U8QGY9_EMENI]	10.87	1	1	1	1	2.82701e+06	138	16.1075	6.354	AN5195	ERV14	endoplasmic reticulum	protein folding
A0A1U8QGZ0	Ribonuclease Z OS=Emericella nidulans (strain FGSC A4 / ATCC 38163 / CBS 112.46 / NRRL 194 / M139) OX=227321 GN=AN0951.2 PE=3 SV=1 - [A0A1U8QGZ0_EMENI]	1.5	1	2	2	2	2.54828e+06	1728	192.649	6.31592	AN11891/ZipA	-	unknown	developmental process	Deleted as AN0951 split
A0A1U8QGZ0	Ribonuclease Z OS=Emericella nidulans (strain FGSC A4 / ATCC 38163 / CBS 112.46 / NRRL 194 / M139) OX=227321 GN=AN0951.2 PE=3 SV=1 - [A0A1U8QGZ0_EMENI]	1.5	1	2	2	2	2.54828e+06	1728	192.649	6.31592	AN11892	TRZ1	nucleus	RNA processing	Deleted as AN0951 split
A0A1U8QGZ8	Uncharacterized protein OS=Emericella nidulans (strain FGSC A4 / ATCC 38163 / CBS 112.46 / NRRL 194 / M139) OX=227321 GN=AN6510.2 PE=3 SV=1 - [A0A1U8QGZ8_EMENI]	4.51	1	1	1	2	4.41663e+07	355	38.222	5.38916	AN6510	TOM40	mitochondrion	transmembrane transport
A0A1U8QH08	E2 ubiquitin-conjugating enzyme OS=Emericella nidulans (strain FGSC A4 / ATCC 38163 / CBS 112.46 / NRRL 194 / M139) OX=227321 GN=AN2212.2 PE=3 SV=1 - [A0A1U8QH08_EMENI]	15.85	1	2	2	2	1.19051e+07	246	27.2647	5.22412	AN2212	UBC1	cytosol	primary metabolic process
A0A1U8QH13	Uncharacterized protein OS=Emericella nidulans (strain FGSC A4 / ATCC 38163 / CBS 112.46 / NRRL 194 / M139) OX=227321 GN=AN7537.2 PE=4 SV=1 - [A0A1U8QH13_EMENI]	2.7	1	1	1	1	3.67251e+06	629	69.4102	8.99756	AN7537/Ppk33	YPK2	nucleus	signal transduction
A0A1U8QH16	RNase_PH domain-containing protein OS=Emericella nidulans (strain FGSC A4 / ATCC 38163 / CBS 112.46 / NRRL 194 / M139) OX=227321 GN=AN6244.2 PE=3 SV=1 - [A0A1U8QH16_EMENI]	3.58	1	1	1	1		391	41.6666	5.05908	AN6244	RRP42	nucleus, cytosol	RNA processing
A0A1U8QH17	Ubiquitin carboxyl-terminal hydrolase OS=Emericella nidulans (strain FGSC A4 / ATCC 38163 / CBS 112.46 / NRRL 194 / M139) OX=227321 GN=AN7422.2 PE=3 SV=1 - [A0A1U8QH17_EMENI]	7.6	1	3	3	4	8.50508e+06	697	77.9311	5.40186	AN7422	-	unknown	unknown
A0A1U8QH18	Uncharacterized protein OS=Emericella nidulans (strain FGSC A4 / ATCC 38163 / CBS 112.46 / NRRL 194 / M139) OX=227321 GN=AN5371.2 PE=4 SV=1 - [A0A1U8QH18_EMENI]	7.16	1	1	1	1		377	41.9382	8.44092	AN5371	-	unknown	unknown
A0A1U8QH20	O-methyltransferase cicE OS=Emericella nidulans (strain FGSC A4 / ATCC 38163 / CBS 112.46 / NRRL 194 / M139) OX=227321 GN=cicE PE=1 SV=1 - [CICE_EMENI]	3.46	1	1	1	1	1.95557e+06	520	57.8526	6.55127	AN6447/CicE	-	unknown	secondary metabolic process
A0A1U8QH26	Uncharacterized protein OS=Emericella nidulans (strain FGSC A4 / ATCC 38163 / CBS 112.46 / NRRL 194 / M139) OX=227321 GN=AN0210.2 PE=3 SV=1 - [A0A1U8QH26_EMENI]	5.49	1	1	1	1	2.38796e+06	711	78.7266	6.45557	AN0210	YND1	Golgi apparatus	cellular protein modification process
A0A1U8QH30	CHAT domain-containing protein OS=Emericella nidulans (strain FGSC A4 / ATCC 38163 / CBS 112.46 / NRRL 194 / M139) OX=227321 GN=AN0539.2 PE=4 SV=1 - [A0A1U8QH30_EMENI]	1.17	1	1	1	1	11287089	1363	152.493	5.2876	AN0539	-	unknown	unknown
A0A1U8QH33	CBFD_NFYB_HMF domain-containing protein OS=Emericella nidulans (strain FGSC A4 / ATCC 38163 / CBS 112.46 / NRRL 194 / M139) OX=227321 GN=AN4034.2 PE=3 SV=1 - [A0A1U8QH33_EMENI]	13.24	1	1	1	1	13494784	219	23.387	4.66553	AN4034/HapC	HAP3	nucleus	transcription
A0A1U8QH42	Uncharacterized protein OS=Emericella nidulans (strain FGSC A4 / ATCC 38163 / CBS 112.46 / NRRL 194 / M139) OX=227321 GN=AN7550.2 PE=4 SV=1 - [A0A1U8QH42_EMENI]	2.38	1	1	1	1		713	80.407	5.23682	AN7550	NPP1	unknown	primary metabolic process
A0A1U8QH44	Uncharacterized protein OS=Emericella nidulans (strain FGSC A4 / ATCC 38163 / CBS 112.46 / NRRL 194 / M139) OX=227321 GN=AN8488.2 PE=3 SV=1 - [A0A1U8QH44_EMENI]	10.15	1	2	2	2	3.03695e+06	197	21.862	6.771	AN8488	YKT6	endomembrane system	vesicle-mediated transport
A0A1U8QH50	Uncharacterized protein OS=Emericella nidulans (strain FGSC A4 / ATCC 38163 / CBS 112.46 / NRRL 194 / M139) OX=227321 GN=AN5133.2 PE=4 SV=1 - [A0A1U8QH50_EMENI]	2.76	1	1	1	1	4.60776e+06	399	43.7088	4.24658	AN5133	-	nucleus	cell cycle
A0A1U8QH59	Methyltransf_2 domain-containing protein OS=Emericella nidulans (strain FGSC A4 / ATCC 38163 / CBS 112.46 / NRRL 194 / M139) OX=227321 GN=AN5415.2 PE=3 SV=1 - [A0A1U8QH59_EMENI]	6.97	1	1	1	1		459	50.6554	5.37646	AN5415	-	unknown	secondary metabolic process
A0A1U8QH61	Uncharacterized protein OS=Emericella nidulans (strain FGSC A4 / ATCC 38163 / CBS 112.46 / NRRL 194 / M139) OX=227321 GN=AN1268.2 PE=4 SV=1 - [A0A1U8QH61_EMENI]	1.03	1	1	1	1		1844	206.908	5.50342	AN1268	-	unknown	unknown
A0A1U8QH64	ANK_REP_REGION domain-containing protein OS=Emericella nidulans (strain FGSC A4 / ATCC 38163 / CBS 112.46 / NRRL 194 / M139) OX=227321 GN=AN1039.2 PE=4 SV=1 - [A0A1U8QH64_EMENI]	2.87	1	1	1	1		1393	151.544	6.94678	AN1039	SPT23	nucleus, endoplasmic reticulum	transcription
A0A1U8QH67	Protein DOM34 homolog OS=Emericella nidulans (strain FGSC A4 / ATCC 38163 / CBS 112.46 / NRRL 194 / M139) OX=227321 GN=AN4530.2 PE=3 SV=1 - [A0A1U8QH67_EMENI]	6.2	1	1	1	1		403	44.2789	6.60986	AN4530	DOM34	cytosol	RNA processing
A0A1U8QH82	Uncharacterized protein OS=Emericella nidulans (strain FGSC A4 / ATCC 38163 / CBS 112.46 / NRRL 194 / M139) OX=227321 GN=AN1549.2 PE=4 SV=1 - [A0A1U8QH82_EMENI]	25.58	1	2	2	2	7.35423e+06	86	9.56169	9.46631	AN1549	-	unknown	unknown
A0A1U8QH86	40S ribosomal protein S24 OS=Emericella nidulans (strain FGSC A4 / ATCC 38163 / CBS 112.46 / NRRL 194 / M139) OX=227321 GN=AN9097.2 PE=3 SV=1 - [A0A1U8QH86_EMENI]	16.54	1	2	2	8	7.02762e+07	133	15.3115	10.7261	AN9097	RPS24A, RPS24B	ribosome	RNA processing
A0A1U8QH91	CRAL-TRIO domain-containing protein OS=Emericella nidulans (strain FGSC A4 / ATCC 38163 / CBS 112.46 / NRRL 194 / M139) OX=227321 GN=AN0243.2 PE=4 SV=1 - [A0A1U8QH91_EMENI]	4.5	1	1	1	2	8.69872e+06	444	49.3016	5.46533	AN0243	YKL091C	nucleus	unknown
A0A1U8QHA0	Uncharacterized protein OS=Emericella nidulans (strain FGSC A4 / ATCC 38163 / CBS 112.46 / NRRL 194 / M139) OX=227321 GN=AN4369.2 PE=4 SV=1 - [A0A1U8QHA0_EMENI]	0.93	1	1	1	1		1181	131.768	5.8208	AN4369	CDC25	plasma membrane	signal transduction
A0A1U8QHA7	Uncharacterized protein OS=Emericella nidulans (strain FGSC A4 / ATCC 38163 / CBS 112.46 / NRRL 194 / M139) OX=227321 GN=AN2070.2 PE=4 SV=1 - [A0A1U8QHA7_EMENI]	4.14	1	1	1	1		652	70.191	9.65674	AN2070	-	unknown	unknown
A0A1U8QHB0	Alpha-amylase OS=Emericella nidulans (strain FGSC A4 / ATCC 38163 / CBS 112.46 / NRRL 194 / M139) OX=227321 GN=AN4507.2 PE=3 SV=1 - [A0A1U8QHB0_EMENI]	2.11	1	1	1	1		521	58.5662	5.09717	AN4507/AmyC	IMA5	unknown	primary metabolic process
A0A1U8QHB1	Eukaryotic translation initiation factor 5A OS=Emericella nidulans (strain FGSC A4 / ATCC 38163 / CBS 112.46 / NRRL 194 / M139) OX=227321 GN=AN4015.2 PE=3 SV=1 - [A0A1U8QHB1_EMENI]	19.5	1	2	2	31	1.69966e+08	159	17.5925	5.17334	AN4015	HYP2	cytosol	translation
A0A1U8QHB2	RNA polymerase II transcriptionfactor B subunit 2 OS=Emericella nidulans (strain FGSC A4 / ATCC 38163 / CBS 112.46 / NRRL 194 / M139) OX=227321 GN=AN7015.2 PE=3 SV=1 - [A0A1U8QHB2_EMENI]	6.22	1	1	1	1		482	54.0111	8.01611	AN7015	TFB2	nucleus	transcription
A0A1U8QHB9	Cut12 domain-containing protein OS=Emericella nidulans (strain FGSC A4 / ATCC 38163 / CBS 112.46 / NRRL 194 / M139) OX=227321 GN=AN2247.2 PE=4 SV=1 - [A0A1U8QHB9_EMENI]	0.97	1	1	1	1		720	81.0241	9.26123	AN2247	-	unknown	unknown
A0A1U8QHC0	Uncharacterized protein OS=Emericella nidulans (strain FGSC A4 / ATCC 38163 / CBS 112.46 / NRRL 194 / M139) OX=227321 GN=AN7565.2 PE=4 SV=1 - [A0A1U8QHC0_EMENI]	1.84	1	1	1	2	2.44396e+06	544	60.4909	7.12256	AN7565	-	unknown	unknown
A0A1U8QHC1	Glutamine amidotransferase type-1 domain-containing protein OS=Emericella nidulans (strain FGSC A4 / ATCC 38163 / CBS 112.46 / NRRL 194 / M139) OX=227321 GN=AN0200.2 PE=4 SV=1 - [A0A1U8QHC1_EMENI]	14.68	1	3	3	3	1.52881e+08	252	27.7664	5.8335	AN0200	YLR126C	nucleus	primary metabolic process
A0A1U8QHC4	Threonyl-tRNA synthetase OS=Emericella nidulans (strain FGSC A4 / ATCC 38163 / CBS 112.46 / NRRL 194 / M139) OX=227321 GN=AN5662.2 PE=3 SV=1 - [A0A1U8QHC4_EMENI]	1.39	1	1	1	3	3.66159e+06	722	82.9372	7.1665	AN5662	THS1	cytosol	translation
A0A1U8QHD1	Protein-serine/threonine kinase OS=Emericella nidulans (strain FGSC A4 / ATCC 38163 / CBS 112.46 / NRRL 194 / M139) OX=227321 GN=AN6207.2 PE=3 SV=1 - [A0A1U8QHD1_EMENI]	1.48	1	1	1	1	1.14405e+06	405	46.0153	7.29834	AN6207/PkpC	pkp1	mitochondrion	primary metabolic process
A0A1U8QHD2	Rav1p_C domain-containing protein OS=Emericella nidulans (strain FGSC A4 / ATCC 38163 / CBS 112.46 / NRRL 194 / M139) OX=227321 GN=AN0703.2 PE=4 SV=1 - [A0A1U8QHD2_EMENI]	2.33	1	1	1	1	317857	1373	154.257	6.40479	AN0703	RAV1	endomembrane system	vesicle-mediated transport
A0A1U8QHD3	Amidohydro-rel domain-containing protein OS=Emericella nidulans (strain FGSC A4 / ATCC 38163 / CBS 112.46 / NRRL 194 / M139) OX=227321 GN=AN4603.2 PE=4 SV=1 - [A0A1U8QHD3_EMENI]	4.35	1	1	1	1	5.42916e+06	506	54.6975	5.60498	AN4603/Alx	DAL1	cytosol	primary metabolic process
A0A1U8QHD4	Uncharacterized protein OS=Emericella nidulans (strain FGSC A4 / ATCC 38163 / CBS 112.46 / NRRL 194 / M139) OX=227321 GN=AN6007.2 PE=3 SV=1 - [A0A1U8QHD4_EMENI]	0.85	1	1	1	1	2.18835e+07	1293	144.379	6.13818	AN6007	SKI2	cytosol	RNA processing
A0A1U8QHD8	Uncharacterized protein OS=Emericella nidulans (strain FGSC A4 / ATCC 38163 / CBS 112.46 / NRRL 194 / M139) OX=227321 GN=AN8592.2 PE=3 SV=1 - [A0A1U8QHD8_EMENI]	2.64	1	1	1	1	1.69117e+06	606	67.8051	5.8335	AN8592	COQ6	mitochondrion	primary metabolic process
A0A1U8QHE3	Pimaradiene synthase pbcA OS=Emericella nidulans (strain FGSC A4 / ATCC 38163 / CBS 112.46 / NRRL 194 / M139) OX=227321 GN=pbcA PE=2 SV=1 - [PBCA_EMENI]	1.94	1	1	1	1		979	110.048	5.8208	AN1594	-	unknown	secondary metabolic process
A0A1U8QHE8	Exocyst complex component Sec6 OS=Emericella nidulans (strain FGSC A4 / ATCC 38163 / CBS 112.46 / NRRL 194 / M139) OX=227321 GN=AN1988.2 PE=3 SV=1 - [A0A1U8QHE8_EMENI]	1.05	1	1	1	1	9.76073e+06	759	88.3274	5.07178	AN1988	SEC6	cytosol	vesicle-mediated transport
A0A1U8QHG1	Asparagine-linked glycosylation protein 2 OS=Emericella nidulans (strain FGSC A4 / ATCC 38163 / CBS 112.46 / NRRL 194 / M139) OX=227321 GN=AN6874.2 PE=4 SV=1 - [A0A1U8QHG1_EMENI]	4.39	1	1	1	1	1.07979e+06	478	52.564	8.26514	AN6874	ALG2	endoplasmic reticulum	primary metabolic process
A0A1U8QHG6	Amine oxidase OS=Emericella nidulans (strain FGSC A4 / ATCC 38163 / CBS 112.46 / NRRL 194 / M139) OX=227321 GN=AN7641.2 PE=3 SV=1 - [A0A1U8QHG6_EMENI]	2.49	1	1	1	1	1.02484e+06	683	76.4603	6.60986	AN7641	cao1	cytosol	primary metabolic process
A0A1U8QHG8	TENA_THI-4 domain-containing protein OS=Emericella nidulans (strain FGSC A4 / ATCC 38163 / CBS 112.46 / NRRL 194 / M139) OX=227321 GN=AN2853.2 PE=4 SV=1 - [A0A1U8QHG8_EMENI]	4.67	1	1	1	1	7.42001e+06	257	29.1396	5.04639	AN2853	SPBC530.07c	unknown	unknown
A0A1U8QHH0	Ysc84 domain-containing protein OS=Emericella nidulans (strain FGSC A4 / ATCC 38163 / CBS 112.46 / NRRL 194 / M139) OX=227321 GN=AN2236.2 PE=4 SV=1 - [A0A1U8QHH0_EMENI]	5.96	1	1	1	1	1.28856e+07	604	65.3469	6.771	AN2236	YSC84	cytoskeleton	organelle organization
A0A1U8QHH4	Uncharacterized protein OS=Emericella nidulans (strain FGSC A4 / ATCC 38163 / CBS 112.46 / NRRL 194 / M139) OX=227321 GN=AN2516.2 PE=4 SV=1 - [A0A1U8QHH4_EMENI]	18.14	1	4	4	4	1.03552e+07	408	46.3687	6.41748	AN2516/AmpA	RVS167	cytoskeleton	vesicle-mediated transport
A0A1U8QHI6	Amidohydro_3 domain-containing protein OS=Emericella nidulans (strain FGSC A4 / ATCC 38163 / CBS 112.46 / NRRL 194 / M139) OX=227321 GN=AN6721.2 PE=4 SV=1 - [A0A1U8QHI6_EMENI]	4.99	1	1	1	3		541	59.8159	5.87158	AN6721	-	unknown	unknown
A0A1U8QHI7	Uncharacterized protein OS=Emericella nidulans (strain FGSC A4 / ATCC 38163 / CBS 112.46 / NRRL 194 / M139) OX=227321 GN=AN2896.2 PE=4 SV=1 - [A0A1U8QHI7_EMENI]	8.52	1	1	1	1		305	32.5624	9.05615	AN2896	EHD3	mitochondrion	translation
A0A1U8QHJ8	GPN-loop GTPase OS=Emericella nidulans (strain FGSC A4 / ATCC 38163 / CBS 112.46 / NRRL 194 / M139) OX=227321 GN=AN5536.2 PE=3 SV=1 - [A0A1U8QHJ8_EMENI]	9.85	1	1	1	4		396	43.8494	4.7417	AN5536	NPA3	cytosol	macromolecule localization
A0A1U8QHK2	MFS domain-containing protein OS=Emericella nidulans (strain FGSC A4 / ATCC 38163 / CBS 112.46 / NRRL 194 / M139) OX=227321 GN=AN8901.2 PE=4 SV=1 - [A0A1U8QHK2_EMENI]	3.16	1	1	1	1		507	56.1878	8.27979	AN8901	DAL5	plasma membrane	transmembrane transport
A0A1U8QHK3	Uncharacterized protein OS=Emericella nidulans (strain FGSC A4 / ATCC 38163 / CBS 112.46 / NRRL 194 / M139) OX=227321 GN=AN4627.2 PE=4 SV=1 - [A0A1U8QHK3_EMENI]	8.48	1	1	1	1		165	18.5095	8.55811	AN4627	-	unknown	unknown
A0A1U8QHK7	Ribonuclease H2 subunit B OS=Emericella nidulans (strain FGSC A4 / ATCC 38163 / CBS 112.46 / NRRL 194 / M139) OX=227321 GN=AN4958.2 PE=4 SV=1 - [A0A1U8QHK7_EMENI]	4.77	1	1	1	1		419	46.0129	8.71924	AN4958	-	nucleus	unknown
A0A1U8QHK8	Uncharacterized protein OS=Emericella nidulans (strain FGSC A4 / ATCC 38163 / CBS 112.46 / NRRL 194 / M139) OX=227321 GN=AN7696.2 PE=4 SV=1 - [A0A1U8QHK8_EMENI]	1.59	1	1	1	1		878	98.0693	4.97021	AN12000	-	unknown	unknown	Deleted as AN7696 split
A0A1U8QHK8	Uncharacterized protein OS=Emericella nidulans (strain FGSC A4 / ATCC 38163 / CBS 112.46 / NRRL 194 / M139) OX=227321 GN=AN7696.2 PE=4 SV=1 - [A0A1U8QHK8_EMENI]	1.59	1	1	1	1		878	98.0693	4.97021	AN12001	-	cytoskeleton	organelle organization	Deleted as AN7696 split
A0A1U8QHK9	MFS domain-containing protein OS=Emericella nidulans (strain FGSC A4 / ATCC 38163 / CBS 112.46 / NRRL 194 / M139) OX=227321 GN=AN2869.2 PE=3 SV=1 - [A0A1U8QHK9_EMENI]	2.06	1	1	1	1	2.85639e+06	631	70.6644	7.21045	AN2869	ITR1	plasma membrane	transmembrane transport
A0A1U8QHL2	WD_REPEATS_REGION domain-containing protein OS=Emericella nidulans (strain FGSC A4 / ATCC 38163 / CBS 112.46 / NRRL 194 / M139) OX=227321 GN=AN8282.2 PE=3 SV=1 - [A0A1U8QHL2_EMENI]	2.1	1	1	1	1		859	96.4766	8.35303	AN8282	raf1	nucleus	transcription
A0A1U8QHL5	Carboxylic ester hydrolase OS=Emericella nidulans (strain FGSC A4 / ATCC 38163 / CBS 112.46 / NRRL 194 / M139) OX=227321 GN=AN5608.2 PE=3 SV=1 - [A0A1U8QHL5_EMENI]	1.11	1	1	1	1		541	61.4096	7.45947	AN5608	SPCC417.12	unknown	unknown
A0A1U8QHL6	Uncharacterized protein OS=Emericella nidulans (strain FGSC A4 / ATCC 38163 / CBS 112.46 / NRRL 194 / M139) OX=227321 GN=AN3974.2 PE=4 SV=1 - [A0A1U8QHL6_EMENI]	4.69	1	1	1	1	2.00717e+07	320	36.6209	10.0376	AN3974	-	unknown	unknown
A0A1U8QHL9	Reverse transcriptase domain-containing protein OS=Emericella nidulans (strain FGSC A4 / ATCC 38163 / CBS 112.46 / NRRL 194 / M139) OX=227321 GN=AN5254.2 PE=4 SV=1 - [A0A1U8QHL9_EMENI]	0.89	1	1	1	1	2.28982e+07	1010	114.906	6.69775	AN5254	YGR109W-B	nucleus	primary metabolic process
A0A1U8QHM7	PAPA-1 domain-containing protein OS=Emericella nidulans (strain FGSC A4 / ATCC 38163 / CBS 112.46 / NRRL 194 / M139) OX=227321 GN=AN6260.2 PE=4 SV=1 - [A0A1U8QHM7_EMENI]	11.95	1	3	3	4	3.08855e+06	385	42.9697	4.61475	AN6260	IES2	nucleus	transcription
A0A1U8QHN6	HSF_DOMAIN domain-containing protein OS=Emericella nidulans (strain FGSC A4 / ATCC 38163 / CBS 112.46 / NRRL 194 / M139) OX=227321 GN=AN6998.2 PE=3 SV=1 - [A0A1U8QHN6_EMENI]	3.82	1	1	1	1	1.20028e+07	523	56.8422	9.70068	AN6998	SFL1	nucleus	transcription
A0A1U8QHN7	Non-specific serine/threonine protein kinase OS=Emericella nidulans (strain FGSC A4 / ATCC 38163 / CBS 112.46 / NRRL 194 / M139) OX=227321 GN=AN3110.2 PE=3 SV=1 - [A0A1U8QHN7_EMENI]	1.72	1	1	1	1	4.83495e+06	813	88.9136	7.62061	AN3110/Ksg1	PKH2	cytosol	signal transduction
A0A1U8QHP2	FMN hydroxy acid dehydrogenase domain-containing protein OS=Emericella nidulans (strain FGSC A4 / ATCC 38163 / CBS 112.46 / NRRL 194 / M139) OX=227321 GN=AN4421.2 PE=3 SV=1 - [A0A1U8QHP2_EMENI]	3.93	1	1	1	1		458	50.3572	6.48096	AN4421	CYB2	mitochondrion	primary metabolic process
A0A1U8QHP3	Uncharacterized protein OS=Emericella nidulans (strain FGSC A4 / ATCC 38163 / CBS 112.46 / NRRL 194 / M139) OX=227321 GN=AN8869.2 PE=4 SV=1 - [A0A1U8QHP3_EMENI]	9.24	1	1	1	1	1.02629e+07	249	27.5224	7.79639	AN8869	FUR1	cytosol	primary metabolic process
A0A1U8QHP4	Nitric oxide dioxygenase OS=Emericella nidulans (strain FGSC A4 / ATCC 38163 / CBS 112.46 / NRRL 194 / M139) OX=227321 GN=AN7169.2 PE=3 SV=1 - [A0A1U8QHP4_EMENI]	40.98	1	13	13	95	2.88313e+08	410	44.9228	6.43018	AN7169/FhbA	YHB1	cytosol	developmental process
A0A1U8QHP7	D-xylose reductase OS=Emericella nidulans (strain FGSC A4 / ATCC 38163 / CBS 112.46 / NRRL 194 / M139) OX=227321 GN=AN5109.2 PE=4 SV=1 - [A0A1U8QHP7_EMENI]	4.08	1	1	1	1	5.5495e+06	294	32.594	7.29834	AN5109	YDL124W	cytosol	primary metabolic process
A0A1U8QHP8	Uncharacterized protein OS=Emericella nidulans (strain FGSC A4 / ATCC 38163 / CBS 112.46 / NRRL 194 / M139) OX=227321 GN=AN5896.2 PE=4 SV=1 - [A0A1U8QHP8_EMENI]	9.94	1	1	1	1		171	19.6588	5.24951	AN5896	-	unknown	unknown
A0A1U8QHQ2	Uncharacterized protein OS=Emericella nidulans (strain FGSC A4 / ATCC 38163 / CBS 112.46 / NRRL 194 / M139) OX=227321 GN=AN8072.2 PE=4 SV=1 - [A0A1U8QHQ2_EMENI]	7.79	1	1	1	2	1.49781e+07	244	26.3159	7.25439	AN8072	-	unknown	unknown
A0A1U8QHR3	Uncharacterized protein OS=Emericella nidulans (strain FGSC A4 / ATCC 38163 / CBS 112.46 / NRRL 194 / M139) OX=227321 GN=AN2216.2 PE=4 SV=1 - [A0A1U8QHR3_EMENI]	2.4	1	1	1	1	9.29608e+06	541	58.1973	8.79248	AN2216	-	unknown	unknown
A0A1U8QHR4	S-(hydroxymethyl)glutathione dehydrogenase OS=Emericella nidulans (strain FGSC A4 / ATCC 38163 / CBS 112.46 / NRRL 194 / M139) OX=227321 GN=AN7632.2 PE=3 SV=1 - [A0A1U8QHR4_EMENI]	16.36	1	5	5	9	1.40372e+07	379	39.9821	6.69775	AN7632	SFA1	unknown	primary metabolic process
A0A1U8QHR9	Uncharacterized protein OS=Emericella nidulans (strain FGSC A4 / ATCC 38163 / CBS 112.46 / NRRL 194 / M139) OX=227321 GN=AN4962.2 PE=4 SV=1 - [A0A1U8QHR9_EMENI]	3.98	1	1	1	1	2.57957e+06	327	36.0684	7.02002	AN4962	-	cytoskeleton	cell cycle
A0A1U8QHS0	CDP-diacylglycerol synthase OS=Emericella nidulans (strain FGSC A4 / ATCC 38163 / CBS 112.46 / NRRL 194 / M139) OX=227321 GN=AN0716.2 PE=3 SV=1 - [A0A1U8QHS0_EMENI]	1.68	1	1	1	1		535	60.4506	9.46631	AN0716	TAM41	mitochondrion	primary metabolic process
A0A1U8QHS2	Elongator complex protein 3 OS=Emericella nidulans (strain FGSC A4 / ATCC 38163 / CBS 112.46 / NRRL 194 / M139) OX=227321 GN=AN2294.2 PE=3 SV=1 - [A0A1U8QHS2_EMENI]	4.01	1	1	1	1	1.33571e+07	574	64.717	8.51416	AN2294/Elp3	ELP3	nucleus, cytosol	RNA processing
A0A1U8QHS6	Probable alpha/beta-glucosidase agdC OS=Emericella nidulans (strain FGSC A4 / ATCC 38163 / CBS 112.46 / NRRL 194 / M139) OX=227321 GN=AN0941.2 PE=3 SV=1 - [A0A1U8QHS6_EMENI]	1.67	2	1	1	1	4.20095e+06	839	94.0957	5.8335	AN0941/AgdE	ROT2	endoplasmic reticulum	primary metabolic process
A0A1U8QHT4	Uncharacterized protein OS=Emericella nidulans (strain FGSC A4 / ATCC 38163 / CBS 112.46 / NRRL 194 / M139) OX=227321 GN=AN0644.2 PE=4 SV=1 - [A0A1U8QHT4_EMENI]	2.27	1	1	1	1	4.2026e+06	264	29.6247	8.17725	AN0644	-	unknown	unknown
A0A1U8QHV0	Uncharacterized protein OS=Emericella nidulans (strain FGSC A4 / ATCC 38163 / CBS 112.46 / NRRL 194 / M139) OX=227321 GN=AN4330.2 PE=4 SV=1 - [A0A1U8QHV0_EMENI]	2.35	1	1	1	1	2.31801e+06	724	82.3191	7.1665	AN4330	NOP4	nucleus	RNA processing
A0A1U8QHV5	WD_REPEATS_REGION domain-containing protein OS=Emericella nidulans (strain FGSC A4 / ATCC 38163 / CBS 112.46 / NRRL 194 / M139) OX=227321 GN=AN7458.2 PE=4 SV=1 - [A0A1U8QHV5_EMENI]	1.9	1	1	1	1	2.86647e+06	579	63.9251	5.12256	AN7458	UTP18	nucleus	RNA processing
A0A1U8QHW0	Ubiquitin-like domain-containing protein OS=Emericella nidulans (strain FGSC A4 / ATCC 38163 / CBS 112.46 / NRRL 194 / M139) OX=227321 GN=AN4872.2 PE=3 SV=1 - [A0A1U8QHW0_EMENI]	48.7	4	4	9	38	6.31259e+07	154	17.6525	9.77393	AN4872/Ubi1	RPS31	ribosome	organelle organization
A0A1U8QHW1	AB hydrolase-1 domain-containing protein OS=Emericella nidulans (strain FGSC A4 / ATCC 38163 / CBS 112.46 / NRRL 194 / M139) OX=227321 GN=AN4046.2 PE=4 SV=1 - [A0A1U8QHW1_EMENI]	3.87	1	1	1	1		491	54.5198	8.92432	AN4046	CLD1	mitochondrion	primary metabolic process
A0A1U8QHW2	Uncharacterized protein OS=Emericella nidulans (strain FGSC A4 / ATCC 38163 / CBS 112.46 / NRRL 194 / M139) OX=227321 GN=AN8879.2 PE=3 SV=1 - [A0A1U8QHW2_EMENI]	2.01	1	1	1	1	3.73552e+06	845	94.1409	5.88428	AN8879	SEC10	cytosol	vesicle-mediated transport
A0A1U8QHW3	Carboxylic ester hydrolase OS=Emericella nidulans (strain FGSC A4 / ATCC 38163 / CBS 112.46 / NRRL 194 / M139) OX=227321 GN=AN4040.2 PE=3 SV=1 - [A0A1U8QHW3_EMENI]	4.4	1	1	1	1		523	57.4026	5.07178	AN4040	-	unknown	unknown
A0A1U8QHW7	Uncharacterized protein OS=Emericella nidulans (strain FGSC A4 / ATCC 38163 / CBS 112.46 / NRRL 194 / M139) OX=227321 GN=AN6802.2 PE=4 SV=1 - [A0A1U8QHW7_EMENI]	6	1	1	1	1		433	50.4004	9.40771	AN6802	-	unknown	unknown
A0A1U8QHW8	Uncharacterized protein OS=Emericella nidulans (strain FGSC A4 / ATCC 38163 / CBS 112.46 / NRRL 194 / M139) OX=227321 GN=AN9305.2 PE=4 SV=1 - [A0A1U8QHW8_EMENI]	2.23	1	1	1	1		493	54.3143	6.55127	AN9305	-	unknown	unknown
A0A1U8QHX0	Uncharacterized protein OS=Emericella nidulans (strain FGSC A4 / ATCC 38163 / CBS 112.46 / NRRL 194 / M139) OX=227321 GN=AN8644.2 PE=4 SV=1 - [A0A1U8QHX0_EMENI]	7.9	1	1	1	1		367	42.3424	8.1626	AN8644	-	unknown	unknown
A0A1U8QHX3	ANK_REP_REGION domain-containing protein OS=Emericella nidulans (strain FGSC A4 / ATCC 38163 / CBS 112.46 / NRRL 194 / M139) OX=227321 GN=AN8300.2 PE=4 SV=1 - [A0A1U8QHX3_EMENI]	1.62	1	1	1	1	9.19104e+07	1977	216.235	5.22412	AN8300	HOS4	nucleus	transcription
A0A1U8QHY0	Uncharacterized protein OS=Emericella nidulans (strain FGSC A4 / ATCC 38163 / CBS 112.46 / NRRL 194 / M139) OX=227321 GN=AN1419.2 PE=4 SV=1 - [A0A1U8QHY0_EMENI]	25.76	1	1	1	1	4.80372e+06	132	14.5906	8.99756	AN1419	-	unknown	unknown
A0A1U8QHY4	AA_permease domain-containing protein OS=Emericella nidulans (strain FGSC A4 / ATCC 38163 / CBS 112.46 / NRRL 194 / M139) OX=227321 GN=AN1581.2 PE=4 SV=1 - [A0A1U8QHY4_EMENI]	6.36	1	1	1	1	774187	519	55.9399	8.32373	AN1581	PUT4	plasma membrane	transmembrane transport
A0A1U8QHY7	Uncharacterized protein OS=Emericella nidulans (strain FGSC A4 / ATCC 38163 / CBS 112.46 / NRRL 194 / M139) OX=227321 GN=AN0329.2 PE=3 SV=1 - [A0A1U8QHY7_EMENI]	2.29	1	1	1	2	2.22111e+06	393	42.948	9.05615	AN0329	UFD1	endoplasmic reticulum	primary metabolic process
A0A1U8QHY9	FAA_hydrolase domain-containing protein OS=Emericella nidulans (strain FGSC A4 / ATCC 38163 / CBS 112.46 / NRRL 194 / M139) OX=227321 GN=AN9031.2 PE=3 SV=1 - [A0A1U8QHY9_EMENI]	4.75	1	1	1	1	4.71938e+06	295	32.3115	5.52881	AN9031	FMP41	mitochondrion	primary metabolic process
A0A1U8QHZ4	Uncharacterized protein OS=Emericella nidulans (strain FGSC A4 / ATCC 38163 / CBS 112.46 / NRRL 194 / M139) OX=227321 GN=AN6378.2 PE=4 SV=1 - [A0A1U8QHZ4_EMENI]	9.04	1	1	1	1	3.39367e+06	177	18.4525	8.5874	AN6378	-	unknown	unknown
A0A1U8QHZ7	Neutral ceramidase OS=Emericella nidulans (strain FGSC A4 / ATCC 38163 / CBS 112.46 / NRRL 194 / M139) OX=227321 GN=AN4245.2 PE=3 SV=1 - [A0A1U8QHZ7_EMENI]	0.83	1	1	1	2	4.58362e+07	723	79.9723	4.99561	AN4245	-	cell wall	primary metabolic process
A0A1U8QHZ9	Cytochrome c heme lyase OS=Emericella nidulans (strain FGSC A4 / ATCC 38163 / CBS 112.46 / NRRL 194 / M139) OX=227321 GN=AN4415.2 PE=3 SV=1 - [A0A1U8QHZ9_EMENI]	4.17	1	1	1	1	5.60837e+06	288	31.1752	7.81104	AN4415	CYT2	mitochondrion	cellular protein modification process
A0A1U8QI03	Fe2OG dioxygenase domain-containing protein OS=Emericella nidulans (strain FGSC A4 / ATCC 38163 / CBS 112.46 / NRRL 194 / M139) OX=227321 GN=AN7554.2 PE=3 SV=1 - [A0A1U8QI03_EMENI]	3.02	1	2	2	3	1.16909e+07	663	74.2649	4.62744	AN7554	TPA1	nucleus	RNA processing
A0A1U8QI08	MaoC-like domain-containing protein OS=Emericella nidulans (strain FGSC A4 / ATCC 38163 / CBS 112.46 / NRRL 194 / M139) OX=227321 GN=AN2577.2 PE=4 SV=1 - [A0A1U8QI08_EMENI]	3.8	1	1	1	1	4.41989e+06	316	34.5238	8.44092	AN2577	FOX2	peroxisome	primary metabolic process
A0A1U8QI09	WD_REPEATS_REGION domain-containing protein OS=Emericella nidulans (strain FGSC A4 / ATCC 38163 / CBS 112.46 / NRRL 194 / M139) OX=227321 GN=AN4460.2 PE=4 SV=1 - [A0A1U8QI09_EMENI]	1.23	1	1	1	1	6.66952e+06	977	105.18	5.66846	AN4460	UTP13	nucleus	RNA processing
A0A1U8QI17	Uncharacterized protein OS=Emericella nidulans (strain FGSC A4 / ATCC 38163 / CBS 112.46 / NRRL 194 / M139) OX=227321 GN=AN3895.2 PE=3 SV=1 - [A0A1U8QI17_EMENI]	1.4	1	1	1	1		570	62.9779	6.07471	AN3895	-	unknown	macromolecule localization
A0A1U8QI29	Uncharacterized protein OS=Emericella nidulans (strain FGSC A4 / ATCC 38163 / CBS 112.46 / NRRL 194 / M139) OX=227321 GN=AN0562.2 PE=4 SV=1 - [A0A1U8QI29_EMENI]	2.81	1	1	1	1	1.7447e+06	533	58.9458	6.56592	AN0562	PCS60	peroxisome	primary metabolic process
A0A1U8QI32	Uncharacterized protein OS=Emericella nidulans (strain FGSC A4 / ATCC 38163 / CBS 112.46 / NRRL 194 / M139) OX=227321 GN=AN0982.2 PE=4 SV=1 - [A0A1U8QI32_EMENI]	3.74	1	1	1	1	765021	401	42.7136	10.2134	AN0982	-	cytoskeleton	vesicle-mediated transport
A0A1U8QI33	Uncharacterized protein OS=Emericella nidulans (strain FGSC A4 / ATCC 38163 / CBS 112.46 / NRRL 194 / M139) OX=227321 GN=AN6345.2 PE=4 SV=1 - [A0A1U8QI33_EMENI]	3.47	1	1	1	1	750293	346	38.3333	9.30518	AN6345	LOA1	endoplasmic reticulum	primary metabolic process
A0A1U8QI40	Uncharacterized protein OS=Emericella nidulans (strain FGSC A4 / ATCC 38163 / CBS 112.46 / NRRL 194 / M139) OX=227321 GN=AN9310.2 PE=4 SV=1 - [A0A1U8QI40_EMENI]	7.98	1	1	1	1	1.6885e+07	188	21.0638	11.356	AN9310	-	unknown	unknown
A0A1U8QI46	WD_REPEATS_REGION domain-containing protein OS=Emericella nidulans (strain FGSC A4 / ATCC 38163 / CBS 112.46 / NRRL 194 / M139) OX=227321 GN=AN4648.2 PE=4 SV=1 - [A0A1U8QI46_EMENI]	3.14	1	1	1	1	5.85874e+07	541	59.9555	9.5835	AN4648	UTP15	nucleus	RNA processing
A0A1U8QI66	Phosphoinositide 5-phosphatase OS=Emericella nidulans (strain FGSC A4 / ATCC 38163 / CBS 112.46 / NRRL 194 / M139) OX=227321 GN=AN8288.2 PE=3 SV=1 - [A0A1U8QI66_EMENI]	2.53	1	1	1	1	2.3382e+06	1106	123.442	7.34229	AN8288	INP53	cytosol	primary metabolic process
A0A1U8QI72	Ribosomal protein L15 OS=Emericella nidulans (strain FGSC A4 / ATCC 38163 / CBS 112.46 / NRRL 194 / M139) OX=227321 GN=AN0445.2 PE=3 SV=1 - [A0A1U8QI72_EMENI]	33.5	1	7	7	24	122880493	203	24.0189	11.312	AN0445	RPL15B	ribosome	translation
A0A1U8QI77	WD_REPEATS_REGION domain-containing protein OS=Emericella nidulans (strain FGSC A4 / ATCC 38163 / CBS 112.46 / NRRL 194 / M139) OX=227321 GN=AN0069.2 PE=4 SV=1 - [A0A1U8QI77_EMENI]	3.48	1	1	1	1		947	102.98	9.36377	AN0069/SrgL	LAF1	unknown	unknown
A0A1U8QI78	Uncharacterized protein OS=Emericella nidulans (strain FGSC A4 / ATCC 38163 / CBS 112.46 / NRRL 194 / M139) OX=227321 GN=AN1992.2 PE=3 SV=1 - [A0A1U8QI78_EMENI]	1.79	1	1	1	1	5.05705e+06	671	75.8208	5.64307	AN1992	SNU66	nucleus	RNA processing
A0A1U8QI82	Uncharacterized protein OS=Emericella nidulans (strain FGSC A4 / ATCC 38163 / CBS 112.46 / NRRL 194 / M139) OX=227321 GN=AN0616.2 PE=4 SV=1 - [A0A1U8QI82_EMENI]	4.95	1	1	1	1	1.74392e+06	202	23.2215	8.19189	AN0616	-	unknown	unknown
A0A1U8QI86	DNA mismatch repair protein OS=Emericella nidulans (strain FGSC A4 / ATCC 38163 / CBS 112.46 / NRRL 194 / M139) OX=227321 GN=AN1708.2 PE=3 SV=1 - [A0A1U8QI86_EMENI]	1.1	1	1	1	1	1.53648e+07	1186	133.178	5.64307	AN1708/MshA	MSH6	nucleus	cell cycle
A0A1U8QI96	Uncharacterized protein OS=Emericella nidulans (strain FGSC A4 / ATCC 38163 / CBS 112.46 / NRRL 194 / M139) OX=227321 GN=AN2336.2 PE=4 SV=1 - [A0A1U8QI96_EMENI]	5.58	1	1	1	1		466	51.3528	4.95752	AN2336	-	unknown	unknown
A0A1U8QIA3	Zn(2)-C6 fungal-type domain-containing protein OS=Emericella nidulans (strain FGSC A4 / ATCC 38163 / CBS 112.46 / NRRL 194 / M139) OX=227321 GN=AN0533.2 PE=4 SV=1 - [A0A1U8QIA3_EMENI]	3.74	1	1	1	1		641	71.8381	6.94678	AN0533	SIP4	nucleus	transcription
A0A1U8QIA9	Uncharacterized protein OS=Emericella nidulans (strain FGSC A4 / ATCC 38163 / CBS 112.46 / NRRL 194 / M139) OX=227321 GN=AN8322.2 PE=3 SV=1 - [A0A1U8QIA9_EMENI]	3.33	1	1	1	1		1050	118.114	5.56689	AN8322	-	cytoskeleton	primary metabolic process
A0A1U8QIB1	Uncharacterized protein OS=Emericella nidulans (strain FGSC A4 / ATCC 38163 / CBS 112.46 / NRRL 194 / M139) OX=227321 GN=AN1373.2 PE=4 SV=1 - [A0A1U8QIB1_EMENI]	5.3	1	1	1	1		585	65.7852	4.89404	AN1373	-	unknown	unknown
A0A1U8QIB4	Mevalonate kinase OS=Emericella nidulans (strain FGSC A4 / ATCC 38163 / CBS 112.46 / NRRL 194 / M139) OX=227321 GN=AN3869.2 PE=3 SV=1 - [A0A1U8QIB4_EMENI]	3.67	1	1	1	1	1.97981e+08	735	81.3509	7.51807	AN3869	ERG12	cytosol	primary metabolic process
A0A1U8QIC1	Uncharacterized protein OS=Emericella nidulans (strain FGSC A4 / ATCC 38163 / CBS 112.46 / NRRL 194 / M139) OX=227321 GN=AN4731.2 PE=4 SV=1 - [A0A1U8QIC1_EMENI]	11.45	1	1	1	1	1.74593e+07	166	18.3483	8.66064	AN4731	UMP1	nucleus, cytosol	protein folding
A0A1U8QIC8	6-hydroxymethyl-7,8-dihydropterin pyrophosphokinase OS=Emericella nidulans (strain FGSC A4 / ATCC 38163 / CBS 112.46 / NRRL 194 / M139) OX=227321 GN=AN6032.2 PE=3 SV=1 - [A0A1U8QIC8_EMENI]	5.3	1	2	2	2	7.4238e+06	434	47.2377	7.62061	AN6032	FOL1	mitochondrion	primary metabolic process
A0A1U8QIC9	Uncharacterized protein OS=Emericella nidulans (strain FGSC A4 / ATCC 38163 / CBS 112.46 / NRRL 194 / M139) OX=227321 GN=AN8150.2 PE=4 SV=1 - [A0A1U8QIC9_EMENI]	0.85	1	1	1	1	1.70369e+06	1773	193.702	8.00146	AN8150	YBT1	vacuole	transmembrane transport
A0A1U8QID2	t-SNARE coiled-coil homology domain-containing protein OS=Emericella nidulans (strain FGSC A4 / ATCC 38163 / CBS 112.46 / NRRL 194 / M139) OX=227321 GN=AN4416.2 PE=3 SV=1 - [A0A1U8QID2_EMENI]	14.65	1	2	2	2	8.56607e+06	273	31.0669	5.16064	AN4416/pepA	PEP12	vacuole	vesicle-mediated transport
A0A1U8QID6	Proteasome subunit alpha type OS=Emericella nidulans (strain FGSC A4 / ATCC 38163 / CBS 112.46 / NRRL 194 / M139) OX=227321 GN=AN6726.2 PE=3 SV=1 - [A0A1U8QID6_EMENI]	25.18	1	5	5	10	4.835e+07	278	30.0856	5.73193	AN6726	PRE8	cytosol	primary metabolic process
A0A1U8QIE0	Aldo_ket_red domain-containing protein OS=Emericella nidulans (strain FGSC A4 / ATCC 38163 / CBS 112.46 / NRRL 194 / M139) OX=227321 GN=AN0610.2 PE=3 SV=1 - [A0A1U8QIE0_EMENI]	9.3	1	3	3	4	6.23334e+06	344	38.0349	8.27979	AN0610	YPL088W	unknown	transmembrane transport
A0A1U8QIF1	Non-specific serine/threonine protein kinase OS=Emericella nidulans (strain FGSC A4 / ATCC 38163 / CBS 112.46 / NRRL 194 / M139) OX=227321 GN=AN1171.2 PE=4 SV=1 - [A0A1U8QIF1_EMENI]	8.68	1	3	3	4	1.43791e+07	922	102.019	9.56885	AN1171/Kin1	KIN1	plasma membrane	developmental process
A0A1U8QIF6	OTU domain-containing protein OS=Emericella nidulans (strain FGSC A4 / ATCC 38163 / CBS 112.46 / NRRL 194 / M139) OX=227321 GN=AN5638.2 PE=4 SV=1 - [A0A1U8QIF6_EMENI]	4.12	1	1	1	1		340	37.2678	6.02393	AN5638	OTU2	cytosol	cellular protein modification process
A0A1U8QIH3	GFA domain-containing protein OS=Emericella nidulans (strain FGSC A4 / ATCC 38163 / CBS 112.46 / NRRL 194 / M139) OX=227321 GN=AN7594.2 PE=3 SV=1 - [A0A1U8QIH3_EMENI]	34.56	1	5	5	12	4.62382e+08	136	14.7533	6.50732	AN7594	-	unknown	unknown
A0A1U8QII3	Methyltransf_2 domain-containing protein OS=Emericella nidulans (strain FGSC A4 / ATCC 38163 / CBS 112.46 / NRRL 194 / M139) OX=227321 GN=AN4008.2 PE=3 SV=1 - [A0A1U8QII3_EMENI]	2.48	1	1	1	1	3.39171e+06	403	44.4776	6.20166	AN4008	-	unknown	unknown
A0A1U8QII5	Uncharacterized protein OS=Emericella nidulans (strain FGSC A4 / ATCC 38163 / CBS 112.46 / NRRL 194 / M139) OX=227321 GN=AN5205.2 PE=4 SV=1 - [A0A1U8QII5_EMENI]	2.19	1	1	1	1	5.62026e+06	593	62.0535	9.01221	AN5205	-	unknown	unknown
A0A1U8QII7	Uncharacterized protein OS=Emericella nidulans (strain FGSC A4 / ATCC 38163 / CBS 112.46 / NRRL 194 / M139) OX=227321 GN=AN6442.2 PE=3 SV=1 - [A0A1U8QII7_EMENI]	1.77	1	1	1	1		904	99.4755	7.02002	AN11920	-	unknown	unknown	Deleted as AN6442 split
A0A1U8QII7	Uncharacterized protein OS=Emericella nidulans (strain FGSC A4 / ATCC 38163 / CBS 112.46 / NRRL 194 / M139) OX=227321 GN=AN6442.2 PE=3 SV=1 - [A0A1U8QII7_EMENI]	1.77	1	1	1	1		904	99.4755	7.02002	AN11921	-	endoplasmic reticulum	unknown	Deleted as AN6442 split
A0A1U8QII8	Uncharacterized protein OS=Emericella nidulans (strain FGSC A4 / ATCC 38163 / CBS 112.46 / NRRL 194 / M139) OX=227321 GN=AN3789.2 PE=3 SV=1 - [A0A1U8QII8_EMENI]	5.74	1	1	1	2	1.21925e+07	366	39.9063	6.41748	AN3789	MHO1	nucleus, cytosol	unknown
A0A1U8QIJ0	Uncharacterized protein OS=Emericella nidulans (strain FGSC A4 / ATCC 38163 / CBS 112.46 / NRRL 194 / M139) OX=227321 GN=AN2355.2 PE=4 SV=1 - [A0A1U8QIJ0_EMENI]	13.12	1	1	1	1	4.01935e+06	221	25.4057	10.0083	AN2355	RTA1	plasma membrane	macromolecule localization
A0A1U8QIJ4	Uncharacterized protein OS=Emericella nidulans (strain FGSC A4 / ATCC 38163 / CBS 112.46 / NRRL 194 / M139) OX=227321 GN=AN2402.2 PE=4 SV=1 - [A0A1U8QIJ4_EMENI]	4.32	1	1	1	1	23784.9	278	29.575	7.04932	AN2402	IRC24	cytosol	primary metabolic process
A0A1U8QIJ5	Uncharacterized protein OS=Emericella nidulans (strain FGSC A4 / ATCC 38163 / CBS 112.46 / NRRL 194 / M139) OX=227321 GN=AN1045.2 PE=4 SV=1 - [A0A1U8QIJ5_EMENI]	6.5	1	2	2	4	2.03896e+07	400	44.9048	7.41553	AN1045	LHP1	nucleus	RNA processing
A0A1U8QIK5	Protein kinase domain-containing protein OS=Emericella nidulans (strain FGSC A4 / ATCC 38163 / CBS 112.46 / NRRL 194 / M139) OX=227321 GN=AN7185.2 PE=4 SV=1 - [A0A1U8QIK5_EMENI]	2.41	1	1	1	3	5613906	581	64.9519	6.65381	AN7185/SrpkA	SKY1	cytosol	developmental process
A0A1U8QIK9	Uncharacterized protein OS=Emericella nidulans (strain FGSC A4 / ATCC 38163 / CBS 112.46 / NRRL 194 / M139) OX=227321 GN=AN5603.2 PE=4 SV=1 - [A0A1U8QIK9_EMENI]	1.05	1	1	1	1		1146	126.842	6.7417	AN5603	-	unknown	unknown
A0A1U8QIL0	Pyr_redox_2 domain-containing protein OS=Emericella nidulans (strain FGSC A4 / ATCC 38163 / CBS 112.46 / NRRL 194 / M139) OX=227321 GN=AN0403.2 PE=4 SV=1 - [A0A1U8QIL0_EMENI]	35.96	1	12	12	16	3.63746e+07	534	58.2298	8.646	AN0403	-	cytosol	unknown
A0A1U8QIL3	PALP domain-containing protein OS=Emericella nidulans (strain FGSC A4 / ATCC 38163 / CBS 112.46 / NRRL 194 / M139) OX=227321 GN=AN3866.2 PE=4 SV=1 - [A0A1U8QIL3_EMENI]	2.48	1	1	1	1		444	47.0529	6.06201	AN3866	tda1	mitochondrion	primary metabolic process
A0A1U8QIL5	Chromosome segregation protein sudA OS=Emericella nidulans (strain FGSC A4 / ATCC 38163 / CBS 112.46 / NRRL 194 / M139) OX=227321 GN=AN5899.2 PE=3 SV=1 - [A0A1U8QIL5_EMENI]	1.19	2	1	1	1	4.60704e+06	1179	132.653	8.20654	AN5899/SmcB	SMC2	nucleus	cell cycle
A0A1U8QIM0	Uncharacterized protein OS=Emericella nidulans (strain FGSC A4 / ATCC 38163 / CBS 112.46 / NRRL 194 / M139) OX=227321 GN=AN0899.2 PE=4 SV=1 - [A0A1U8QIM0_EMENI]	2.52	1	1	1	1		794	85.3555	9.40771	AN0899	-	unknown	unknown
A0A1U8QIM1	Uncharacterized protein OS=Emericella nidulans (strain FGSC A4 / ATCC 38163 / CBS 112.46 / NRRL 194 / M139) OX=227321 GN=AN1520.2 PE=4 SV=1 - [A0A1U8QIM1_EMENI]	10.41	1	4	4	5	4.76903e+06	538	60.1653	6.60986	AN1520	-	unknown	unknown
A0A1U8QIM3	Uncharacterized protein OS=Emericella nidulans (strain FGSC A4 / ATCC 38163 / CBS 112.46 / NRRL 194 / M139) OX=227321 GN=AN6842.2 PE=4 SV=1 - [A0A1U8QIM3_EMENI]	2.63	1	1	1	1	2.04701e+06	418	47.9964	9.48096	AN6842	MRPL35	mitochondrion	translation
A0A1U8QIM6	Uncharacterized protein OS=Emericella nidulans (strain FGSC A4 / ATCC 38163 / CBS 112.46 / NRRL 194 / M139) OX=227321 GN=AN8710.2 PE=3 SV=1 - [A0A1U8QIM6_EMENI]	19.53	2	4	4	5	1.66244e+07	425	45.8949	4.97021	AN8710	CHS5	cytosol	vesicle-mediated transport
A0A1U8QIN0	RING-type domain-containing protein OS=Emericella nidulans (strain FGSC A4 / ATCC 38163 / CBS 112.46 / NRRL 194 / M139) OX=227321 GN=AN9320.2 PE=4 SV=1 - [A0A1U8QIN0_EMENI]	0.85	1	1	1	1	1.86305e+06	1054	116.932	5.75732	AN9320	ITT1	cytosol	translation
A0A1U8QIN4	Imidazoleglycerol-phosphate dehydratase OS=Emericella nidulans (strain FGSC A4 / ATCC 38163 / CBS 112.46 / NRRL 194 / M139) OX=227321 GN=AN6536.2 PE=3 SV=1 - [A0A1U8QIN4_EMENI]	6.15	1	1	1	2	4.80145e+07	244	25.9403	6.7417	AN6536/HisB	HIS3	unknown	primary metabolic process
A0A1U8QIN6	Uncharacterized protein OS=Emericella nidulans (strain FGSC A4 / ATCC 38163 / CBS 112.46 / NRRL 194 / M139) OX=227321 GN=AN0672.2 PE=4 SV=1 - [A0A1U8QIN6_EMENI]	7.32	1	2	2	2	2.9082e+07	314	33.5033	8.88037	AN0672	-	unknown	primary metabolic process
A0A1U8QIP2	Uncharacterized protein OS=Emericella nidulans (strain FGSC A4 / ATCC 38163 / CBS 112.46 / NRRL 194 / M139) OX=227321 GN=AN4512.2 PE=4 SV=1 - [A0A1U8QIP2_EMENI]	4.64	1	1	1	1	3.14812e+06	151	16.6287	5.13525	AN4512	-	unknown	unknown
A0A1U8QIP5	WW domain-containing protein OS=Emericella nidulans (strain FGSC A4 / ATCC 38163 / CBS 112.46 / NRRL 194 / M139) OX=227321 GN=AN9521.2 PE=4 SV=1 - [A0A1U8QIP5_EMENI]	7.91	1	1	1	1		278	30.0054	4.04346	AN9521	-	unknown	unknown
A0A1U8QIP9	Aldedh domain-containing protein OS=Emericella nidulans (strain FGSC A4 / ATCC 38163 / CBS 112.46 / NRRL 194 / M139) OX=227321 GN=AN0740.2 PE=3 SV=1 - [A0A1U8QIP9_EMENI]	2.09	1	1	1	1	3.052e+06	479	53.0711	5.56689	AN0740	ALD5	mitochondrion	primary metabolic process
A0A1U8QIR5	FAD_binding_4 domain-containing protein OS=Emericella nidulans (strain FGSC A4 / ATCC 38163 / CBS 112.46 / NRRL 194 / M139) OX=227321 GN=AN1642.2 PE=4 SV=1 - [A0A1U8QIR5_EMENI]	3.09	1	1	1	1	1.33661e+07	518	57.4695	6.90283	AN1642	-	unknown	unknown
A0A1U8QIR8	Uncharacterized protein OS=Emericella nidulans (strain FGSC A4 / ATCC 38163 / CBS 112.46 / NRRL 194 / M139) OX=227321 GN=AN1369.2 PE=4 SV=1 - [A0A1U8QIR8_EMENI]	5.23	1	2	2	2	4.58595e+06	459	50.5852	4.51318	AN1369	leo1	nucleus	transcription
A0A1U8QIS2	Succinyl-CoA:3-ketoacid-coenzyme A transferase OS=Emericella nidulans (strain FGSC A4 / ATCC 38163 / CBS 112.46 / NRRL 194 / M139) OX=227321 GN=AN9394.2 PE=3 SV=1 - [A0A1U8QIS2_EMENI]	4.56	1	1	1	2	1.38718e+07	439	46.7675	7.43018	AN9394	-	mitochondrion	unknown
A0A1U8QIS3	Uncharacterized protein OS=Emericella nidulans (strain FGSC A4 / ATCC 38163 / CBS 112.46 / NRRL 194 / M139) OX=227321 GN=AN6241.2 PE=4 SV=1 - [A0A1U8QIS3_EMENI]	7.28	1	2	2	2	7.74638e+06	659	73.6063	6.65381	AN6241	-	unknown	unknown
A0A1U8QIS7	RanBD1 domain-containing protein OS=Emericella nidulans (strain FGSC A4 / ATCC 38163 / CBS 112.46 / NRRL 194 / M139) OX=227321 GN=AN5485.2 PE=4 SV=1 - [A0A1U8QIS7_EMENI]	3.9	1	3	3	3	1.57288e+07	1383	141.159	6.56592	AN5485/Nup2	NUP2	nucleus	macromolecule localization
A0A1U8QIU4	Vacuolar calcium ion transporter OS=Emericella nidulans (strain FGSC A4 / ATCC 38163 / CBS 112.46 / NRRL 194 / M139) OX=227321 GN=AN0471.2 PE=3 SV=1 - [A0A1U8QIU4_EMENI]	6.45	1	1	1	4		434	47.1737	5.24951	AN0471/VcxA	VCX1	vacuole	transmembrane transport
A0A1U8QIU5	Non-specific serine/threonine protein kinase OS=Emericella nidulans (strain FGSC A4 / ATCC 38163 / CBS 112.46 / NRRL 194 / M139) OX=227321 GN=AN8836.2 PE=3 SV=1 - [A0A1U8QIU5_EMENI]	4.36	1	3	3	3	4.57587e+06	825	90.851	8.90967	AN8836/Cla4	CLA4	cytosol	signal transduction
A0A1U8QIV3	Amidase domain-containing protein OS=Emericella nidulans (strain FGSC A4 / ATCC 38163 / CBS 112.46 / NRRL 194 / M139) OX=227321 GN=AN8653.2 PE=4 SV=1 - [A0A1U8QIV3_EMENI]	1.98	1	1	1	1	5.895e+06	657	71.3377	5.12256	AN8653	DUR1,2	cytosol	primary metabolic process
A0A1U8QIV4	AP_endonuc_2 domain-containing protein OS=Emericella nidulans (strain FGSC A4 / ATCC 38163 / CBS 112.46 / NRRL 194 / M139) OX=227321 GN=AN1734.2 PE=4 SV=1 - [A0A1U8QIV4_EMENI]	2.54	1	1	1	1	247978	354	38.7815	5.17334	AN1734	-	unknown	unknown
A0A1U8QIW8	Uncharacterized protein OS=Emericella nidulans (strain FGSC A4 / ATCC 38163 / CBS 112.46 / NRRL 194 / M139) OX=227321 GN=AN3889.2 PE=4 SV=1 - [A0A1U8QIW8_EMENI]	6.35	1	1	1	1	1.04092e+07	394	42.3768	8.52881	AN3889	SPS19	peroxisome	primary metabolic process
A0A1U8QIX1	Metallophos domain-containing protein OS=Emericella nidulans (strain FGSC A4 / ATCC 38163 / CBS 112.46 / NRRL 194 / M139) OX=227321 GN=AN1796.2 PE=4 SV=1 - [A0A1U8QIX1_EMENI]	3.74	1	1	1	1	1.05072e+07	668	75.6401	7.72314	AN1796	CDC1	endoplasmic reticulum	primary metabolic process
A0A1U8QIY3	SPEE_NEUCR Spermidine synthase (Putrescine aminopropyltransferase) (SPDSY) OS=Emericella nidulans (strain FGSC A4 / ATCC 38163 / CBS 112.46 / NRRL 194 / M139) OX=227321 GN=AN0687.2 PE=3 SV=1 - [A0A1U8QIY3_EMENI]	20.21	1	5	5	10	1.41374e+07	292	33.2866	5.41455	AN0687/SpdA	SPE3	nucleus, cytosol	primary metabolic process
A0A1U8QIY4	Kinesin motor domain-containing protein OS=Emericella nidulans (strain FGSC A4 / ATCC 38163 / CBS 112.46 / NRRL 194 / M139) OX=227321 GN=AN6875.2 PE=3 SV=1 - [A0A1U8QIY4_EMENI]	4.18	1	5	5	6	4.33024e+06	1700	189.739	5.35107	AN6875	KIP3	cytoskeleton	organelle organization
A0A1U8QIZ0	Ribonuclease P OS=Emericella nidulans (strain FGSC A4 / ATCC 38163 / CBS 112.46 / NRRL 194 / M139) OX=227321 GN=AN2437.2 PE=3 SV=1 - [A0A1U8QIZ0_EMENI]	5.61	1	1	1	7	2.87827e+06	214	23.5805	9.45166	AN2437	POP5	nucleus	RNA processing
A0A1U8QIZ1	Sphingolipid delta(4)-desaturase OS=Emericella nidulans (strain FGSC A4 / ATCC 38163 / CBS 112.46 / NRRL 194 / M139) OX=227321 GN=AN4405.2 PE=3 SV=1 - [A0A1U8QIZ1_EMENI]	5.74	1	1	1	1	7.38978e+06	418	47.164	7.31299	AN4405	dsd1	endoplasmic reticulum	primary metabolic process
A0A1U8QIZ8	Diphosphomevalonate decarboxylase OS=Emericella nidulans (strain FGSC A4 / ATCC 38163 / CBS 112.46 / NRRL 194 / M139) OX=227321 GN=AN4414.2 PE=3 SV=1 - [A0A1U8QIZ8_EMENI]	39.6	1	10	10	21	5.75719e+07	404	42.9708	5.59229	AN4414	MVD1	cytosol	primary metabolic process
A0A1U8QIZ9	Zn(2)-C6 fungal-type domain-containing protein OS=Emericella nidulans (strain FGSC A4 / ATCC 38163 / CBS 112.46 / NRRL 194 / M139) OX=227321 GN=AN2644.2 PE=4 SV=1 - [A0A1U8QIZ9_EMENI]	4.53	1	1	1	2	194176	684	77.4087	7.48877	AN2644	-	nucleus	transcription
A0A1U8QJ01	TAF domain-containing protein OS=Emericella nidulans (strain FGSC A4 / ATCC 38163 / CBS 112.46 / NRRL 194 / M139) OX=227321 GN=AN8232.2 PE=3 SV=1 - [A0A1U8QJ01_EMENI]	2.92	1	1	1	1	1.68567e+06	445	48.6147	6.41748	AN8232	TAF6	nucleus	transcription
A0A1U8QJ03	FSH1 domain-containing protein OS=Emericella nidulans (strain FGSC A4 / ATCC 38163 / CBS 112.46 / NRRL 194 / M139) OX=227321 GN=AN9159.2 PE=4 SV=1 - [A0A1U8QJ03_EMENI]	3.93	1	1	1	1	2.27497e+06	280	31.7338	6.94678	AN9159	-	unknown	secondary metabolic process
A0A1U8QJ09	Uncharacterized protein OS=Emericella nidulans (strain FGSC A4 / ATCC 38163 / CBS 112.46 / NRRL 194 / M139) OX=227321 GN=AN4266.2 PE=3 SV=1 - [A0A1U8QJ09_EMENI]	2.36	1	1	1	1	1.88543e+06	1019	111.314	6.15088	AN4266	YDL206W	vacuole	transmembrane transport
A0A1U8QJ11	UBC1_COLGL Ubiquitin-conjugating enzyme E2-16 kDa (Ubiquitin-protein ligase) (Ubiquitin carrier protein) (Colletotrichum hard-surface-induced protein 1) OS=Emericella nidulans (strain FGSC A4 / ATCC 38163 / CBS 112.46 / NRRL 194 / M139) OX=227321 GN=AN2761.2 PE=3 SV=1 - [A0A1U8QJ11_EMENI]	7.48	1	1	1	1	34899408	147	16.5103	6.91748	AN2761	UBC4	nucleus, cytosol	cellular protein modification process
A0A1U8QJ12	Uncharacterized protein OS=Emericella nidulans (strain FGSC A4 / ATCC 38163 / CBS 112.46 / NRRL 194 / M139) OX=227321 GN=AN2147.2 PE=4 SV=1 - [A0A1U8QJ12_EMENI]	1.4	1	2	2	2	4.82043e+06	1780	195.447	5.84619	AN2147/Rrp5	RRP5	nucleus	RNA processing
A0A1U8QJ20	Cupin_5 domain-containing protein OS=Emericella nidulans (strain FGSC A4 / ATCC 38163 / CBS 112.46 / NRRL 194 / M139) OX=227321 GN=AN8145.2 PE=4 SV=1 - [A0A1U8QJ20_EMENI]	33.53	1	2	2	2	7.9995e+06	170	18.8651	4.94482	AN8145	YML079W	unknown	unknown
A0A1U8QJ22	Fructose-bisphosphate aldolase OS=Emericella nidulans (strain FGSC A4 / ATCC 38163 / CBS 112.46 / NRRL 194 / M139) OX=227321 GN=AN2875.2 PE=3 SV=1 - [A0A1U8QJ22_EMENI]	43.33	1	14	14	65	1.91712e+08	360	39.4729	6.06201	AN2875/FbaA	FBA1	nucleus, cytosol	primary metabolic process
A0A1U8QJ26	Oxidored_FMN domain-containing protein OS=Emericella nidulans (strain FGSC A4 / ATCC 38163 / CBS 112.46 / NRRL 194 / M139) OX=227321 GN=AN6753.2 PE=4 SV=1 - [A0A1U8QJ26_EMENI]	2.84	1	1	1	1	2.14634e+06	422	45.5914	6.75635	AN6753	OYE3	unknown	primary metabolic process
A0A1U8QJ35	Uncharacterized protein OS=Emericella nidulans (strain FGSC A4 / ATCC 38163 / CBS 112.46 / NRRL 194 / M139) OX=227321 GN=AN0476.2 PE=3 SV=1 - [A0A1U8QJ35_EMENI]	8.76	1	1	1	1	6.39635e+06	137	15.625	9.78857	AN0476	MRPL27	mitochondrion	translation
A0A1U8QJ36	WSC domain-containing protein OS=Emericella nidulans (strain FGSC A4 / ATCC 38163 / CBS 112.46 / NRRL 194 / M139) OX=227321 GN=AN6927.2 PE=4 SV=1 - [A0A1U8QJ36_EMENI]	12.2	1	1	1	1		205	21.1435	4.37354	AN6927/WscB	SLG1	plasma membrane	signal transduction
A0A1U8QJ39	Uncharacterized protein OS=Emericella nidulans (strain FGSC A4 / ATCC 38163 / CBS 112.46 / NRRL 194 / M139) OX=227321 GN=AN1958.2 PE=4 SV=1 - [A0A1U8QJ39_EMENI]	6.56	1	1	1	1	31378112	122	13.382	9.45166	AN1958	-	unknown	unknown
A0A1U8QJ40	Amidase OS=Emericella nidulans (strain FGSC A4 / ATCC 38163 / CBS 112.46 / NRRL 194 / M139) OX=227321 GN=AN2662.2 PE=3 SV=1 - [A0A1U8QJ40_EMENI]	1.87	1	1	1	1	1.23932e+08	536	58.2969	6.55127	AN2662	AMD2	unknown	primary metabolic process
A0A1U8QJ44	Uncharacterized protein OS=Emericella nidulans (strain FGSC A4 / ATCC 38163 / CBS 112.46 / NRRL 194 / M139) OX=227321 GN=AN4926.2 PE=4 SV=1 - [A0A1U8QJ44_EMENI]	0.8	1	1	1	1	3.18524e+06	1120	124.527	8.73389	AN4926	ahk1	unknown	signal transduction
A0A1U8QJ50	Uncharacterized protein OS=Emericella nidulans (strain FGSC A4 / ATCC 38163 / CBS 112.46 / NRRL 194 / M139) OX=227321 GN=AN7717.2 PE=4 SV=1 - [A0A1U8QJ50_EMENI]	3.65	1	1	1	1	5.00126e+06	411	44.9979	5.46533	AN7717	-	unknown	unknown
A0A1U8QJ52	Uncharacterized protein OS=Emericella nidulans (strain FGSC A4 / ATCC 38163 / CBS 112.46 / NRRL 194 / M139) OX=227321 GN=AN2737.2 PE=3 SV=1 - [A0A1U8QJ52_EMENI]	1.49	1	1	1	1		669	72.6262	9.30518	AN2737/MexA	MEX67	nucleus	macromolecule localization
A0A1U8QJ56	Bac_rhamnosid_C domain-containing protein OS=Emericella nidulans (strain FGSC A4 / ATCC 38163 / CBS 112.46 / NRRL 194 / M139) OX=227321 GN=AN2631.2 PE=4 SV=1 - [A0A1U8QJ56_EMENI]	6.34	1	2	2	6	4.44404e+07	568	63.1861	7.45947	AN2631	-	unknown	unknown
A0A1U8QJ59	Uncharacterized protein OS=Emericella nidulans (strain FGSC A4 / ATCC 38163 / CBS 112.46 / NRRL 194 / M139) OX=227321 GN=AN9359.2 PE=3 SV=1 - [A0A1U8QJ59_EMENI]	10.94	1	4	4	6	6.42936e+06	667	72.4079	5.18604	AN9359	ARP9	nucleus	transcription
A0A1U8QJ62	Uncharacterized protein OS=Emericella nidulans (strain FGSC A4 / ATCC 38163 / CBS 112.46 / NRRL 194 / M139) OX=227321 GN=AN4658.2 PE=4 SV=1 - [A0A1U8QJ62_EMENI]	1.86	2	1	1	1	2.58321e+07	323	37.5052	8.23584	AN4658	-	nucleus	transcription
A0A1U8QJ66	RRM domain-containing protein OS=Emericella nidulans (strain FGSC A4 / ATCC 38163 / CBS 112.46 / NRRL 194 / M139) OX=227321 GN=AN6256.2 PE=4 SV=1 - [A0A1U8QJ66_EMENI]	7.84	1	1	1	1		153	16.7262	4.51318	AN6256	HSH49	nucleus	RNA processing
A0A1U8QJ68	UBC core domain-containing protein OS=Emericella nidulans (strain FGSC A4 / ATCC 38163 / CBS 112.46 / NRRL 194 / M139) OX=227321 GN=AN0883.2 PE=4 SV=1 - [A0A1U8QJ68_EMENI]	8.85	1	1	1	1	1.77249e+06	305	33.5087	5.65576	AN0883	RAD6	nucleus	cellular protein modification process
A0A1U8QJ72	FAD_binding_3 domain-containing protein OS=Emericella nidulans (strain FGSC A4 / ATCC 38163 / CBS 112.46 / NRRL 194 / M139) OX=227321 GN=AN8370.2 PE=4 SV=1 - [A0A1U8QJ72_EMENI]	1.04	1	1	1	1	1.11185e+06	675	75.198	7.00537	AN8370	-	unknown	unknown
A0A1U8QJ78	p-aminobenzoic acid synthase OS=Emericella nidulans (strain FGSC A4 / ATCC 38163 / CBS 112.46 / NRRL 194 / M139) OX=227321 GN=AN6550.2 PE=3 SV=1 - [A0A1U8QJ78_EMENI]	3.65	1	1	1	2	71297.1	823	90.9842	5.69385	AN6550/PabaA	ABZ1	cytosol	primary metabolic process
A0A1U8QJ83	Uncharacterized protein OS=Emericella nidulans (strain FGSC A4 / ATCC 38163 / CBS 112.46 / NRRL 194 / M139) OX=227321 GN=AN3206.2 PE=3 SV=1 - [A0A1U8QJ83_EMENI]	4.87	1	2	2	2	3.05656e+06	575	63.2675	5.73193	AN3206	-	unknown	developmental process
A0A1U8QJ84	Uncharacterized protein OS=Emericella nidulans (strain FGSC A4 / ATCC 38163 / CBS 112.46 / NRRL 194 / M139) OX=227321 GN=AN7039.2 PE=4 SV=1 - [A0A1U8QJ84_EMENI]	5.59	1	1	1	1	6.86186e+06	555	62.4993	6.37939	AN7039	-	unknown	unknown
A0A1U8QJ86	RING-type domain-containing protein OS=Emericella nidulans (strain FGSC A4 / ATCC 38163 / CBS 112.46 / NRRL 194 / M139) OX=227321 GN=AN0792.2 PE=4 SV=1 - [A0A1U8QJ86_EMENI]	3.78	1	1	1	1		635	69.8051	5.77002	AN0792	-	unknown	unknown
A0A1U8QJ87	Uncharacterized protein OS=Emericella nidulans (strain FGSC A4 / ATCC 38163 / CBS 112.46 / NRRL 194 / M139) OX=227321 GN=AN9132.2 PE=4 SV=1 - [A0A1U8QJ87_EMENI]	1.73	1	1	1	3	739681	1563	170.703	10.4331	AN9132	-	nucleus	transcription
A0A1U8QJ91	Uncharacterized protein OS=Emericella nidulans (strain FGSC A4 / ATCC 38163 / CBS 112.46 / NRRL 194 / M139) OX=227321 GN=AN7965.2 PE=4 SV=1 - [A0A1U8QJ91_EMENI]	7.86	1	1	1	1	150521	140	15.2856	8.95361	AN7965	-	unknown	unknown
A0A1U8QJ92	N-acetyltransferase domain-containing protein OS=Emericella nidulans (strain FGSC A4 / ATCC 38163 / CBS 112.46 / NRRL 194 / M139) OX=227321 GN=AN2479.2 PE=4 SV=1 - [A0A1U8QJ92_EMENI]	21.14	1	3	3	4	4.64137e+06	175	19.7293	5.42725	AN2479/Ngn16	ats1	unknown	unknown
A0A1U8QJ95	Uncharacterized protein OS=Emericella nidulans (strain FGSC A4 / ATCC 38163 / CBS 112.46 / NRRL 194 / M139) OX=227321 GN=AN1157.2 PE=3 SV=1 - [A0A1U8QJ95_EMENI]	2.49	1	1	1	1	5.03657e+06	481	54.9658	9.48096	AN1157/Gle1	GLE1	nucleus	macromolecule localization
A0A1U8QJA6	Uncharacterized protein OS=Emericella nidulans (strain FGSC A4 / ATCC 38163 / CBS 112.46 / NRRL 194 / M139) OX=227321 GN=AN8739.2 PE=4 SV=1 - [A0A1U8QJA6_EMENI]	3.64	1	1	1	1		330	35.3498	9.80322	AN8739	-	unknown	unknown
A0A1U8QJB1	Uncharacterized protein OS=Emericella nidulans (strain FGSC A4 / ATCC 38163 / CBS 112.46 / NRRL 194 / M139) OX=227321 GN=AN6978.2 PE=4 SV=1 - [A0A1U8QJB1_EMENI]	6.94	1	3	3	3	4.36057e+06	533	56.2788	8.63135	AN6978/Rcc1	SRM1	nucleus	macromolecule localization
A0A1U8QJB9	Uncharacterized protein OS=Emericella nidulans (strain FGSC A4 / ATCC 38163 / CBS 112.46 / NRRL 194 / M139) OX=227321 GN=AN6864.2 PE=3 SV=1 - [A0A1U8QJB9_EMENI]	2.04	1	1	1	1	7.47094e+06	539	56.7386	9.48096	AN6864	GCD2	cytosol	translation
A0A1U8QJC0	Telomere_reg-2 domain-containing protein OS=Emericella nidulans (strain FGSC A4 / ATCC 38163 / CBS 112.46 / NRRL 194 / M139) OX=227321 GN=AN2417.2 PE=3 SV=1 - [A0A1U8QJC0_EMENI]	4.65	1	2	2	2	3.14416e+06	967	106.57	5.89697	AN2417	TEL2	nucleus	cell cycle
A0A1U8QJC2	Uncharacterized protein OS=Emericella nidulans (strain FGSC A4 / ATCC 38163 / CBS 112.46 / NRRL 194 / M139) OX=227321 GN=AN1348.2 PE=3 SV=1 - [A0A1U8QJC2_EMENI]	5.21	1	1	1	1	6.78028e+06	211	23.874	10.2134	AN1348	MRPL8	mitochondrion	translation
A0A1U8QJD0	Uncharacterized protein OS=Emericella nidulans (strain FGSC A4 / ATCC 38163 / CBS 112.46 / NRRL 194 / M139) OX=227321 GN=AN6655.2 PE=4 SV=1 - [A0A1U8QJD0_EMENI]	8.96	1	2	2	2	2.09249e+07	279	29.7282	6.65381	AN6655/GudC	SPS19	peroxisome	primary metabolic process
A0A1U8QJD4	AB hydrolase-1 domain-containing protein OS=Emericella nidulans (strain FGSC A4 / ATCC 38163 / CBS 112.46 / NRRL 194 / M139) OX=227321 GN=AN6950.2 PE=4 SV=1 - [A0A1U8QJD4_EMENI]	2.39	1	1	1	1		461	50.4141	6.39209	AN6950	-	mitochondrion	unknown
A0A1U8QJD5	Homocitrate synthase OS=Emericella nidulans (strain FGSC A4 / ATCC 38163 / CBS 112.46 / NRRL 194 / M139) OX=227321 GN=AN1990.2 PE=3 SV=1 - [A0A1U8QJD5_EMENI]	29.89	1	11	11	24	8.3774e+07	445	49.0756	5.98584	AN1990/LysD	LYS21	nucleus	primary metabolic process
A0A1U8QJD6	Uncharacterized protein OS=Emericella nidulans (strain FGSC A4 / ATCC 38163 / CBS 112.46 / NRRL 194 / M139) OX=227321 GN=AN3642.2 PE=3 SV=1 - [A0A1U8QJD6_EMENI]	5.19	1	1	1	2	1.21135e+07	347	40.0416	6.93213	AN3642	PEP8	endomembrane system	vesicle-mediated transport
A0A1U8QJD8	SnoaL-like domain-containing protein OS=Emericella nidulans (strain FGSC A4 / ATCC 38163 / CBS 112.46 / NRRL 194 / M139) OX=227321 GN=AN2565.2 PE=4 SV=1 - [A0A1U8QJD8_EMENI]	9.59	1	1	1	1		146	16.4002	4.84326	AN2565	-	unknown	secondary metabolic process
A0A1U8QJE3	Aspartate aminotransferase OS=Emericella nidulans (strain FGSC A4 / ATCC 38163 / CBS 112.46 / NRRL 194 / M139) OX=227321 GN=AN1993.2 PE=3 SV=1 - [A0A1U8QJE3_EMENI]	6.29	1	2	2	9	6.10497e+07	429	46.934	8.88037	AN1993	AAT2	mitochondrion	primary metabolic process
A0A1U8QJE4	Uncharacterized protein OS=Emericella nidulans (strain FGSC A4 / ATCC 38163 / CBS 112.46 / NRRL 194 / M139) OX=227321 GN=AN8174.2 PE=4 SV=1 - [A0A1U8QJE4_EMENI]	9.97	1	2	2	3	486340	722	78.6761	7.78174	AN8174	-	unknown	unknown
A0A1U8QJE5	Uncharacterized protein OS=Emericella nidulans (strain FGSC A4 / ATCC 38163 / CBS 112.46 / NRRL 194 / M139) OX=227321 GN=AN0943.2 PE=3 SV=1 - [A0A1U8QJE5_EMENI]	16.33	1	2	2	5	1.07751e+07	196	20.6939	11.1802	AN0943/Atp20	ATP20	mitochondrion	primary metabolic process
A0A1U8QJE8	Uncharacterized protein OS=Emericella nidulans (strain FGSC A4 / ATCC 38163 / CBS 112.46 / NRRL 194 / M139) OX=227321 GN=AN6695.2 PE=4 SV=1 - [A0A1U8QJE8_EMENI]	0.85	1	1	1	1	2.33003e+06	1170	132.156	5.71924	AN6695/NmdA	NMD2	cytosol	RNA processing
A0A1U8QJF0	Uncharacterized protein OS=Emericella nidulans (strain FGSC A4 / ATCC 38163 / CBS 112.46 / NRRL 194 / M139) OX=227321 GN=AN5213.2 PE=4 SV=1 - [A0A1U8QJF0_EMENI]	3.68	1	1	1	1		326	35.5024	5.16064	AN5213	pun1	plasma membrane	organelle organization
A0A1U8QJF1	UCR_hinge domain-containing protein OS=Emericella nidulans (strain FGSC A4 / ATCC 38163 / CBS 112.46 / NRRL 194 / M139) OX=227321 GN=AN5597.2 PE=3 SV=1 - [A0A1U8QJF1_EMENI]	8.64	1	1	1	1	3.79836e+06	162	18.1358	4.00537	AN5597	QCR6	mitochondrion	primary metabolic process
A0A1U8QJF4	MFS domain-containing protein OS=Emericella nidulans (strain FGSC A4 / ATCC 38163 / CBS 112.46 / NRRL 194 / M139) OX=227321 GN=AN5551.2 PE=3 SV=1 - [A0A1U8QJF4_EMENI]	4	1	1	1	1	1.66467e+06	500	55.4729	6.63916	AN5551	GAL2	plasma membrane	transmembrane transport
A0A1U8QJG0	Alpha-L-rhamnosidase OS=Emericella nidulans (strain FGSC A4 / ATCC 38163 / CBS 112.46 / NRRL 194 / M139) OX=227321 GN=AN0711.2 PE=4 SV=1 - [A0A1U8QJG0_EMENI]	0.6	1	1	1	1	2.72552e+07	1507	168.612	5.71924	AN7011	-	unknown	primary metabolic process
A0A1U8QJG1	Probable lysosomal cobalamin transporter OS=Emericella nidulans (strain FGSC A4 / ATCC 38163 / CBS 112.46 / NRRL 194 / M139) OX=227321 GN=AN4211.2 PE=3 SV=1 - [A0A1U8QJG1_EMENI]	0.62	1	1	1	1	460541	1124	125.31	9.11475	AN12104	SPCC622.11	Golgi apparatus	unknown	Deleted as AN4211 split
A0A1U8QJG1	Probable lysosomal cobalamin transporter OS=Emericella nidulans (strain FGSC A4 / ATCC 38163 / CBS 112.46 / NRRL 194 / M139) OX=227321 GN=AN4211.2 PE=3 SV=1 - [A0A1U8QJG1_EMENI]	0.62	1	1	1	1	460541	1124	125.31	9.11475	AN12105	-	nucleus	RNA processing	Deleted as AN4211 split
A0A1U8QJG2	Uncharacterized protein OS=Emericella nidulans (strain FGSC A4 / ATCC 38163 / CBS 112.46 / NRRL 194 / M139) OX=227321 GN=AN5580.2 PE=4 SV=1 - [A0A1U8QJG2_EMENI]	13.27	1	4	4	8	6.8985e+07	309	33.2934	9.0415	AN5580	-	unknown	unknown
A0A1U8QJG3	Uncharacterized protein OS=Emericella nidulans (strain FGSC A4 / ATCC 38163 / CBS 112.46 / NRRL 194 / M139) OX=227321 GN=AN5658.2 PE=4 SV=1 - [A0A1U8QJG3_EMENI]	1.82	1	1	1	2	3.66406e+06	606	64.3443	6.25244	AN5658	ggt1	unknown	primary metabolic process
A0A1U8QJG4	Uncharacterized protein OS=Emericella nidulans (strain FGSC A4 / ATCC 38163 / CBS 112.46 / NRRL 194 / M139) OX=227321 GN=AN5615.2 PE=4 SV=1 - [A0A1U8QJG4_EMENI]	1.73	1	1	1	1	3.58188e+06	980	106.412	7.79639	AN5615	-	unknown	unknown
A0A1U8QJG7	Uncharacterized protein OS=Emericella nidulans (strain FGSC A4 / ATCC 38163 / CBS 112.46 / NRRL 194 / M139) OX=227321 GN=AN3432.2 PE=4 SV=1 - [A0A1U8QJG7_EMENI]	9.31	1	1	1	1	684867	333	37.2307	5.59229	AN3432	YNR071C	cytosol	primary metabolic process
A0A1U8QJG8	MFS domain-containing protein OS=Emericella nidulans (strain FGSC A4 / ATCC 38163 / CBS 112.46 / NRRL 194 / M139) OX=227321 GN=AN2707.2 PE=4 SV=1 - [A0A1U8QJG8_EMENI]	3.14	1	1	1	1	2.6404e+06	478	51.7409	9.49561	AN2707	DTR1	plasma membrane	transmembrane transport
A0A1U8QJG9	N2227 domain-containing protein OS=Emericella nidulans (strain FGSC A4 / ATCC 38163 / CBS 112.46 / NRRL 194 / M139) OX=227321 GN=AN0865.2 PE=4 SV=1 - [A0A1U8QJG9_EMENI]	2.39	1	1	1	2	6.14829e+06	418	46.9933	5.2876	AN0865	YNL092W	unknown	cellular protein modification process
A0A1U8QJH0	DUF1996 domain-containing protein OS=Emericella nidulans (strain FGSC A4 / ATCC 38163 / CBS 112.46 / NRRL 194 / M139) OX=227321 GN=AN1807.2 PE=4 SV=1 - [A0A1U8QJH0_EMENI]	6.95	1	1	1	1		331	36.7716	4.85596	AN1807	-	unknown	unknown
A0A1U8QJH3	PKS_ER domain-containing protein OS=Emericella nidulans (strain FGSC A4 / ATCC 38163 / CBS 112.46 / NRRL 194 / M139) OX=227321 GN=AN8356.2 PE=4 SV=1 - [A0A1U8QJH3_EMENI]	6.2	1	1	1	1		387	40.6319	6.45557	AN8356	SFA1	unknown	secondary metabolic process
A0A1U8QJJ1	Adenylyl cyclase-associated protein OS=Emericella nidulans (strain FGSC A4 / ATCC 38163 / CBS 112.46 / NRRL 194 / M139) OX=227321 GN=AN0999.2 PE=3 SV=1 - [A0A1U8QJJ1_EMENI]	9.07	1	4	4	9	6.9734e+06	529	56.8169	6.55127	AN0999/CapA	SRV2	cytoskeleton	signal transduction
A0A1U8QJJ5	ThiF domain-containing protein OS=Emericella nidulans (strain FGSC A4 / ATCC 38163 / CBS 112.46 / NRRL 194 / M139) OX=227321 GN=AN2298.2 PE=3 SV=1 - [A0A1U8QJJ5_EMENI]	3.28	1	1	1	1	4.82011e+06	396	43.4965	6.3667	AN2298/AosA	AOS1	nucleus	cellular protein modification process
A0A1U8QJK1	116 kDa U5 small nuclear ribonucleoprotein component OS=Emericella nidulans (strain FGSC A4 / ATCC 38163 / CBS 112.46 / NRRL 194 / M139) OX=227321 GN=AN1408.2 PE=3 SV=1 - [A0A1U8QJK1_EMENI]	9.85	1	7	7	8	6.62741e+06	985	109.824	5.21143	AN1408	EFT1	cytosol	translation
A0A1U8QJK3	N-acetyltransferase domain-containing protein OS=Emericella nidulans (strain FGSC A4 / ATCC 38163 / CBS 112.46 / NRRL 194 / M139) OX=227321 GN=AN4993.2 PE=4 SV=1 - [A0A1U8QJK3_EMENI]	8.45	1	1	1	22	2.68567e+08	213	24.2122	7.1958	AN4993/NnaC	MAK3	cytosol	cellular protein modification process
A0A1U8QJK4	Uncharacterized protein OS=Emericella nidulans (strain FGSC A4 / ATCC 38163 / CBS 112.46 / NRRL 194 / M139) OX=227321 GN=AN7761.2 PE=4 SV=1 - [A0A1U8QJK4_EMENI]	1.11	1	1	1	1	7.95978e+07	902	98.89	10.0083	AN7761	-	unknown	unknown
A0A1U8QJK5	Mid2 domain-containing protein OS=Emericella nidulans (strain FGSC A4 / ATCC 38163 / CBS 112.46 / NRRL 194 / M139) OX=227321 GN=AN4897.2 PE=4 SV=1 - [A0A1U8QJK5_EMENI]	14.39	1	2	2	3	2.29216e+07	271	27.3679	4.22119	AN4897	-	plasma membrane	developmental process
A0A1U8QJK6	Serine/threonine-protein phosphatase OS=Emericella nidulans (strain FGSC A4 / ATCC 38163 / CBS 112.46 / NRRL 194 / M139) OX=227321 GN=AN0504.2 PE=3 SV=1 - [A0A1U8QJK6_EMENI]	9.41	1	2	2	2	1.07206e+07	393	43.7182	4.99561	AN0504/SitA	SIT4	cytosol	signal transduction
A0A1U8QJL1	V-type proton ATPase subunit OS=Emericella nidulans (strain FGSC A4 / ATCC 38163 / CBS 112.46 / NRRL 194 / M139) OX=227321 GN=AN3168.2 PE=3 SV=1 - [A0A1U8QJL1_EMENI]	5.25	1	1	1	1	3.01787e+06	362	40.7275	4.97021	AN3168	VMA6	vacuole	transmembrane transport
A0A1U8QJL3	Uncharacterized protein OS=Emericella nidulans (strain FGSC A4 / ATCC 38163 / CBS 112.46 / NRRL 194 / M139) OX=227321 GN=AN2498.2 PE=4 SV=1 - [A0A1U8QJL3_EMENI]	3.73	1	1	1	1		563	62.1526	6.97607	AN2498	-	unknown	unknown
A0A1U8QJL4	Uncharacterized protein OS=Emericella nidulans (strain FGSC A4 / ATCC 38163 / CBS 112.46 / NRRL 194 / M139) OX=227321 GN=AN7710.2 PE=4 SV=1 - [A0A1U8QJL4_EMENI]	4.38	1	1	1	1	8.65577e+06	251	27.9903	5.10986	AN7710	-	unknown	unknown
A0A1U8QJM0	SurE domain-containing protein OS=Emericella nidulans (strain FGSC A4 / ATCC 38163 / CBS 112.46 / NRRL 194 / M139) OX=227321 GN=AN4967.2 PE=4 SV=1 - [A0A1U8QJM0_EMENI]	8.85	1	4	4	4	1.93535e+07	757	84.9146	4.95752	AN4967	PBY1	cytosol	cellular protein modification process
A0A1U8QJM5	Uncharacterized protein OS=Emericella nidulans (strain FGSC A4 / ATCC 38163 / CBS 112.46 / NRRL 194 / M139) OX=227321 GN=AN4028.2 PE=3 SV=1 - [A0A1U8QJM5_EMENI]	2.71	1	2	2	2	1.37576e+07	1144	125.052	4.99561	AN4028	MIL1	Golgi apparatus	vesicle-mediated transport
A0A1U8QJN6	Uncharacterized protein OS=Emericella nidulans (strain FGSC A4 / ATCC 38163 / CBS 112.46 / NRRL 194 / M139) OX=227321 GN=AN8225.2 PE=4 SV=1 - [A0A1U8QJN6_EMENI]	3.55	1	1	1	1	5.06235e+07	310	33.9218	9.80322	AN8225	MRPL1	mitochondrion	translation
A0A1U8QJR3	Replication factor C subunit 1 OS=Emericella nidulans (strain FGSC A4 / ATCC 38163 / CBS 112.46 / NRRL 194 / M139) OX=227321 GN=AN6303.2 PE=3 SV=1 - [A0A1U8QJR3_EMENI]	1.56	2	1	1	1	3.10464e+06	1092	120.236	8.79248	AN6303/UvsF	RFC1	nucleus	cell cycle
A0A1U8QJR5	Uncharacterized protein OS=Emericella nidulans (strain FGSC A4 / ATCC 38163 / CBS 112.46 / NRRL 194 / M139) OX=227321 GN=AN2806.2 PE=4 SV=1 - [A0A1U8QJR5_EMENI]	7.56	1	1	1	1	2795990	463	53.073	8.08936	AN2806	-	unknown	unknown
A0A1U8QJR8	Carboxylic ester hydrolase OS=Emericella nidulans (strain FGSC A4 / ATCC 38163 / CBS 112.46 / NRRL 194 / M139) OX=227321 GN=AN9203.2 PE=3 SV=1 - [A0A1U8QJR8_EMENI]	2.19	1	1	1	2	3.2492e+06	593	64.6055	4.81787	AN9203	-	unknown	unknown
A0A1U8QJT0	Uncharacterized protein OS=Emericella nidulans (strain FGSC A4 / ATCC 38163 / CBS 112.46 / NRRL 194 / M139) OX=227321 GN=AN1242.2 PE=4 SV=1 - [A0A1U8QJT0_EMENI]	0.59	1	2	2	2	1.47105e+07	6077	676.806	6.354	AN1242	LYS2	cytosol	secondary metabolic process
A0A1U8QJT3	Uncharacterized protein OS=Emericella nidulans (strain FGSC A4 / ATCC 38163 / CBS 112.46 / NRRL 194 / M139) OX=227321 GN=AN6974.2 PE=4 SV=1 - [A0A1U8QJT3_EMENI]	28.64	2	3	5	21	4.09956e+07	206	22.8205	6.06201	AN6974/RabD	SEC4	cytosol	vesicle-mediated transport
A0A1U8QJU3	Fork-head domain-containing protein OS=Emericella nidulans (strain FGSC A4 / ATCC 38163 / CBS 112.46 / NRRL 194 / M139) OX=227321 GN=AN4521.2 PE=4 SV=1 - [A0A1U8QJU3_EMENI]	4.11	1	1	1	1		633	68.5807	8.29443	AN4521/FhpA	FKH2	nucleus	transcription
A0A1U8QJU4	Actin-related protein 2/3 complex subunit OS=Emericella nidulans (strain FGSC A4 / ATCC 38163 / CBS 112.46 / NRRL 194 / M139) OX=227321 GN=AN5778.2 PE=3 SV=1 - [A0A1U8QJU4_EMENI]	20.94	1	7	7	7	1.74571e+07	363	40.006	6.7124	AN5778	ARC40	cytoskeleton	organelle organization
A0A1U8QJW4	ANK_REP_REGION domain-containing protein OS=Emericella nidulans (strain FGSC A4 / ATCC 38163 / CBS 112.46 / NRRL 194 / M139) OX=227321 GN=AN1295.2 PE=4 SV=1 - [A0A1U8QJW4_EMENI]	13.51	1	2	2	4	6.5471e+06	222	24.107	4.56396	AN1295	YCR051W	unknown	unknown
A0A1U8QJX5	MFS domain-containing protein OS=Emericella nidulans (strain FGSC A4 / ATCC 38163 / CBS 112.46 / NRRL 194 / M139) OX=227321 GN=AN5198.2 PE=4 SV=1 - [A0A1U8QJX5_EMENI]	5.82	1	1	1	2	5.7724e+07	550	58.962	7.94287	AN5198	VBA1	vacuole	transmembrane transport
A0A1U8QJY1	Uncharacterized protein OS=Emericella nidulans (strain FGSC A4 / ATCC 38163 / CBS 112.46 / NRRL 194 / M139) OX=227321 GN=AN5003.2 PE=4 SV=1 - [A0A1U8QJY1_EMENI]	3.02	1	1	1	1	1.68529e+09	596	64.8457	9.46631	AN5003	USV1	nucleus	transcription
A0A1U8QJY4	Uncharacterized protein OS=Emericella nidulans (strain FGSC A4 / ATCC 38163 / CBS 112.46 / NRRL 194 / M139) OX=227321 GN=AN6268.2 PE=3 SV=1 - [A0A1U8QJY4_EMENI]	3.21	1	1	1	1	2.4941e+06	873	96.1019	6.45557	AN6268	MIL1	Golgi apparatus	vesicle-mediated transport
A0A1U8QJZ5	Phosducin domain-containing protein OS=Emericella nidulans (strain FGSC A4 / ATCC 38163 / CBS 112.46 / NRRL 194 / M139) OX=227321 GN=AN0082.2 PE=3 SV=1 - [A0A1U8QJZ5_EMENI]	3.91	1	1	1	1	2.29237e+06	281	31.4432	5.75732	AN0082/PhnA	-	unknown	developmental process
A0A1U8QJZ6	Bms1-type G domain-containing protein OS=Emericella nidulans (strain FGSC A4 / ATCC 38163 / CBS 112.46 / NRRL 194 / M139) OX=227321 GN=AN6334.2 PE=4 SV=1 - [A0A1U8QJZ6_EMENI]	2.12	1	1	1	1	5.1385e+06	1179	134.182	5.52881	AN6334	BMS1	nucleus	RNA processing
A0A1U8QJZ8	DNA helicase OS=Emericella nidulans (strain FGSC A4 / ATCC 38163 / CBS 112.46 / NRRL 194 / M139) OX=227321 GN=AN2087.2 PE=3 SV=1 - [A0A1U8QJZ8_EMENI]	0.65	1	1	1	1	8.97696e+06	1534	172.433	7.62061	AN2087/MusN	SGS1	nucleus	primary metabolic process
A0A1U8QK01	NADH-cytochrome b5 reductase OS=Emericella nidulans (strain FGSC A4 / ATCC 38163 / CBS 112.46 / NRRL 194 / M139) OX=227321 GN=AN6386.2 PE=3 SV=1 - [A0A1U8QK01_EMENI]	3.95	1	1	1	1		304	33.1083	9.31982	AN6386	MCR1	mitochondrion	primary metabolic process
A0A1U8QK16	Uncharacterized protein OS=Emericella nidulans (strain FGSC A4 / ATCC 38163 / CBS 112.46 / NRRL 194 / M139) OX=227321 GN=AN2369.2 PE=4 SV=1 - [A0A1U8QK16_EMENI]	5.5	1	1	1	1	169427	309	33.138	8.36768	AN2369	IRC24	cytosol	primary metabolic process
A0A1U8QK17	HMG box domain-containing protein OS=Emericella nidulans (strain FGSC A4 / ATCC 38163 / CBS 112.46 / NRRL 194 / M139) OX=227321 GN=AN1962.2 PE=4 SV=1 - [A0A1U8QK17_EMENI]	1.78	1	1	1	1		675	74.4756	9.21729	AN1962	ROX1	nucleus	transcription
A0A1U8QK21	Uncharacterized protein OS=Emericella nidulans (strain FGSC A4 / ATCC 38163 / CBS 112.46 / NRRL 194 / M139) OX=227321 GN=AN4311.2 PE=4 SV=1 - [A0A1U8QK21_EMENI]	7.51	1	1	1	1		413	42.1527	4.4624	AN4311	mtl2	plasma membrane	signal transduction
A0A1U8QK25	FAD_binding_3 domain-containing protein OS=Emericella nidulans (strain FGSC A4 / ATCC 38163 / CBS 112.46 / NRRL 194 / M139) OX=227321 GN=AN3569.2 PE=4 SV=1 - [A0A1U8QK25_EMENI]	1.97	1	1	1	1	1067395	711	79.7657	6.17627	AN11712	-	unknown	unknown	Deleted as AN3569 split
A0A1U8QK25	FAD_binding_3 domain-containing protein OS=Emericella nidulans (strain FGSC A4 / ATCC 38163 / CBS 112.46 / NRRL 194 / M139) OX=227321 GN=AN3569.2 PE=4 SV=1 - [A0A1U8QK25_EMENI]	1.97	1	1	1	1	1067395	711	79.7657	6.17627	AN11713	-	unknown	secondary metabolic process	Deleted as AN3569 split
A0A1U8QK38	W2 domain-containing protein OS=Emericella nidulans (strain FGSC A4 / ATCC 38163 / CBS 112.46 / NRRL 194 / M139) OX=227321 GN=AN6067.2 PE=3 SV=1 - [A0A1U8QK38_EMENI]	9.69	1	2	2	2	4.30225e+06	423	47.0798	5.12256	AN6067	TIF5	cytosol	translation
A0A1U8QK39	Fe-ADH domain-containing protein OS=Emericella nidulans (strain FGSC A4 / ATCC 38163 / CBS 112.46 / NRRL 194 / M139) OX=227321 GN=AN1868.2 PE=4 SV=1 - [A0A1U8QK39_EMENI]	10.32	1	4	4	4	5.56174e+06	494	53.2111	7.28369	AN1868	ADH4	mitochondrion	primary metabolic process
A0A1U8QK49	Uncharacterized protein OS=Emericella nidulans (strain FGSC A4 / ATCC 38163 / CBS 112.46 / NRRL 194 / M139) OX=227321 GN=AN1038.2 PE=3 SV=1 - [A0A1U8QK49_EMENI]	3.28	1	2	2	2	7.32187e+06	1433	158.929	6.22705	AN1038	TRS130	endomembrane system	vesicle-mediated transport
A0A1U8QK51	DUF2236 domain-containing protein OS=Emericella nidulans (strain FGSC A4 / ATCC 38163 / CBS 112.46 / NRRL 194 / M139) OX=227321 GN=AN1187.2 PE=4 SV=1 - [A0A1U8QK51_EMENI]	3.6	1	1	1	1	1.24877e+06	444	51.0469	9.33447	AN1187	-	unknown	unknown
A0A1U8QK53	Uncharacterized protein OS=Emericella nidulans (strain FGSC A4 / ATCC 38163 / CBS 112.46 / NRRL 194 / M139) OX=227321 GN=AN1232.2 PE=4 SV=1 - [A0A1U8QK53_EMENI]	1.24	1	1	1	1	4.61733e+06	724	80.5045	6.63916	AN1232/SonC	-	nucleus	cell cycle
A0A1U8QK56	Uncharacterized protein OS=Emericella nidulans (strain FGSC A4 / ATCC 38163 / CBS 112.46 / NRRL 194 / M139) OX=227321 GN=AN5912.2 PE=3 SV=1 - [A0A1U8QK56_EMENI]	15.38	1	2	2	3	9.4465e+06	182	20.1203	4.95752	AN5912/ArlA	ARL1	Golgi apparatus	vesicle-mediated transport
A0A1U8QK58	HPt domain-containing protein OS=Emericella nidulans (strain FGSC A4 / ATCC 38163 / CBS 112.46 / NRRL 194 / M139) OX=227321 GN=AN2005.2 PE=4 SV=1 - [A0A1U8QK58_EMENI]	24.42	1	2	2	3	7.88018e+06	172	19.4134	4.76709	AN2005/YpdA	YPD1	nucleus, cytosol	signal transduction
A0A1U8QK61	40S ribosomal protein S21 OS=Emericella nidulans (strain FGSC A4 / ATCC 38163 / CBS 112.46 / NRRL 194 / M139) OX=227321 GN=AN3823.2 PE=3 SV=1 - [A0A1U8QK61_EMENI]	12.5	1	1	1	3	1.23324e+08	88	10.015	8.49951	AN3823	RPS21A	ribosome	RNA processing
A0A1U8QK62	MFS domain-containing protein OS=Emericella nidulans (strain FGSC A4 / ATCC 38163 / CBS 112.46 / NRRL 194 / M139) OX=227321 GN=AN3985.2 PE=4 SV=1 - [A0A1U8QK62_EMENI]	2.67	1	1	1	1		487	53.2576	8.44092	AN3985	TPO1	plasma membrane	transmembrane transport
A0A1U8QK63	Fatty acid synthase beta subunit pkiC OS=Emericella nidulans (strain FGSC A4 / ATCC 38163 / CBS 112.46 / NRRL 194 / M139) OX=227321 GN=pkiC PE=1 SV=1 - [PKIC_EMENI]	2.08	1	2	2	2	2.61698e+07	1872	206.986	6.60986	AN3381/PkiC	FAS1	cytosol	secondary metabolic process
A0A1U8QK67	Importin N-terminal domain-containing protein OS=Emericella nidulans (strain FGSC A4 / ATCC 38163 / CBS 112.46 / NRRL 194 / M139) OX=227321 GN=AN6591.2 PE=3 SV=1 - [A0A1U8QK67_EMENI]	2.81	1	2	2	2	8.70836e+06	961	108.353	5.42725	AN6591/Cse1	CSE1	nucleus	macromolecule localization
A0A1U8QK73	Small nuclear ribonucleoprotein Sm D3 OS=Emericella nidulans (strain FGSC A4 / ATCC 38163 / CBS 112.46 / NRRL 194 / M139) OX=227321 GN=AN2007.2 PE=3 SV=1 - [A0A1U8QK73_EMENI]	8.62	1	1	1	4		116	12.873	11.4438	AN2007	SMD3	nucleus	RNA processing
A0A1U8QK77	Uncharacterized protein OS=Emericella nidulans (strain FGSC A4 / ATCC 38163 / CBS 112.46 / NRRL 194 / M139) OX=227321 GN=AN3910.2 PE=4 SV=1 - [A0A1U8QK77_EMENI]	3.14	1	1	1	1	860394	700	78.1543	8.48486	AN3910	SRC1	nucleus	cell cycle
A0A1U8QK78	Uncharacterized protein OS=Emericella nidulans (strain FGSC A4 / ATCC 38163 / CBS 112.46 / NRRL 194 / M139) OX=227321 GN=AN3782.2 PE=4 SV=1 - [A0A1U8QK78_EMENI]	1.95	1	1	1	1	433100	564	63.1439	6.99072	AN3782	-	unknown	unknown
A0A1U8QK85	Uncharacterized protein OS=Emericella nidulans (strain FGSC A4 / ATCC 38163 / CBS 112.46 / NRRL 194 / M139) OX=227321 GN=AN8797.2 PE=4 SV=1 - [A0A1U8QK85_EMENI]	8.54	1	2	2	2	5.21849e+06	480	52.7862	7.26904	AN8797/MvlA	urg3	nucleus, cytosol	primary metabolic process
A0A1U8QK87	Uncharacterized protein OS=Emericella nidulans (strain FGSC A4 / ATCC 38163 / CBS 112.46 / NRRL 194 / M139) OX=227321 GN=AN9104.2 PE=4 SV=1 - [A0A1U8QK87_EMENI]	3.58	1	1	1	1	1.56686e+06	1006	112.13	4.729	AN9104	-	unknown	unknown
A0A1U8QK89	RPA_C domain-containing protein OS=Emericella nidulans (strain FGSC A4 / ATCC 38163 / CBS 112.46 / NRRL 194 / M139) OX=227321 GN=AN0582.2 PE=3 SV=1 - [A0A1U8QK89_EMENI]	6.12	1	1	1	1	1.87763e+06	278	29.3774	5.03369	AN0582	RFA2	nucleus	cell cycle
A0A1U8QK90	Uncharacterized protein OS=Emericella nidulans (strain FGSC A4 / ATCC 38163 / CBS 112.46 / NRRL 194 / M139) OX=227321 GN=AN3854.2 PE=3 SV=1 - [A0A1U8QK90_EMENI]	6.55	1	2	2	2	1.06501e+07	443	51.0328	5.98584	AN3854	-	unknown	unknown
A0A1U8QK95	Syntaxin-18_N domain-containing protein OS=Emericella nidulans (strain FGSC A4 / ATCC 38163 / CBS 112.46 / NRRL 194 / M139) OX=227321 GN=AN6047.2 PE=3 SV=1 - [A0A1U8QK95_EMENI]	5.42	1	1	1	1	3.84115e+06	332	36.7616	6.21436	AN6047	UFE1	endoplasmic reticulum	vesicle-mediated transport
A0A1U8QKA5	NmrA domain-containing protein OS=Emericella nidulans (strain FGSC A4 / ATCC 38163 / CBS 112.46 / NRRL 194 / M139) OX=227321 GN=AN9531.2 PE=3 SV=1 - [A0A1U8QKA5_EMENI]	8.98	1	1	1	2		334	36.6926	5.12256	AN9531	-	unknown	unknown
A0A1U8QKA8	Glutamine amidotransferase type-2 domain-containing protein OS=Emericella nidulans (strain FGSC A4 / ATCC 38163 / CBS 112.46 / NRRL 194 / M139) OX=227321 GN=AN3677.2 PE=4 SV=1 - [A0A1U8QKA8_EMENI]	2.2	1	1	1	1		592	65.2135	7.43018	AN3677	YML096W	cytosol	primary metabolic process
A0A1U8QKB7	Uncharacterized protein OS=Emericella nidulans (strain FGSC A4 / ATCC 38163 / CBS 112.46 / NRRL 194 / M139) OX=227321 GN=AN3529.2 PE=4 SV=1 - [A0A1U8QKB7_EMENI]	7.35	1	1	1	1	303714	272	28.2667	6.75635	AN3529	-	unknown	unknown
A0A1U8QKB8	Uncharacterized protein OS=Emericella nidulans (strain FGSC A4 / ATCC 38163 / CBS 112.46 / NRRL 194 / M139) OX=227321 GN=AN2171.2 PE=4 SV=1 - [A0A1U8QKB8_EMENI]	6.03	1	1	1	1	6.99277e+06	199	21.7966	9.70068	AN2171	SPAC22H10.02	unknown	unknown
A0A1U8QKD1	Uncharacterized protein OS=Emericella nidulans (strain FGSC A4 / ATCC 38163 / CBS 112.46 / NRRL 194 / M139) OX=227321 GN=AN7967.2 PE=3 SV=1 - [A0A1U8QKD1_EMENI]	5.99	1	1	1	3	845625	551	59.8873	5.66846	AN7967/FcyC	FCY2	plasma membrane	transmembrane transport
A0A1U8QKD6	Glutamate decarboxylase OS=Emericella nidulans (strain FGSC A4 / ATCC 38163 / CBS 112.46 / NRRL 194 / M139) OX=227321 GN=AN5447.2 PE=3 SV=1 - [A0A1U8QKD6_EMENI]	6.6	1	2	2	2	2.7938e+06	515	58.8603	6.31592	AN5447	GAD1	cytosol	primary metabolic process
A0A1U8QKD7	AB hydrolase-1 domain-containing protein OS=Emericella nidulans (strain FGSC A4 / ATCC 38163 / CBS 112.46 / NRRL 194 / M139) OX=227321 GN=AN7233.2 PE=4 SV=1 - [A0A1U8QKD7_EMENI]	11.41	1	3	3	8	1.21715e+07	298	32.7765	5.17334	AN7233	-	unknown	unknown
A0A1U8QKD8	Uncharacterized protein OS=Emericella nidulans (strain FGSC A4 / ATCC 38163 / CBS 112.46 / NRRL 194 / M139) OX=227321 GN=AN1801.2 PE=4 SV=1 - [A0A1U8QKD8_EMENI]	10.84	1	1	1	1	2.38511e+06	286	30.7756	9.17334	AN1801	-	unknown	unknown
A0A1U8QKD9	Uncharacterized protein OS=Emericella nidulans (strain FGSC A4 / ATCC 38163 / CBS 112.46 / NRRL 194 / M139) OX=227321 GN=AN0085.2 PE=4 SV=1 - [A0A1U8QKD9_EMENI]	3.31	1	1	1	1		726	80.9044	7.91357	AN0085	-	unknown	unknown
A0A1U8QKE6	GFO_IDH_MocA domain-containing protein OS=Emericella nidulans (strain FGSC A4 / ATCC 38163 / CBS 112.46 / NRRL 194 / M139) OX=227321 GN=AN5123.2 PE=4 SV=1 - [A0A1U8QKE6_EMENI]	5.15	1	1	1	1	6.61313e+06	388	42.7116	5.96045	AN5123	dhd1	cytosol	primary metabolic process
A0A1U8QKG3	Uncharacterized protein OS=Emericella nidulans (strain FGSC A4 / ATCC 38163 / CBS 112.46 / NRRL 194 / M139) OX=227321 GN=AN2193.2 PE=4 SV=1 - [A0A1U8QKG3_EMENI]	4.74	1	1	1	1	28334135	190	20.4217	9.99365	AN2193	-	unknown	unknown
A0A1U8QKG9	Uncharacterized protein OS=Emericella nidulans (strain FGSC A4 / ATCC 38163 / CBS 112.46 / NRRL 194 / M139) OX=227321 GN=AN7786.2 PE=4 SV=1 - [A0A1U8QKG9_EMENI]	7.48	1	1	1	1	6.41587e+06	147	16.1741	4.97021	AN7786	-	unknown	unknown
A0A1U8QKH3	Uncharacterized protein OS=Emericella nidulans (strain FGSC A4 / ATCC 38163 / CBS 112.46 / NRRL 194 / M139) OX=227321 GN=AN7558.2 PE=4 SV=1 - [A0A1U8QKH3_EMENI]	6.6	1	1	1	1	2.45518e+07	197	21.1715	8.44092	AN7558	-	unknown	unknown
A0A1U8QKH7	Signal recognition particle 54 kDa protein OS=Emericella nidulans (strain FGSC A4 / ATCC 38163 / CBS 112.46 / NRRL 194 / M139) OX=227321 GN=AN8246.2 PE=3 SV=1 - [A0A1U8QKH7_EMENI]	11.81	1	4	4	6	7.64682e+07	542	57.7654	9.48096	AN8246/SrpA	SRP54	endoplasmic reticulum	macromolecule localization
A0A1U8QKI4	TPR_REGION domain-containing protein OS=Emericella nidulans (strain FGSC A4 / ATCC 38163 / CBS 112.46 / NRRL 194 / M139) OX=227321 GN=AN8457.2 PE=3 SV=1 - [A0A1U8QKI4_EMENI]	2.56	1	1	1	1	4.00691e+07	1131	126.11	6.66846	AN8457	CYC8	nucleus	transcription
A0A1U8QKI9	WW domain-containing protein OS=Emericella nidulans (strain FGSC A4 / ATCC 38163 / CBS 112.46 / NRRL 194 / M139) OX=227321 GN=AN1758.2 PE=4 SV=1 - [A0A1U8QKI9_EMENI]	3.18	1	1	1	1	1.25647e+06	534	61.2748	5.16064	AN1758	dre4	nucleus	RNA processing
A0A1U8QKJ3	Uncharacterized protein OS=Emericella nidulans (strain FGSC A4 / ATCC 38163 / CBS 112.46 / NRRL 194 / M139) OX=227321 GN=AN2407.2 PE=4 SV=1 - [A0A1U8QKJ3_EMENI]	4.15	1	1	1	1		675	75.9914	5.75732	AN2407	BTS1	mitochondrion	secondary metabolic process
A0A1U8QKJ8	Uncharacterized protein OS=Emericella nidulans (strain FGSC A4 / ATCC 38163 / CBS 112.46 / NRRL 194 / M139) OX=227321 GN=AN0312.2 PE=3 SV=1 - [A0A1U8QKJ8_EMENI]	3	1	1	1	1	3.25792e+06	666	75.0003	4.86865	AN0312	RRN3	nucleus	transcription
A0A1U8QKK5	HSF_DOMAIN domain-containing protein OS=Emericella nidulans (strain FGSC A4 / ATCC 38163 / CBS 112.46 / NRRL 194 / M139) OX=227321 GN=AN8035.2 PE=3 SV=1 - [A0A1U8QKK5_EMENI]	5.14	1	1	1	2	98929	798	86.264	5.73193	AN8035/Hsf1	HSF1	nucleus	transcription
A0A1U8QKL1	Uncharacterized protein OS=Emericella nidulans (strain FGSC A4 / ATCC 38163 / CBS 112.46 / NRRL 194 / M139) OX=227321 GN=AN5451.2 PE=4 SV=1 - [A0A1U8QKL1_EMENI]	6.36	1	2	2	3	5.50687e+07	440	46.2742	4.99561	AN5451	DSK2	nucleus	primary metabolic process
A0A1U8QKL2	Uncharacterized protein OS=Emericella nidulans (strain FGSC A4 / ATCC 38163 / CBS 112.46 / NRRL 194 / M139) OX=227321 GN=AN4797.2 PE=4 SV=1 - [A0A1U8QKL2_EMENI]	1.95	1	1	1	1		615	67.2976	6.26514	AN4797	teb1	nucleus	transcription
A0A1U8QKM9	KOW domain-containing protein OS=Emericella nidulans (strain FGSC A4 / ATCC 38163 / CBS 112.46 / NRRL 194 / M139) OX=227321 GN=AN5741.2 PE=4 SV=1 - [A0A1U8QKM9_EMENI]	3.86	1	1	1	1	4.1401e+06	363	42.3149	9.27588	AN5741	MRPL40	mitochondrion	translation
A0A1U8QKN0	Endoplasmic reticulum junction formation protein lunapark OS=Emericella nidulans (strain FGSC A4 / ATCC 38163 / CBS 112.46 / NRRL 194 / M139) OX=227321 GN=AN3190.2 PE=3 SV=1 - [A0A1U8QKN0_EMENI]	3.01	1	1	1	1	5.68542e+06	399	44.3845	8.104	AN3190	lnp1	endoplasmic reticulum	organelle organization
A0A1U8QKN1	Uncharacterized protein OS=Emericella nidulans (strain FGSC A4 / ATCC 38163 / CBS 112.46 / NRRL 194 / M139) OX=227321 GN=AN6261.2 PE=4 SV=1 - [A0A1U8QKN1_EMENI]	1.08	1	1	1	1		2322	259.653	6.60986	AN6261	mus7	nucleus	primary metabolic process
A0A1U8QKN4	Ldi domain-containing protein OS=Emericella nidulans (strain FGSC A4 / ATCC 38163 / CBS 112.46 / NRRL 194 / M139) OX=227321 GN=AN3961.2 PE=3 SV=1 - [A0A1U8QKN4_EMENI]	3.97	1	1	1	1	6.27351e+06	706	78.8132	5.51611	AN3961	SCO2	mitochondrion	organelle organization
A0A1U8QKN8	Uncharacterized protein OS=Emericella nidulans (strain FGSC A4 / ATCC 38163 / CBS 112.46 / NRRL 194 / M139) OX=227321 GN=AN7103.2 PE=4 SV=1 - [A0A1U8QKN8_EMENI]	0.59	1	1	1	1		1193	134.348	6.44287	AN7103/CshA	RAD26	nucleus, cytosol	transcription
A0A1U8QKP0	Uncharacterized protein OS=Emericella nidulans (strain FGSC A4 / ATCC 38163 / CBS 112.46 / NRRL 194 / M139) OX=227321 GN=AN6328.2 PE=4 SV=1 - [A0A1U8QKP0_EMENI]	3.27	1	1	1	4	1.33269e+07	490	55.2597	7.23975	AN6328	HFL1	vacuole	organelle organization
A0A1U8QKP1	Uncharacterized protein OS=Emericella nidulans (strain FGSC A4 / ATCC 38163 / CBS 112.46 / NRRL 194 / M139) OX=227321 GN=AN7742.2 PE=4 SV=1 - [A0A1U8QKP1_EMENI]	20	1	2	2	29	9.19887e+07	155	16.8694	9.45166	AN7742	RIM1	mitochondrion	organelle organization
A0A1U8QKP9	SHSP domain-containing protein OS=Emericella nidulans (strain FGSC A4 / ATCC 38163 / CBS 112.46 / NRRL 194 / M139) OX=227321 GN=AN7892.2 PE=3 SV=1 - [A0A1U8QKP9_EMENI]	3.26	1	1	1	1		184	20.8263	6.12549	AN7892	HSP26	nucleus, cytosol	protein folding
A0A1U8QKQ1	Uncharacterized protein OS=Emericella nidulans (strain FGSC A4 / ATCC 38163 / CBS 112.46 / NRRL 194 / M139) OX=227321 GN=AN4288.2 PE=3 SV=1 - [A0A1U8QKQ1_EMENI]	29	1	14	14	26	3.61178e+07	738	80.9837	6.41748	AN4288	-	mitochondrion	developmental process
A0A1U8QKQ4	Uncharacterized protein OS=Emericella nidulans (strain FGSC A4 / ATCC 38163 / CBS 112.46 / NRRL 194 / M139) OX=227321 GN=AN6450.2 PE=4 SV=1 - [A0A1U8QKQ4_EMENI]	4.05	1	1	1	1	514009	247	25.9585	7.28369	AN6450	FOX2	unknown	secondary metabolic process
A0A1U8QKQ6	Thioredoxin domain-containing protein OS=Emericella nidulans (strain FGSC A4 / ATCC 38163 / CBS 112.46 / NRRL 194 / M139) OX=227321 GN=AN3973.2 PE=3 SV=1 - [A0A1U8QKQ6_EMENI]	10.73	1	1	4	11	1.60497e+07	261	29.0301	8.74854	AN3973	PRX1	mitochondrion	primary metabolic process
A0A1U8QKQ7	Uncharacterized protein OS=Emericella nidulans (strain FGSC A4 / ATCC 38163 / CBS 112.46 / NRRL 194 / M139) OX=227321 GN=AN0493.2 PE=4 SV=1 - [A0A1U8QKQ7_EMENI]	6.9	1	1	1	3	1.26757e+07	145	15.1893	5.0083	AN0493	-	unknown	unknown
A0A1U8QKQ9	Uncharacterized protein OS=Emericella nidulans (strain FGSC A4 / ATCC 38163 / CBS 112.46 / NRRL 194 / M139) OX=227321 GN=AN9074.2 PE=4 SV=1 - [A0A1U8QKQ9_EMENI]	7	1	1	1	1	7.80716e+06	257	26.2887	7.41553	AN9074	-	unknown	unknown
A0A1U8QKR1	Uncharacterized protein OS=Emericella nidulans (strain FGSC A4 / ATCC 38163 / CBS 112.46 / NRRL 194 / M139) OX=227321 GN=AN3476.2 PE=4 SV=1 - [A0A1U8QKR1_EMENI]	1.73	1	1	1	1	1.19255e+07	463	51.2235	7.23975	AN3476	-	unknown	unknown
A0A1U8QKR5	Uncharacterized protein OS=Emericella nidulans (strain FGSC A4 / ATCC 38163 / CBS 112.46 / NRRL 194 / M139) OX=227321 GN=AN6235.2 PE=3 SV=1 - [A0A1U8QKR5_EMENI]	28.33	1	5	5	12	1.51255e+07	240	25.8125	6.771	AN6235/SidH	EHD3	peroxisome	primary metabolic process
A0A1U8QKS1	Glucosamine 6-phosphate N-acetyltransferase OS=Emericella nidulans (strain FGSC A4 / ATCC 38163 / CBS 112.46 / NRRL 194 / M139) OX=227321 GN=AN6411.2 PE=3 SV=1 - [A0A1U8QKS1_EMENI]	5.62	1	1	1	1	833169	178	19.5648	7.50342	AN6411/Ngn28	-	unknown	unknown
A0A1U8QKS2	Uncharacterized protein OS=Emericella nidulans (strain FGSC A4 / ATCC 38163 / CBS 112.46 / NRRL 194 / M139) OX=227321 GN=AN8548.2 PE=4 SV=1 - [A0A1U8QKS2_EMENI]	2.97	1	1	1	1	7360161	370	40.7264	9.05615	AN8548	-	unknown	unknown
A0A1U8QKS9	Repressor of RNA polymerase III transcriptionMAF1 OS=Emericella nidulans (strain FGSC A4 / ATCC 38163 / CBS 112.46 / NRRL 194 / M139) OX=227321 GN=AN7681.2 PE=3 SV=1 - [A0A1U8QKS9_EMENI]	4.78	1	1	1	1		314	35.4645	5.73193	AN7681	MAF1	nucleus	transcription
A0A1U8QKT2	RNase III domain-containing protein OS=Emericella nidulans (strain FGSC A4 / ATCC 38163 / CBS 112.46 / NRRL 194 / M139) OX=227321 GN=AN8794.2 PE=4 SV=1 - [A0A1U8QKT2_EMENI]	10.57	1	1	1	9	455199	246	27.4574	9.59814	AN8794	-	mitochondrion	translation
A0A1U8QKU2	TGc domain-containing protein OS=Emericella nidulans (strain FGSC A4 / ATCC 38163 / CBS 112.46 / NRRL 194 / M139) OX=227321 GN=AN2467.2 PE=4 SV=1 - [A0A1U8QKU2_EMENI]	1.29	1	1	1	1		696	74.0588	9.72998	AN2467	-	unknown	unknown
A0A1U8QKU6	Uncharacterized protein OS=Emericella nidulans (strain FGSC A4 / ATCC 38163 / CBS 112.46 / NRRL 194 / M139) OX=227321 GN=AN7856.2 PE=4 SV=1 - [A0A1U8QKU6_EMENI]	4.54	1	1	1	1	4.31056e+06	529	58.7896	6.90283	AN7856	FAS1	cytosol	secondary metabolic process
A0A1U8QKV8	Uncharacterized protein OS=Emericella nidulans (strain FGSC A4 / ATCC 38163 / CBS 112.46 / NRRL 194 / M139) OX=227321 GN=AN9297.2 PE=4 SV=1 - [A0A1U8QKV8_EMENI]	2.72	1	1	1	1	2.02013e+06	589	64.5144	5.65576	AN9297	-	unknown	primary metabolic process
A0A1U8QKV9	Zn(2)-C6 fungal-type domain-containing protein OS=Emericella nidulans (strain FGSC A4 / ATCC 38163 / CBS 112.46 / NRRL 194 / M139) OX=227321 GN=AN6747.2 PE=4 SV=1 - [A0A1U8QKV9_EMENI]	1.25	1	1	1	1		962	106.53	6.27783	AN6747	PIP2	nucleus	transcription
A0A1U8QKW3	Protein kinase domain-containing protein OS=Emericella nidulans (strain FGSC A4 / ATCC 38163 / CBS 112.46 / NRRL 194 / M139) OX=227321 GN=AN4936.2 PE=4 SV=1 - [A0A1U8QKW3_EMENI]	2.56	1	1	1	2		780	88.587	7.91357	AN4936/Prp4	YAK1	nucleus	RNA processing
A0A1U8QKW8	Carboxylic ester hydrolase OS=Emericella nidulans (strain FGSC A4 / ATCC 38163 / CBS 112.46 / NRRL 194 / M139) OX=227321 GN=AN6148.2 PE=3 SV=1 - [A0A1U8QKW8_EMENI]	5.42	1	1	1	1		424	47.0121	5.41455	AN6148	-	unknown	unknown
A0A1U8QKX2	RING-CH-type domain-containing protein OS=Emericella nidulans (strain FGSC A4 / ATCC 38163 / CBS 112.46 / NRRL 194 / M139) OX=227321 GN=AN4955.2 PE=4 SV=1 - [A0A1U8QKX2_EMENI]	8.87	1	1	1	1		451	49.9431	5.63037	AN4955	SPBC32F12.07c	unknown	cellular protein modification process
A0A1U8QKX4	Rap-GAP domain-containing protein OS=Emericella nidulans (strain FGSC A4 / ATCC 38163 / CBS 112.46 / NRRL 194 / M139) OX=227321 GN=AN6590.2 PE=4 SV=1 - [A0A1U8QKX4_EMENI]	1.66	1	1	1	1		1570	173.777	5.99854	AN6590	tsc2	cytosol	cell cycle
A0A1U8QKX5	Glyco_transf_28 domain-containing protein OS=Emericella nidulans (strain FGSC A4 / ATCC 38163 / CBS 112.46 / NRRL 194 / M139) OX=227321 GN=AN1607.2 PE=4 SV=1 - [A0A1U8QKX5_EMENI]	1.49	1	1	1	1		1139	126.218	7.78174	AN1607	ATG26	cytosol	primary metabolic process
A0A1U8QKX6	3-hydroxy-3-methylglutaryl coenzyme A reductase OS=Emericella nidulans (strain FGSC A4 / ATCC 38163 / CBS 112.46 / NRRL 194 / M139) OX=227321 GN=AN3817.2 PE=3 SV=1 - [A0A1U8QKX6_EMENI]	9.96	2	5	5	5	7.57978e+06	1125	120.528	7.48877	AN3817	HMG1	nucleus, endoplasmic reticulum	primary metabolic process
A0A1U8QKX8	ABC multidrug transporter atrB OS=Emericella nidulans (strain FGSC A4 / ATCC 38163 / CBS 112.46 / NRRL 194 / M139) OX=227321 GN=atrB PE=1 SV=1 - [ATRB_EMENI]	2.46	1	1	1	1	1.22176e+06	1425	158.351	6.34131	AN8489/AtrB	PDR18	plasma membrane	transmembrane transport
A0A1U8QKX9	Uncharacterized protein OS=Emericella nidulans (strain FGSC A4 / ATCC 38163 / CBS 112.46 / NRRL 194 / M139) OX=227321 GN=AN2352.2 PE=4 SV=1 - [A0A1U8QKX9_EMENI]	8.52	1	1	1	1		223	25.1365	5.21143	AN2352	-	unknown	unknown
A0A1U8QKY1	RRM domain-containing protein OS=Emericella nidulans (strain FGSC A4 / ATCC 38163 / CBS 112.46 / NRRL 194 / M139) OX=227321 GN=AN4665.2 PE=4 SV=1 - [A0A1U8QKY1_EMENI]	2.15	1	1	1	1		279	33.2118	9.39307	AN4665	IST3	nucleus	RNA processing
A0A1U8QKY2	Uncharacterized protein OS=Emericella nidulans (strain FGSC A4 / ATCC 38163 / CBS 112.46 / NRRL 194 / M139) OX=227321 GN=AN4743.2 PE=4 SV=1 - [A0A1U8QKY2_EMENI]	7.04	1	1	1	3	3.6553e+06	199	22.1724	7.72314	AN4743/RacA	CDC42	cytosol	developmental process
A0A1U8QKY3	Peptidase A1 domain-containing protein OS=Emericella nidulans (strain FGSC A4 / ATCC 38163 / CBS 112.46 / NRRL 194 / M139) OX=227321 GN=AN6686.2 PE=3 SV=1 - [A0A1U8QKY3_EMENI]	2.87	1	1	1	1	5.78232e+07	383	40.6105	4.52588	AN6686	BAR1	cell wall	primary metabolic process
A0A1U8QKY5	SH3 domain-containing protein OS=Emericella nidulans (strain FGSC A4 / ATCC 38163 / CBS 112.46 / NRRL 194 / M139) OX=227321 GN=AN8210.2 PE=4 SV=1 - [A0A1U8QKY5_EMENI]	0.84	1	1	1	1	5.3027e+06	1789	195.013	8.38232	AN12403	CYK3	cytoskeleton	organelle organization	Deleted as AN8210 split
A0A1U8QKY5	SH3 domain-containing protein OS=Emericella nidulans (strain FGSC A4 / ATCC 38163 / CBS 112.46 / NRRL 194 / M139) OX=227321 GN=AN8210.2 PE=4 SV=1 - [A0A1U8QKY5_EMENI]	0.84	1	1	1	1	5.3027e+06	1789	195.013	8.38232	AN12404	SPAC922.03	nucleus, cytosol	primary metabolic process	Deleted as AN8210 split
A0A1U8QKY8	Uncharacterized protein OS=Emericella nidulans (strain FGSC A4 / ATCC 38163 / CBS 112.46 / NRRL 194 / M139) OX=227321 GN=AN6986.2 PE=3 SV=1 - [A0A1U8QKY8_EMENI]	1.59	1	1	1	2		1129	124.765	6.39209	AN6986/VnxA	VNX1	endoplasmic reticulum	transmembrane transport
A0A1U8QKZ1	AAA domain-containing protein OS=Emericella nidulans (strain FGSC A4 / ATCC 38163 / CBS 112.46 / NRRL 194 / M139) OX=227321 GN=AN2213.2 PE=3 SV=1 - [A0A1U8QKZ1_EMENI]	35.65	1	10	10	12	1.48526e+07	460	51.1183	5.84619	AN2213	RPT2	nucleus	primary metabolic process
A0A1U8QKZ5	Uncharacterized protein OS=Emericella nidulans (strain FGSC A4 / ATCC 38163 / CBS 112.46 / NRRL 194 / M139) OX=227321 GN=AN4107.2 PE=4 SV=1 - [A0A1U8QKZ5_EMENI]	1.04	1	1	1	3		575	65.8629	8.6167	AN4107	SOA1	plasma membrane	transmembrane transport
A0A1U8QL03	Uncharacterized protein OS=Emericella nidulans (strain FGSC A4 / ATCC 38163 / CBS 112.46 / NRRL 194 / M139) OX=227321 GN=AN4412.2 PE=3 SV=1 - [A0A1U8QL03_EMENI]	1.12	1	1	1	2	2.041e+06	1073	121.684	6.22705	AN4412/Mtr4	MTR4	nucleus	RNA processing
A0A1U8QL04	TPR_REGION domain-containing protein OS=Emericella nidulans (strain FGSC A4 / ATCC 38163 / CBS 112.46 / NRRL 194 / M139) OX=227321 GN=AN1282.2 PE=3 SV=1 - [A0A1U8QL04_EMENI]	31.7	1	10	10	17	1.29151e+08	347	35.9874	5.04639	AN1282	SGT2	cytosol	protein folding
A0A1U8QL13	Uncharacterized protein OS=Emericella nidulans (strain FGSC A4 / ATCC 38163 / CBS 112.46 / NRRL 194 / M139) OX=227321 GN=AN4371.2 PE=4 SV=1 - [A0A1U8QL13_EMENI]	4.6	1	1	1	2	8.64707e+07	652	71.6411	9.0708	AN4371	-	unknown	unknown
A0A1U8QL15	Uncharacterized protein OS=Emericella nidulans (strain FGSC A4 / ATCC 38163 / CBS 112.46 / NRRL 194 / M139) OX=227321 GN=AN0855.2 PE=4 SV=1 - [A0A1U8QL15_EMENI]	1.88	1	1	1	17	9.06249e+06	1011	110.792	8.6167	AN0855	RDH54	nucleus	primary metabolic process
A0A1U8QL20	Uncharacterized protein OS=Emericella nidulans (strain FGSC A4 / ATCC 38163 / CBS 112.46 / NRRL 194 / M139) OX=227321 GN=AN5163.2 PE=4 SV=1 - [A0A1U8QL20_EMENI]	2.23	1	1	1	1		628	68.4664	7.48877	AN5163	-	unknown	unknown
A0A1U8QL21	Biotin carboxylase OS=Emericella nidulans (strain FGSC A4 / ATCC 38163 / CBS 112.46 / NRRL 194 / M139) OX=227321 GN=AN6126.2 PE=4 SV=1 - [A0A1U8QL21_EMENI]	11.84	1	19	19	29	1.3791e+07	2288	255.023	6.39209	AN6126/AccA	ACC1	endoplasmic reticulum	primary metabolic process
A0A1U8QL22	transcriptionfactor pbcR OS=Emericella nidulans (strain FGSC A4 / ATCC 38163 / CBS 112.46 / NRRL 194 / M139) OX=227321 GN=pbcR PE=3 SV=1 - [PBCR_EMENI]	4.96	1	1	1	1	3.44938e+06	746	82.7795	5.94775	AN1599/PbcR	-	unknown	transcription
A0A1U8QL27	Cysteine proteinase 1, mitochondrial OS=Emericella nidulans (strain FGSC A4 / ATCC 38163 / CBS 112.46 / NRRL 194 / M139) OX=227321 GN=AN6399.2 PE=3 SV=1 - [A0A1U8QL27_EMENI]	4.05	1	1	1	1	2.7735e+07	518	58.6131	7.1665	AN6399	LAP3	cytosol	primary metabolic process
A0A1U8QL30	Mitochondrial inner membrane protease subunit 2 OS=Emericella nidulans (strain FGSC A4 / ATCC 38163 / CBS 112.46 / NRRL 194 / M139) OX=227321 GN=AN3149.2 PE=3 SV=1 - [A0A1U8QL30_EMENI]	13.48	1	1	1	1	2.08568e+07	282	31.5823	9.90576	AN3149	IMP2	mitochondrion	macromolecule localization
A0A1U8QL34	FHA domain-containing protein OS=Emericella nidulans (strain FGSC A4 / ATCC 38163 / CBS 112.46 / NRRL 194 / M139) OX=227321 GN=AN4632.2 PE=4 SV=1 - [A0A1U8QL34_EMENI]	1.61	1	1	1	1	7.70536e+06	746	80.7407	7.79639	AN4632	FAR10	endoplasmic reticulum	cell cycle
A0A1U8QL46	Sister chromatid cohesion protein OS=Emericella nidulans (strain FGSC A4 / ATCC 38163 / CBS 112.46 / NRRL 194 / M139) OX=227321 GN=AN7499.2 PE=3 SV=1 - [A0A1U8QL46_EMENI]	1.41	1	1	1	1	9.2022e+07	1768	195.32	6.52197	AN7499	SCC2	nucleus	cell cycle
A0A1U8QL47	SGNH_hydro domain-containing protein OS=Emericella nidulans (strain FGSC A4 / ATCC 38163 / CBS 112.46 / NRRL 194 / M139) OX=227321 GN=AN6064.2 PE=4 SV=1 - [A0A1U8QL47_EMENI]	4.28	1	1	1	1	1.85334e+06	257	28.6324	5.31299	AN6064	IAH1	unknown	primary metabolic process
A0A1U8QL56	J domain-containing protein OS=Emericella nidulans (strain FGSC A4 / ATCC 38163 / CBS 112.46 / NRRL 194 / M139) OX=227321 GN=AN4403.2 PE=4 SV=1 - [A0A1U8QL56_EMENI]	8.85	1	1	1	1		260	28.0859	10.1694	AN4403	DJP1	cytosol	protein folding
A0A1U8QL64	Uncharacterized protein OS=Emericella nidulans (strain FGSC A4 / ATCC 38163 / CBS 112.46 / NRRL 194 / M139) OX=227321 GN=AN7348.2 PE=4 SV=1 - [A0A1U8QL64_EMENI]	0.53	1	1	1	1	4.15864e+06	3043	344.451	8.73389	AN7348	YPR117W	mitochondrion	unknown
A0A1U8QL68	Uncharacterized protein OS=Emericella nidulans (strain FGSC A4 / ATCC 38163 / CBS 112.46 / NRRL 194 / M139) OX=227321 GN=AN6203.2 PE=4 SV=1 - [A0A1U8QL68_EMENI]	15.2	1	2	2	2	7.8366e+06	171	18.4661	4.56396	AN6203	-	unknown	unknown
A0A1U8QL69	SAP domain-containing protein OS=Emericella nidulans (strain FGSC A4 / ATCC 38163 / CBS 112.46 / NRRL 194 / M139) OX=227321 GN=AN4423.2 PE=4 SV=1 - [A0A1U8QL69_EMENI]	4.4	1	1	1	2	1.29858e+07	250	27.3476	8.6167	AN4423	-	unknown	unknown
A0A1U8QL70	Uncharacterized protein OS=Emericella nidulans (strain FGSC A4 / ATCC 38163 / CBS 112.46 / NRRL 194 / M139) OX=227321 GN=AN0191.2 PE=3 SV=1 - [A0A1U8QL70_EMENI]	7.67	1	1	1	1	1.7501e+06	391	42.2878	7.7085	AN0191	ELP4	nucleus, cytosol	RNA processing
A0A1U8QL88	Helicase ATP-binding domain-containing protein OS=Emericella nidulans (strain FGSC A4 / ATCC 38163 / CBS 112.46 / NRRL 194 / M139) OX=227321 GN=AN6076.2 PE=4 SV=1 - [A0A1U8QL88_EMENI]	0.29	1	1	1	3	1.09024e+07	2379	266.886	7.98682	AN6076	SWR1	nucleus	primary metabolic process
A0A1U8QL89	MFAP1 domain-containing protein OS=Emericella nidulans (strain FGSC A4 / ATCC 38163 / CBS 112.46 / NRRL 194 / M139) OX=227321 GN=AN6826.2 PE=4 SV=1 - [A0A1U8QL89_EMENI]	2.28	1	1	1	1	2.30642e+06	439	50.0217	4.89404	AN6826	saf3	nucleus	RNA processing
A0A1U8QLA4	Zn(2)-C6 fungal-type domain-containing protein OS=Emericella nidulans (strain FGSC A4 / ATCC 38163 / CBS 112.46 / NRRL 194 / M139) OX=227321 GN=AN3911.2 PE=4 SV=1 - [A0A1U8QLA4_EMENI]	8.06	1	1	1	1	4769027	186	21.0916	8.55811	AN3911	-	nucleus	transcription
A0A1U8QLB0	Cysteine-rich PDZ-binding protein OS=Emericella nidulans (strain FGSC A4 / ATCC 38163 / CBS 112.46 / NRRL 194 / M139) OX=227321 GN=AN7283.2 PE=3 SV=1 - [A0A1U8QLB0_EMENI]	23.7	1	1	1	1	10105186	135	14.041	9.81787	AN7283	-	unknown	unknown
A0A1U8QLB1	Trafficking protein particle complex subunit OS=Emericella nidulans (strain FGSC A4 / ATCC 38163 / CBS 112.46 / NRRL 194 / M139) OX=227321 GN=AN8828.2 PE=3 SV=1 - [A0A1U8QLB1_EMENI]	31.74	1	2	2	2	5.47801e+06	167	19.0098	8.92432	AN8828	BET5	endomembrane system	vesicle-mediated transport
A0A1U8QLB8	Uncharacterized protein OS=Emericella nidulans (strain FGSC A4 / ATCC 38163 / CBS 112.46 / NRRL 194 / M139) OX=227321 GN=AN8086.2 PE=4 SV=1 - [A0A1U8QLB8_EMENI]	14.38	1	1	1	1	1.03954e+06	153	16.8973	5.0083	AN8086	-	unknown	unknown
A0A1U8QLC1	Uncharacterized protein OS=Emericella nidulans (strain FGSC A4 / ATCC 38163 / CBS 112.46 / NRRL 194 / M139) OX=227321 GN=AN4231.2 PE=4 SV=1 - [A0A1U8QLC1_EMENI]	10.68	1	2	2	3	6.77034e+06	234	25.068	5.09717	AN4231/RiboE	RIB5	unknown	primary metabolic process
A0A1U8QLC6	Uncharacterized protein OS=Emericella nidulans (strain FGSC A4 / ATCC 38163 / CBS 112.46 / NRRL 194 / M139) OX=227321 GN=AN6995.2 PE=4 SV=1 - [A0A1U8QLC6_EMENI]	23.53	1	1	1	1		119	13.4972	10.8872	AN6995	-	unknown	unknown
A0A1U8QLE2	Uncharacterized protein OS=Emericella nidulans (strain FGSC A4 / ATCC 38163 / CBS 112.46 / NRRL 194 / M139) OX=227321 GN=AN1667.2 PE=4 SV=1 - [A0A1U8QLE2_EMENI]	4.56	1	1	1	2	8.97716e+06	285	33.2374	10.0815	AN1667	-	mitochondrion	translation
A0A1U8QLE3	COesterase domain-containing protein OS=Emericella nidulans (strain FGSC A4 / ATCC 38163 / CBS 112.46 / NRRL 194 / M139) OX=227321 GN=AN7521.2 PE=4 SV=1 - [A0A1U8QLE3_EMENI]	3.75	1	2	2	2		560	62.1139	5.14795	AN7521	SPCC417.12	unknown	unknown
A0A1U8QLE6	Uncharacterized protein OS=Emericella nidulans (strain FGSC A4 / ATCC 38163 / CBS 112.46 / NRRL 194 / M139) OX=227321 GN=AN3135.2 PE=4 SV=1 - [A0A1U8QLE6_EMENI]	10.1	1	1	1	1		208	22.4473	8.76318	AN3135	-	unknown	unknown
A0A1U8QLE9	N-acetyltransferase domain-containing protein OS=Emericella nidulans (strain FGSC A4 / ATCC 38163 / CBS 112.46 / NRRL 194 / M139) OX=227321 GN=AN8539.2 PE=4 SV=1 - [A0A1U8QLE9_EMENI]	10.89	1	1	1	1	8.12248e+06	202	22.9113	5.99854	AN8539/Ngn26	-	unknown	unknown
A0A1U8QLF0	Uncharacterized protein OS=Emericella nidulans (strain FGSC A4 / ATCC 38163 / CBS 112.46 / NRRL 194 / M139) OX=227321 GN=AN9242.2 PE=4 SV=1 - [A0A1U8QLF0_EMENI]	5.08	1	1	1	1		610	67.342	6.29053	AN9242	-	unknown	unknown
A0A1U8QLF2	Aminotran_5 domain-containing protein OS=Emericella nidulans (strain FGSC A4 / ATCC 38163 / CBS 112.46 / NRRL 194 / M139) OX=227321 GN=AN6227.2 PE=4 SV=1 - [A0A1U8QLF2_EMENI]	3.83	1	1	1	1	2.62372e+06	470	51.6338	7.72314	AN6227	egt2	nucleus, cytosol	primary metabolic process
A0A1U8QLF3	Oxidored_FMN domain-containing protein OS=Emericella nidulans (strain FGSC A4 / ATCC 38163 / CBS 112.46 / NRRL 194 / M139) OX=227321 GN=AN1882.2 PE=4 SV=1 - [A0A1U8QLF3_EMENI]	14.73	1	3	4	4	1.36594e+07	421	45.6457	7.76709	AN1882	OYE3	unknown	primary metabolic process
A0A1U8QLF7	Ribosome assembly factor mrt4 OS=Emericella nidulans (strain FGSC A4 / ATCC 38163 / CBS 112.46 / NRRL 194 / M139) OX=227321 GN=AN6902.2 PE=3 SV=1 - [A0A1U8QLF7_EMENI]	8.54	1	1	1	1	1.31907e+07	246	27.7933	8.35303	AN6902	MRT4	nucleus	RNA processing
A0A1U8QLG2	Uncharacterized protein OS=Emericella nidulans (strain FGSC A4 / ATCC 38163 / CBS 112.46 / NRRL 194 / M139) OX=227321 GN=AN4965.2 PE=4 SV=1 - [A0A1U8QLG2_EMENI]	4.92	1	8	8	9	1.87182e+07	2317	258.252	5.93506	AN4965	CDC39	nucleus, cytosol	RNA processing
A0A1U8QLG8	Geranylgeranyl pyrophosphate synthase AN1592 OS=Emericella nidulans (strain FGSC A4 / ATCC 38163 / CBS 112.46 / NRRL 194 / M139) OX=227321 GN=AN1592 PE=2 SV=1 - [PBCB_EMENI]	6.8	1	1	1	4		397	45.1565	5.60498	AN1592	BTS1	mitochondrion	secondary metabolic process
A0A1U8QLH4	Uncharacterized protein OS=Emericella nidulans (strain FGSC A4 / ATCC 38163 / CBS 112.46 / NRRL 194 / M139) OX=227321 GN=AN3457.2 PE=4 SV=1 - [A0A1U8QLH4_EMENI]	4.11	1	1	1	2	3.22251e+06	365	38.9488	5.40186	AN3457	-	unknown	unknown
A0A1U8QLH6	Na_H_Exchanger domain-containing protein OS=Emericella nidulans (strain FGSC A4 / ATCC 38163 / CBS 112.46 / NRRL 194 / M139) OX=227321 GN=AN8100.2 PE=4 SV=1 - [A0A1U8QLH6_EMENI]	1.37	1	1	1	2	8.28839e+06	583	62.4035	8.71924	AN8100	-	unknown	transmembrane transport
A0A1U8QLH9	Aldedh domain-containing protein OS=Emericella nidulans (strain FGSC A4 / ATCC 38163 / CBS 112.46 / NRRL 194 / M139) OX=227321 GN=AN7315.2 PE=3 SV=1 - [A0A1U8QLH9_EMENI]	3.66	1	1	1	1	9.11842e+07	492	52.321	6.55127	AN7315	UGA2	cytosol	primary metabolic process
A0A1U8QLI0	Probable endonuclease LCL3 OS=Emericella nidulans (strain FGSC A4 / ATCC 38163 / CBS 112.46 / NRRL 194 / M139) OX=227321 GN=AN0242.2 PE=3 SV=1 - [A0A1U8QLI0_EMENI]	22	1	16	16	28	4.3085e+07	882	98.1028	6.43018	AN0242	snd1	cytosol	organelle organization
A0A1U8QLI1	AB hydrolase-1 domain-containing protein OS=Emericella nidulans (strain FGSC A4 / ATCC 38163 / CBS 112.46 / NRRL 194 / M139) OX=227321 GN=AN3833.2 PE=4 SV=1 - [A0A1U8QLI1_EMENI]	2.64	1	1	1	1	1.65877e+06	417	45.5777	6.53662	AN3833	bem46	endoplasmic reticulum	primary metabolic process
A0A1U8QLI4	INVERT_DEFENSINS domain-containing protein OS=Emericella nidulans (strain FGSC A4 / ATCC 38163 / CBS 112.46 / NRRL 194 / M139) OX=227321 GN=AN5046.2 PE=3 SV=1 - [A0A1U8QLI4_EMENI]	44.59	1	1	1	1		74	7.48644	6.45557	AN5046/Anisin-1	-	unknown	developmental process
A0A1U8QLI7	BHLH domain-containing protein OS=Emericella nidulans (strain FGSC A4 / ATCC 38163 / CBS 112.46 / NRRL 194 / M139) OX=227321 GN=AN7661.2 PE=4 SV=1 - [A0A1U8QLI7_EMENI]	1.38	1	1	1	1	20005039	1015	111.9	6.75635	AN7661	HMS1	nucleus, endoplasmic reticulum	transcription
A0A1U8QLJ1	Aminotran_1_2 domain-containing protein OS=Emericella nidulans (strain FGSC A4 / ATCC 38163 / CBS 112.46 / NRRL 194 / M139) OX=227321 GN=AN8172.2 PE=4 SV=1 - [A0A1U8QLJ1_EMENI]	4.41	1	1	1	1	2.08853e+07	590	65.6789	6.7124	AN8172	ARO8	cytosol	secondary metabolic process
A0A1U8QLK6	Aldedh domain-containing protein OS=Emericella nidulans (strain FGSC A4 / ATCC 38163 / CBS 112.46 / NRRL 194 / M139) OX=227321 GN=AN6636.2 PE=3 SV=1 - [A0A1U8QLK6_EMENI]	9.35	1	4	4	5	6.93609e+06	642	69.5677	7.04932	AN6636	MSC7	endoplasmic reticulum	cell cycle
A0A1U8QLL3	Uncharacterized protein OS=Emericella nidulans (strain FGSC A4 / ATCC 38163 / CBS 112.46 / NRRL 194 / M139) OX=227321 GN=AN8589.2 PE=4 SV=1 - [A0A1U8QLL3_EMENI]	14.29	1	1	1	1	1.24317e+06	154	17.4297	8.74854	AN8589	-	unknown	unknown
A0A1U8QLM0	Uncharacterized protein OS=Emericella nidulans (strain FGSC A4 / ATCC 38163 / CBS 112.46 / NRRL 194 / M139) OX=227321 GN=AN6325.2 PE=4 SV=1 - [A0A1U8QLM0_EMENI]	16.14	1	2	2	2	6.01837e+06	223	25.5049	6.52197	AN6325	SDT1	unknown	primary metabolic process
A0A1U8QLM3	Uncharacterized protein OS=Emericella nidulans (strain FGSC A4 / ATCC 38163 / CBS 112.46 / NRRL 194 / M139) OX=227321 GN=AN2057.2 PE=3 SV=1 - [A0A1U8QLM3_EMENI]	4.89	1	1	1	1		184	19.4865	8.39697	AN2057	MNP1	mitochondrion	translation
A0A1U8QLM7	MFS domain-containing protein OS=Emericella nidulans (strain FGSC A4 / ATCC 38163 / CBS 112.46 / NRRL 194 / M139) OX=227321 GN=AN3836.2 PE=3 SV=1 - [A0A1U8QLM7_EMENI]	2.01	1	1	1	1		547	58.7744	5.75732	AN3836	MAL11	plasma membrane	transmembrane transport
A0A1U8QLP1	Uncharacterized protein OS=Emericella nidulans (strain FGSC A4 / ATCC 38163 / CBS 112.46 / NRRL 194 / M139) OX=227321 GN=AN4274.2 PE=4 SV=1 - [A0A1U8QLP1_EMENI]	2.52	1	1	1	1		1113	122.559	8.49951	AN4274	AGE1	endomembrane system	vesicle-mediated transport
A0A1U8QLP4	ER membrane protein complex subunit 3 OS=Emericella nidulans (strain FGSC A4 / ATCC 38163 / CBS 112.46 / NRRL 194 / M139) OX=227321 GN=AN1526.2 PE=3 SV=1 - [A0A1U8QLP4_EMENI]	8.27	1	1	1	1	1919513	266	29.777	8.90967	AN1526	EMC3	endoplasmic reticulum	protein folding
A0A1U8QLP5	CN hydrolase domain-containing protein OS=Emericella nidulans (strain FGSC A4 / ATCC 38163 / CBS 112.46 / NRRL 194 / M139) OX=227321 GN=AN6812.2 PE=3 SV=1 - [A0A1U8QLP5_EMENI]	5.68	1	1	1	1	3.4147e+06	352	38.1103	8.33838	AN6812	NIT1	unknown	primary metabolic process
A0A1U8QLQ0	FHA domain-containing protein OS=Emericella nidulans (strain FGSC A4 / ATCC 38163 / CBS 112.46 / NRRL 194 / M139) OX=227321 GN=AN6696.2 PE=4 SV=1 - [A0A1U8QLQ0_EMENI]	5.1	1	1	1	1	2.02998e+07	510	56.7838	8.88037	AN6696	TOS4	nucleus	transcription
A0A1U8QLQ1	Protein disulfide-isomerase OS=Emericella nidulans (strain FGSC A4 / ATCC 38163 / CBS 112.46 / NRRL 194 / M139) OX=227321 GN=AN7436.2 PE=3 SV=1 - [A0A1U8QLQ1_EMENI]	4.09	1	2	2	20	1.15776e+08	513	55.8078	4.64014	AN7436/PdiA	PDI1	endoplasmic reticulum	protein folding
A0A1U8QLQ4	Uncharacterized protein OS=Emericella nidulans (strain FGSC A4 / ATCC 38163 / CBS 112.46 / NRRL 194 / M139) OX=227321 GN=AN1915.2 PE=3 SV=1 - [A0A1U8QLQ4_EMENI]	2.27	1	1	1	1	1.75888e+07	441	48.7667	10.0815	AN1915	COX15	mitochondrion	primary metabolic process
A0A1U8QLQ6	Uncharacterized protein OS=Emericella nidulans (strain FGSC A4 / ATCC 38163 / CBS 112.46 / NRRL 194 / M139) OX=227321 GN=AN0759.2 PE=4 SV=1 - [A0A1U8QLQ6_EMENI]	13.74	1	1	1	1	1.3136e+07	131	14.4915	5.43994	AN0759	-	unknown	unknown
A0A1U8QLQ7	Carrier domain-containing protein OS=Emericella nidulans (strain FGSC A4 / ATCC 38163 / CBS 112.46 / NRRL 194 / M139) OX=227321 GN=AN3612.2 PE=4 SV=1 - [A0A1U8QLQ7_EMENI]	1.17	1	1	1	3	2.03732e+07	2472	268.902	6.18896	AN3612	CEM1	mitochondrion	secondary metabolic process
A0A1U8QLQ9	Uncharacterized protein OS=Emericella nidulans (strain FGSC A4 / ATCC 38163 / CBS 112.46 / NRRL 194 / M139) OX=227321 GN=AN0116.2 PE=3 SV=1 - [A0A1U8QLQ9_EMENI]	22.22	1	2	2	3	1.43935e+07	153	16.5281	10.3599	AN0116	MRPL19	mitochondrion	translation
A0A1U8QLR3	Uncharacterized protein OS=Emericella nidulans (strain FGSC A4 / ATCC 38163 / CBS 112.46 / NRRL 194 / M139) OX=227321 GN=AN5700.2 PE=4 SV=1 - [A0A1U8QLR3_EMENI]	7.04	1	1	1	2	13776384	199	22.0291	8.77783	AN5700	YKL071W	cytosol	primary metabolic process
A0A1U8QLR9	Methyltranfer_dom domain-containing protein OS=Emericella nidulans (strain FGSC A4 / ATCC 38163 / CBS 112.46 / NRRL 194 / M139) OX=227321 GN=AN8165.2 PE=4 SV=1 - [A0A1U8QLR9_EMENI]	1.57	1	1	1	1		635	71.5733	6.46826	AN8165	-	unknown	unknown
A0A1U8QLS2	Cytochrome b5 heme-binding domain-containing protein OS=Emericella nidulans (strain FGSC A4 / ATCC 38163 / CBS 112.46 / NRRL 194 / M139) OX=227321 GN=AN1543.2 PE=4 SV=1 - [A0A1U8QLS2_EMENI]	12.44	1	5	5	12	1.67486e+07	627	67.6966	7.07861	AN1543	OSM1	mitochondrion	protein folding
A0A1U8QLS4	Uncharacterized protein OS=Emericella nidulans (strain FGSC A4 / ATCC 38163 / CBS 112.46 / NRRL 194 / M139) OX=227321 GN=AN8989.2 PE=4 SV=1 - [A0A1U8QLS4_EMENI]	13.01	1	1	1	1		123	13.6289	5.46533	AN8989	-	unknown	unknown
A0A1U8QLS7	Uncharacterized protein OS=Emericella nidulans (strain FGSC A4 / ATCC 38163 / CBS 112.46 / NRRL 194 / M139) OX=227321 GN=AN6285.2 PE=4 SV=1 - [A0A1U8QLS7_EMENI]	22.73	1	1	1	1	2.51437e+07	132	14.7279	5.03369	AN6285	-	unknown	unknown
A0A1U8QLS8	Zn(2)-C6 fungal-type domain-containing protein OS=Emericella nidulans (strain FGSC A4 / ATCC 38163 / CBS 112.46 / NRRL 194 / M139) OX=227321 GN=AN6832.2 PE=4 SV=1 - [A0A1U8QLS8_EMENI]	1.28	1	1	1	1		704	78.6173	6.0874	AN6832	GAL4	nucleus	transcription
A0A1U8QLT8	DBR1 domain-containing protein OS=Emericella nidulans (strain FGSC A4 / ATCC 38163 / CBS 112.46 / NRRL 194 / M139) OX=227321 GN=AN2457.2 PE=3 SV=1 - [A0A1U8QLT8_EMENI]	2.6	1	1	1	1	4.31375e+06	692	76.8669	5.45264	AN2457	DBR1	nucleus	RNA processing
A0A1U8QLT9	Alpha-amylase OS=Emericella nidulans (strain FGSC A4 / ATCC 38163 / CBS 112.46 / NRRL 194 / M139) OX=227321 GN=AN2018.2 PE=3 SV=1 - [A0A1U8QLT9_EMENI]	4.08	1	1	1	1		490	54.2156	4.4624	AN2018/AmyA	IMA5	cell wall	primary metabolic process
A0A1U8QLU4	Arp2/3 complex 34 kDa subunit OS=Emericella nidulans (strain FGSC A4 / ATCC 38163 / CBS 112.46 / NRRL 194 / M139) OX=227321 GN=AN0306.2 PE=3 SV=1 - [A0A1U8QLU4_EMENI]	29.38	1	6	6	7	6.14265e+06	320	36.606	6.37939	AN0306	ARC35	cytoskeleton	organelle organization
A0A1U8QLU6	Uncharacterized protein OS=Emericella nidulans (strain FGSC A4 / ATCC 38163 / CBS 112.46 / NRRL 194 / M139) OX=227321 GN=AN1633.2 PE=4 SV=1 - [A0A1U8QLU6_EMENI]	12.38	1	1	1	1		210	23.8434	9.92041	AN1633	-	unknown	unknown
A0A1U8QLV0	Uncharacterized protein OS=Emericella nidulans (strain FGSC A4 / ATCC 38163 / CBS 112.46 / NRRL 194 / M139) OX=227321 GN=AN8823.2 PE=4 SV=1 - [A0A1U8QLV0_EMENI]	1.33	1	1	1	1		904	97.9974	9.5835	AN8823/ScrC	-	unknown	unknown
A0A1U8QLV9	Uncharacterized protein OS=Emericella nidulans (strain FGSC A4 / ATCC 38163 / CBS 112.46 / NRRL 194 / M139) OX=227321 GN=AN4696.2 PE=4 SV=1 - [A0A1U8QLV9_EMENI]	0.84	1	1	1	2	8.58709e+06	1305	139.975	9.65674	AN4696	-	unknown	unknown
A0A1U8QLW5	Uncharacterized protein OS=Emericella nidulans (strain FGSC A4 / ATCC 38163 / CBS 112.46 / NRRL 194 / M139) OX=227321 GN=AN9094.2 PE=4 SV=1 - [A0A1U8QLW5_EMENI]	8.12	1	4	4	34	8.83037e+07	505	55.7879	6.43018	AN9094/UngA	QRI1	unknown	primary metabolic process
A0A1U8QLW6	Uncharacterized protein OS=Emericella nidulans (strain FGSC A4 / ATCC 38163 / CBS 112.46 / NRRL 194 / M139) OX=227321 GN=AN9396.2 PE=4 SV=1 - [A0A1U8QLW6_EMENI]	11	1	2	2	2	4.53561e+06	209	22.9159	7.50342	AN9396/DidB	DID2	endomembrane system	vesicle-mediated transport
A0A1U8QLW7	Uncharacterized protein OS=Emericella nidulans (strain FGSC A4 / ATCC 38163 / CBS 112.46 / NRRL 194 / M139) OX=227321 GN=AN0800.2 PE=4 SV=1 - [A0A1U8QLW7_EMENI]	2.25	1	1	1	1	1.72171e+06	800	89.3181	6.68311	AN0800	-	unknown	unknown
A0A1U8QLX4	OHCU_decarbox domain-containing protein OS=Emericella nidulans (strain FGSC A4 / ATCC 38163 / CBS 112.46 / NRRL 194 / M139) OX=227321 GN=AN0070.2 PE=4 SV=1 - [A0A1U8QLX4_EMENI]	8.2	1	1	1	3	6133348	183	20.3554	5.07178	AN0070/UaW	-	cytosol	primary metabolic process
A0A1U8QLY5	Uncharacterized protein OS=Emericella nidulans (strain FGSC A4 / ATCC 38163 / CBS 112.46 / NRRL 194 / M139) OX=227321 GN=AN5652.2 PE=3 SV=1 - [A0A1U8QLY5_EMENI]	1.99	2	1	2	2	1.03079e+07	1307	140.751	5.50342	AN5652	OXP1	cytosol	primary metabolic process
A0A1U8QLY6	Uncharacterized protein OS=Emericella nidulans (strain FGSC A4 / ATCC 38163 / CBS 112.46 / NRRL 194 / M139) OX=227321 GN=AN2088.2 PE=3 SV=1 - [A0A1U8QLY6_EMENI]	4.15	1	1	1	1	2.27131e+07	313	35.2841	6.12549	AN2088	-	unknown	unknown
A0A1U8QLZ2	Transket_pyr domain-containing protein OS=Emericella nidulans (strain FGSC A4 / ATCC 38163 / CBS 112.46 / NRRL 194 / M139) OX=227321 GN=AN8935.2 PE=3 SV=1 - [A0A1U8QLZ2_EMENI]	4.17	1	1	1	2		719	78.0572	6.68311	AN8935	TKL1	cytosol	primary metabolic process
A0A1U8QLZ4	Uncharacterized protein OS=Emericella nidulans (strain FGSC A4 / ATCC 38163 / CBS 112.46 / NRRL 194 / M139) OX=227321 GN=AN4394.2 PE=4 SV=1 - [A0A1U8QLZ4_EMENI]	4.04	1	1	1	1	4.99262e+07	371	41.4252	9.15869	AN4394	-	unknown	developmental process
A0A1U8QLZ5	Uncharacterized protein OS=Emericella nidulans (strain FGSC A4 / ATCC 38163 / CBS 112.46 / NRRL 194 / M139) OX=227321 GN=AN0093.2 PE=4 SV=1 - [A0A1U8QLZ5_EMENI]	4.64	1	1	1	1		798	86.9279	6.46826	AN0093	YML020W	unknown	unknown
A0A1U8QLZ8	Uncharacterized protein OS=Emericella nidulans (strain FGSC A4 / ATCC 38163 / CBS 112.46 / NRRL 194 / M139) OX=227321 GN=AN4611.2 PE=3 SV=1 - [A0A1U8QLZ8_EMENI]	13.27	1	1	1	1	8.62414e+06	113	13.2451	11.4292	AN4611	MRP2	mitochondrion	translation
A0A1U8QM03	Uncharacterized protein OS=Emericella nidulans (strain FGSC A4 / ATCC 38163 / CBS 112.46 / NRRL 194 / M139) OX=227321 GN=AN8490.2 PE=4 SV=1 - [A0A1U8QM03_EMENI]	8.7	1	1	1	1		322	36.1289	8.08936	AN8490	-	unknown	unknown
A0A1U8QM06	Uncharacterized protein OS=Emericella nidulans (strain FGSC A4 / ATCC 38163 / CBS 112.46 / NRRL 194 / M139) OX=227321 GN=AN1535.2 PE=4 SV=1 - [A0A1U8QM06_EMENI]	5.88	1	1	1	1	1638003	391	42.4982	8.17725	AN1535	nif1	cytosol	signal transduction
A0A1U8QM10	Uncharacterized protein OS=Emericella nidulans (strain FGSC A4 / ATCC 38163 / CBS 112.46 / NRRL 194 / M139) OX=227321 GN=AN6068.2 PE=4 SV=1 - [A0A1U8QM10_EMENI]	2.43	1	1	1	1	4.00691e+07	1191	132.325	5.46533	AN6068	TTI1	nucleus	cell cycle
A0A1U8QM18	Uncharacterized protein OS=Emericella nidulans (strain FGSC A4 / ATCC 38163 / CBS 112.46 / NRRL 194 / M139) OX=227321 GN=AN4616.2 PE=3 SV=1 - [A0A1U8QM18_EMENI]	22.38	1	7	7	13	4.78887e+07	563	60.8043	5.03369	AN4616/Ssz1	SSZ1	cytosol	protein folding
A0A1U8QM21	Uncharacterized protein OS=Emericella nidulans (strain FGSC A4 / ATCC 38163 / CBS 112.46 / NRRL 194 / M139) OX=227321 GN=AN2518.2 PE=3 SV=1 - [A0A1U8QM21_EMENI]	12.33	1	5	5	10	1.62503e+07	527	58.4754	5.43994	AN2518	SLY1	endomembrane system	vesicle-mediated transport
A0A1U8QM27	Uncharacterized protein OS=Emericella nidulans (strain FGSC A4 / ATCC 38163 / CBS 112.46 / NRRL 194 / M139) OX=227321 GN=AN5718.2 PE=4 SV=1 - [A0A1U8QM27_EMENI]	3.41	1	1	1	1	1.70768e+06	440	50.3692	5.47803	AN5718	CUB1	unknown	unknown
A0A1U8QM40	Uncharacterized protein OS=Emericella nidulans (strain FGSC A4 / ATCC 38163 / CBS 112.46 / NRRL 194 / M139) OX=227321 GN=AN0440.2 PE=3 SV=1 - [A0A1U8QM40_EMENI]	5.31	1	2	2	2	6.92921e+06	659	72.7432	5.79541	AN0440	NGG1	nucleus	transcription
A0A1U8QM41	Uncharacterized protein OS=Emericella nidulans (strain FGSC A4 / ATCC 38163 / CBS 112.46 / NRRL 194 / M139) OX=227321 GN=AN1451.2 PE=4 SV=1 - [A0A1U8QM41_EMENI]	7.24	1	1	1	1	77954	290	33.4408	7.35693	AN1451	-	unknown	unknown
A0A1U8QM46	SRP9-21 domain-containing protein OS=Emericella nidulans (strain FGSC A4 / ATCC 38163 / CBS 112.46 / NRRL 194 / M139) OX=227321 GN=AN0068.2 PE=4 SV=1 - [A0A1U8QM46_EMENI]	31.9	1	3	3	3	9.88145e+06	163	16.5166	9.67139	AN0068	srp21	endoplasmic reticulum	macromolecule localization
A0A1U8QM53	Zn(2)-C6 fungal-type domain-containing protein OS=Emericella nidulans (strain FGSC A4 / ATCC 38163 / CBS 112.46 / NRRL 194 / M139) OX=227321 GN=AN8506.2 PE=4 SV=1 - [A0A1U8QM53_EMENI]	4.17	1	1	1	1		768	84.4662	7.1665	AN8506	SPAC3H8.08c	nucleus	transcription
A0A1U8QM54	Protein kinase domain-containing protein OS=Emericella nidulans (strain FGSC A4 / ATCC 38163 / CBS 112.46 / NRRL 194 / M139) OX=227321 GN=AN4322.2 PE=4 SV=1 - [A0A1U8QM54_EMENI]	0.89	1	1	1	1		903	97.8279	8.70459	AN4322/Scy1	SCY1	cytosol	signal transduction
A0A1U8QM56	Uncharacterized protein OS=Emericella nidulans (strain FGSC A4 / ATCC 38163 / CBS 112.46 / NRRL 194 / M139) OX=227321 GN=AN8463.2 PE=3 SV=1 - [A0A1U8QM56_EMENI]	8.01	1	1	1	1		287	30.9879	5.41455	AN8463	YMR226C	unknown	primary metabolic process
A0A1U8QM62	Uncharacterized protein OS=Emericella nidulans (strain FGSC A4 / ATCC 38163 / CBS 112.46 / NRRL 194 / M139) OX=227321 GN=AN5677.2 PE=4 SV=1 - [A0A1U8QM62_EMENI]	1.35	1	1	1	1	5.35519e+06	890	98.6223	6.37939	AN5677	RGD2	cytoskeleton	organelle organization
A0A1U8QM66	Uncharacterized protein OS=Emericella nidulans (strain FGSC A4 / ATCC 38163 / CBS 112.46 / NRRL 194 / M139) OX=227321 GN=AN0706.2 PE=4 SV=1 - [A0A1U8QM66_EMENI]	1.54	2	1	1	1	4.02285e+06	1041	116.252	4.97021	AN0706/UsoA	USO1	endomembrane system	vesicle-mediated transport
A0A1U8QM69	Uncharacterized protein OS=Emericella nidulans (strain FGSC A4 / ATCC 38163 / CBS 112.46 / NRRL 194 / M139) OX=227321 GN=AN0776.2 PE=3 SV=1 - [A0A1U8QM69_EMENI]	14.13	1	3	3	136	1.78901e+08	184	20.606	10.8286	AN0776	RPL17A	ribosome	RNA processing
A0A1U8QM74	Uncharacterized protein OS=Emericella nidulans (strain FGSC A4 / ATCC 38163 / CBS 112.46 / NRRL 194 / M139) OX=227321 GN=AN7832.2 PE=3 SV=1 - [A0A1U8QM74_EMENI]	2.78	1	1	1	1	3.76569e+06	648	70.0976	5.03369	AN7832	-	unknown	unknown
A0A1U8QM75	Senescence domain-containing protein OS=Emericella nidulans (strain FGSC A4 / ATCC 38163 / CBS 112.46 / NRRL 194 / M139) OX=227321 GN=AN0823.2 PE=4 SV=1 - [A0A1U8QM75_EMENI]	14.09	1	4	4	4	1.03055e+07	504	52.5394	7.1958	AN0823	-	unknown	unknown
A0A1U8QM89	Rad60-SLD_2 domain-containing protein OS=Emericella nidulans (strain FGSC A4 / ATCC 38163 / CBS 112.46 / NRRL 194 / M139) OX=227321 GN=AN4732.2 PE=4 SV=1 - [A0A1U8QM89_EMENI]	15.42	1	1	1	1	3.39784e+06	253	27.3834	4.76709	AN4732	-	unknown	unknown
A0A1U8QM91	Uncharacterized protein OS=Emericella nidulans (strain FGSC A4 / ATCC 38163 / CBS 112.46 / NRRL 194 / M139) OX=227321 GN=AN0643.2 PE=4 SV=1 - [A0A1U8QM91_EMENI]	6.23	2	1	1	1	1.7018e+07	257	28.1824	9.21729	AN0643	SEC65	endoplasmic reticulum	macromolecule localization
A0A1U8QM95	Uncharacterized protein OS=Emericella nidulans (strain FGSC A4 / ATCC 38163 / CBS 112.46 / NRRL 194 / M139) OX=227321 GN=AN2312.2 PE=3 SV=1 - [A0A1U8QM95_EMENI]	14.65	1	1	1	3	7.36918e+06	157	17.2063	6.30322	AN2312	SNA4	plasma membrane	unknown
A0A1U8QM97	GPI ethanolamine phosphate transferase 3 OS=Emericella nidulans (strain FGSC A4 / ATCC 38163 / CBS 112.46 / NRRL 194 / M139) OX=227321 GN=AN6589.2 PE=3 SV=1 - [A0A1U8QM97_EMENI]	1.41	1	1	1	1	6.55354e+06	1067	117.744	6.75635	AN6589	GPI13	endoplasmic reticulum	primary metabolic process
A0A1U8QMA2	Histone deacetylase OS=Emericella nidulans (strain FGSC A4 / ATCC 38163 / CBS 112.46 / NRRL 194 / M139) OX=227321 GN=AN4493.2 PE=3 SV=1 - [A0A1U8QMA2_EMENI]	9.17	1	4	4	5	5.94838e+06	687	75.3843	4.79248	AN4493/RpdA	RPD3	nucleus	cellular protein modification process
A0A1U8QMA3	DNA polymerase OS=Emericella nidulans (strain FGSC A4 / ATCC 38163 / CBS 112.46 / NRRL 194 / M139) OX=227321 GN=AN7325.2 PE=3 SV=1 - [A0A1U8QMA3_EMENI]	2.01	1	2	2	2	9.19167e+06	1044	118.533	8.63135	AN7325	POL3	nucleus	cell cycle
A0A1U8QMA4	Oligosaccharide translocation protein RFT1 OS=Emericella nidulans (strain FGSC A4 / ATCC 38163 / CBS 112.46 / NRRL 194 / M139) OX=227321 GN=AN7425.2 PE=3 SV=1 - [A0A1U8QMA4_EMENI]	11.78	1	1	1	1		297	32.7933	9.49561	AN7425	RFT1	endoplasmic reticulum	macromolecule localization
A0A1U8QMB2	Isopentenyl-diphosphate Delta-isomerase OS=Emericella nidulans (strain FGSC A4 / ATCC 38163 / CBS 112.46 / NRRL 194 / M139) OX=227321 GN=AN0579.2 PE=3 SV=1 - [A0A1U8QMB2_EMENI]	10.82	1	1	1	87	2.68956e+08	268	30.5393	5.22412	AN0579/IdiA	IDI1	unknown	primary metabolic process
A0A1U8QMB7	CVNH domain-containing protein OS=Emericella nidulans (strain FGSC A4 / ATCC 38163 / CBS 112.46 / NRRL 194 / M139) OX=227321 GN=AN3481.2 PE=4 SV=1 - [A0A1U8QMB7_EMENI]	42.45	1	2	2	3	5283940	106	11.8106	4.22119	AN3481	-	unknown	unknown
A0A1U8QMB9	ACT_7 domain-containing protein OS=Emericella nidulans (strain FGSC A4 / ATCC 38163 / CBS 112.46 / NRRL 194 / M139) OX=227321 GN=AN8181.2 PE=4 SV=1 - [A0A1U8QMB9_EMENI]	2.11	1	1	1	1		475	52.1216	4.99561	AN8181	-	unknown	unknown
A0A1U8QMC1	ING domain-containing protein OS=Emericella nidulans (strain FGSC A4 / ATCC 38163 / CBS 112.46 / NRRL 194 / M139) OX=227321 GN=AN2857.2 PE=4 SV=1 - [A0A1U8QMC1_EMENI]	2	1	1	1	1	7.87119e+06	651	70.9213	9.17334	AN2857	PHO23	nucleus	transcription
A0A1U8QMC2	PKS_ER domain-containing protein OS=Emericella nidulans (strain FGSC A4 / ATCC 38163 / CBS 112.46 / NRRL 194 / M139) OX=227321 GN=AN0158.2 PE=3 SV=1 - [A0A1U8QMC2_EMENI]	3.01	1	1	1	2	6.5045e+06	332	35.982	8.01611	AN0158	ZTA1	nucleus, cytosol	secondary metabolic process
A0A1U8QMC9	Uncharacterized protein OS=Emericella nidulans (strain FGSC A4 / ATCC 38163 / CBS 112.46 / NRRL 194 / M139) OX=227321 GN=AN4453.2 PE=3 SV=1 - [A0A1U8QMC9_EMENI]	3.65	1	3	3	3	1.12265e+07	905	101.806	6.56592	AN4453	naa25	cytosol	organelle organization
A0A1U8QMD0	Uncharacterized protein OS=Emericella nidulans (strain FGSC A4 / ATCC 38163 / CBS 112.46 / NRRL 194 / M139) OX=227321 GN=AN6551.2 PE=4 SV=1 - [A0A1U8QMD0_EMENI]	0.75	1	1	1	1	3.04472e+06	1734	193.584	7.23975	AN6551	-	unknown	unknown
A0A1U8QMD3	Uncharacterized protein OS=Emericella nidulans (strain FGSC A4 / ATCC 38163 / CBS 112.46 / NRRL 194 / M139) OX=227321 GN=AN0339.2 PE=4 SV=1 - [A0A1U8QMD3_EMENI]	2.66	1	1	1	1		790	88.5088	6.91748	AN0339	-	unknown	unknown
A0A1U8QMD5	Ion_trans domain-containing protein OS=Emericella nidulans (strain FGSC A4 / ATCC 38163 / CBS 112.46 / NRRL 194 / M139) OX=227321 GN=AN0566.2 PE=4 SV=1 - [A0A1U8QMD5_EMENI]	0.73	1	1	1	1	7.88144e+06	1096	123.513	9.27588	AN0566/Trp2	YVC1	vacuole	transmembrane transport
A0A1U8QMD8	Uncharacterized protein OS=Emericella nidulans (strain FGSC A4 / ATCC 38163 / CBS 112.46 / NRRL 194 / M139) OX=227321 GN=AN8191.2 PE=3 SV=1 - [A0A1U8QMD8_EMENI]	3.71	1	1	1	1	2.84676e+06	350	38.5914	9.53955	AN8191	CDC33	cytosol	translation
A0A1U8QME3	MFS domain-containing protein OS=Emericella nidulans (strain FGSC A4 / ATCC 38163 / CBS 112.46 / NRRL 194 / M139) OX=227321 GN=AN5935.2 PE=3 SV=1 - [A0A1U8QME3_EMENI]	2.87	1	1	1	1	1.96202e+07	663	74.7994	6.40479	AN5935	PHO84	plasma membrane	transmembrane transport
A0A1U8QMG4	Uds1 domain-containing protein OS=Emericella nidulans (strain FGSC A4 / ATCC 38163 / CBS 112.46 / NRRL 194 / M139) OX=227321 GN=AN5595.2 PE=4 SV=1 - [A0A1U8QMG4_EMENI]	0.85	1	1	1	1	9.19838e+06	941	106.791	5.09717	AN5595	uds1	cytosol	cell cycle
A0A1U8QMG5	Uncharacterized protein OS=Emericella nidulans (strain FGSC A4 / ATCC 38163 / CBS 112.46 / NRRL 194 / M139) OX=227321 GN=AN7768.2 PE=4 SV=1 - [A0A1U8QMG5_EMENI]	1.32	1	1	1	1	86923.3	681	77.7218	8.79248	AN7768	-	unknown	unknown
A0A1U8QMH1	SLATT_fungal domain-containing protein OS=Emericella nidulans (strain FGSC A4 / ATCC 38163 / CBS 112.46 / NRRL 194 / M139) OX=227321 GN=AN5089.2 PE=4 SV=1 - [A0A1U8QMH1_EMENI]	10.29	1	1	1	1	3.20104e+06	204	22.5107	8.80713	AN5089	-	unknown	unknown
A0A1U8QMH4	Uncharacterized protein OS=Emericella nidulans (strain FGSC A4 / ATCC 38163 / CBS 112.46 / NRRL 194 / M139) OX=227321 GN=AN1465.2 PE=4 SV=1 - [A0A1U8QMH4_EMENI]	6.09	1	1	1	1	6.51109e+06	443	49.8061	8.95361	AN1465	-	unknown	unknown
A0A1U8QMH7	Aldolase_II domain-containing protein OS=Emericella nidulans (strain FGSC A4 / ATCC 38163 / CBS 112.46 / NRRL 194 / M139) OX=227321 GN=AN8496.2 PE=4 SV=1 - [A0A1U8QMH7_EMENI]	4.65	1	1	1	1	834855	301	32.2672	6.84424	AN8496	mug14	unknown	organelle organization
A0A1U8QMI3	Uncharacterized protein OS=Emericella nidulans (strain FGSC A4 / ATCC 38163 / CBS 112.46 / NRRL 194 / M139) OX=227321 GN=AN5607.2 PE=3 SV=1 - [A0A1U8QMI3_EMENI]	0.41	1	1	1	1	2.63328e+07	1968	223.873	6.75635	AN5607	BLM10	nucleus	macromolecule localization
A0A1U8QMI5	Uncharacterized protein OS=Emericella nidulans (strain FGSC A4 / ATCC 38163 / CBS 112.46 / NRRL 194 / M139) OX=227321 GN=AN0417.2 PE=3 SV=1 - [A0A1U8QMI5_EMENI]	14.8	1	2	2	5	8.25258e+07	250	26.8138	9.64209	AN0417/Sec61	SBH2	endoplasmic reticulum	macromolecule localization
A0A1U8QMJ1	J domain-containing protein OS=Emericella nidulans (strain FGSC A4 / ATCC 38163 / CBS 112.46 / NRRL 194 / M139) OX=227321 GN=AN0892.2 PE=4 SV=1 - [A0A1U8QMJ1_EMENI]	2.15	1	1	1	1		837	90.8288	9.78857	AN0892	JJJ1	nucleus, cytosol	protein folding
A0A1U8QMJ6	Uncharacterized protein OS=Emericella nidulans (strain FGSC A4 / ATCC 38163 / CBS 112.46 / NRRL 194 / M139) OX=227321 GN=AN1961.2 PE=4 SV=1 - [A0A1U8QMJ6_EMENI]	1.13	1	1	1	1	997473	1502	168.284	6.93213	AN11803	NRK1	cytosol	primary metabolic process	Deleted as AN1961 split
A0A1U8QMJ6	Uncharacterized protein OS=Emericella nidulans (strain FGSC A4 / ATCC 38163 / CBS 112.46 / NRRL 194 / M139) OX=227321 GN=AN1961.2 PE=4 SV=1 - [A0A1U8QMJ6_EMENI]	1.13	1	1	1	1	997473	1502	168.284	6.93213	AN11804	RAD5	nucleus	cellular protein modification process	Deleted as AN1961 split
A0A1U8QMK6	AB hydrolase-1 domain-containing protein OS=Emericella nidulans (strain FGSC A4 / ATCC 38163 / CBS 112.46 / NRRL 194 / M139) OX=227321 GN=AN2092.2 PE=3 SV=1 - [A0A1U8QMK6_EMENI]	5.19	2	2	2	7	6.9501e+06	443	49.7313	6.37939	AN2092/PapA	-	cell wall	primary metabolic process
A0A1U8QMK7	Sodium/hydrogen exchanger OS=Emericella nidulans (strain FGSC A4 / ATCC 38163 / CBS 112.46 / NRRL 194 / M139) OX=227321 GN=AN2288.2 PE=3 SV=1 - [A0A1U8QMK7_EMENI]	1.71	1	1	1	1	5.92613e+06	703	77.4192	6.49365	AN2288/NhxA	NHX1	endomembrane system	transmembrane transport
A0A1U8QMK8	Uncharacterized protein OS=Emericella nidulans (strain FGSC A4 / ATCC 38163 / CBS 112.46 / NRRL 194 / M139) OX=227321 GN=AN4929.2 PE=4 SV=1 - [A0A1U8QMK8_EMENI]	9.5	1	6	6	8	6.46401e+06	947	102.298	5.49072	AN4929	-	unknown	unknown
A0A1U8QML0	Uncharacterized protein OS=Emericella nidulans (strain FGSC A4 / ATCC 38163 / CBS 112.46 / NRRL 194 / M139) OX=227321 GN=AN6515.2 PE=3 SV=1 - [A0A1U8QML0_EMENI]	17.39	1	3	3	3	1.0979e+07	345	37.6023	6.07471	AN6515	GET4	cytosol	macromolecule localization
A0A1U8QML2	ERCC4 domain-containing protein OS=Emericella nidulans (strain FGSC A4 / ATCC 38163 / CBS 112.46 / NRRL 194 / M139) OX=227321 GN=AN6878.2 PE=3 SV=1 - [A0A1U8QML2_EMENI]	2.97	1	1	1	1	9.06249e+06	673	75.4513	6.58057	AN6878	eme1	nucleus	primary metabolic process
A0A1U8QML4	HMG box domain-containing protein OS=Emericella nidulans (strain FGSC A4 / ATCC 38163 / CBS 112.46 / NRRL 194 / M139) OX=227321 GN=AN1267.2 PE=4 SV=1 - [A0A1U8QML4_EMENI]	3.68	1	1	1	4	4.42297e+07	326	36.7138	10.3745	AN1267/HmbB	-	nucleus, mitochondrion	developmental process
A0A1U8QML5	CP-type G domain-containing protein OS=Emericella nidulans (strain FGSC A4 / ATCC 38163 / CBS 112.46 / NRRL 194 / M139) OX=227321 GN=AN2263.2 PE=4 SV=1 - [A0A1U8QML5_EMENI]	2.15	1	1	1	1		650	72.6088	7.59131	AN2263	LSG1	cytosol	organelle organization
A0A1U8QMM1	Uncharacterized protein OS=Emericella nidulans (strain FGSC A4 / ATCC 38163 / CBS 112.46 / NRRL 194 / M139) OX=227321 GN=AN6289.2 PE=4 SV=1 - [A0A1U8QMM1_EMENI]	1.84	1	1	1	2		815	87.9268	9.74463	AN6289	RGP1	Golgi apparatus	signal transduction
A0A1U8QMQ2	Uncharacterized protein OS=Emericella nidulans (strain FGSC A4 / ATCC 38163 / CBS 112.46 / NRRL 194 / M139) OX=227321 GN=AN1449.2 PE=4 SV=1 - [A0A1U8QMQ2_EMENI]	11.21	1	1	1	5	2.05579e+06	232	23.9063	4.01807	AN1449	-	unknown	unknown
A0A1U8QMQ4	Uncharacterized protein OS=Emericella nidulans (strain FGSC A4 / ATCC 38163 / CBS 112.46 / NRRL 194 / M139) OX=227321 GN=AN4138.2 PE=4 SV=1 - [A0A1U8QMQ4_EMENI]	4.93	1	1	1	1		223	24.1019	6.03662	AN4138	-	unknown	unknown
A0A1U8QMR2	Uncharacterized protein OS=Emericella nidulans (strain FGSC A4 / ATCC 38163 / CBS 112.46 / NRRL 194 / M139) OX=227321 GN=AN7011.2 PE=4 SV=1 - [A0A1U8QMR2_EMENI]	14.68	1	1	1	1	3.0181e+06	109	11.2329	7.35693	AN7011	-	cell wall	unknown
A0A1U8QMR3	Uncharacterized protein OS=Emericella nidulans (strain FGSC A4 / ATCC 38163 / CBS 112.46 / NRRL 194 / M139) OX=227321 GN=AN5453.2 PE=4 SV=1 - [A0A1U8QMR3_EMENI]	6.87	1	1	1	1	4.10941e+06	495	54.2146	7.53271	AN5453/ArtG	-	cytosol	vesicle-mediated transport
A0A1U8QMR4	Nudix hydrolase domain-containing protein OS=Emericella nidulans (strain FGSC A4 / ATCC 38163 / CBS 112.46 / NRRL 194 / M139) OX=227321 GN=AN8204.2 PE=4 SV=1 - [A0A1U8QMR4_EMENI]	7.23	1	2	2	2	4.4185e+06	415	46.1023	6.02393	AN8204/NdxC	NPY1	peroxisome	primary metabolic process
A0A1U8QMR6	Thioredox_DsbH domain-containing protein OS=Emericella nidulans (strain FGSC A4 / ATCC 38163 / CBS 112.46 / NRRL 194 / M139) OX=227321 GN=AN1057.2 PE=4 SV=1 - [A0A1U8QMR6_EMENI]	2.07	1	1	1	1	3.96709e+06	774	85.8001	5.5415	AN1057	-	unknown	unknown
A0A1U8QMT2	Uncharacterized protein OS=Emericella nidulans (strain FGSC A4 / ATCC 38163 / CBS 112.46 / NRRL 194 / M139) OX=227321 GN=AN6120.2 PE=4 SV=1 - [A0A1U8QMT2_EMENI]	1.25	1	1	1	1	7.14486e+06	1359	149.015	9.70068	AN6120	SYT1	Golgi apparatus	vesicle-mediated transport
A0A1U8QMT4	Uncharacterized protein OS=Emericella nidulans (strain FGSC A4 / ATCC 38163 / CBS 112.46 / NRRL 194 / M139) OX=227321 GN=AN0225.2 PE=4 SV=1 - [A0A1U8QMT4_EMENI]	3.18	1	4	4	5	3.52369e+06	1667	184.751	8.54346	AN0225	YBT1	vacuole	transmembrane transport
A0A1U8QMT5	Uncharacterized protein OS=Emericella nidulans (strain FGSC A4 / ATCC 38163 / CBS 112.46 / NRRL 194 / M139) OX=227321 GN=AN2259.2 PE=4 SV=1 - [A0A1U8QMT5_EMENI]	2.5	1	2	2	2	2.41398e+06	1159	129.1	6.03662	AN2259	-	unknown	vesicle-mediated transport
A0A1U8QMU2	AA_permease domain-containing protein OS=Emericella nidulans (strain FGSC A4 / ATCC 38163 / CBS 112.46 / NRRL 194 / M139) OX=227321 GN=AN7242.2 PE=4 SV=1 - [A0A1U8QMU2_EMENI]	5.86	1	1	1	1		546	60.7008	7.23975	AN7242	PUT4	plasma membrane	transmembrane transport
A0A1U8QMU5	Uncharacterized protein OS=Emericella nidulans (strain FGSC A4 / ATCC 38163 / CBS 112.46 / NRRL 194 / M139) OX=227321 GN=AN4901.2 PE=4 SV=1 - [A0A1U8QMU5_EMENI]	3.05	1	1	1	1		819	91.4594	5.04639	AN4901	-	unknown	primary metabolic process
A0A1U8QMU9	Uncharacterized protein OS=Emericella nidulans (strain FGSC A4 / ATCC 38163 / CBS 112.46 / NRRL 194 / M139) OX=227321 GN=AN5230.2 PE=4 SV=1 - [A0A1U8QMU9_EMENI]	9.03	1	1	1	4	5.42384e+06	310	34.9714	6.20166	AN5230	-	mitochondrion	unknown
A0A1U8QMV1	AB hydrolase-1 domain-containing protein OS=Emericella nidulans (strain FGSC A4 / ATCC 38163 / CBS 112.46 / NRRL 194 / M139) OX=227321 GN=AN0875.2 PE=4 SV=1 - [A0A1U8QMV1_EMENI]	10.43	1	1	1	1		326	35.91	5.50342	AN0875	MET2	cytosol	primary metabolic process
A0A1U8QMV3	Uncharacterized protein OS=Emericella nidulans (strain FGSC A4 / ATCC 38163 / CBS 112.46 / NRRL 194 / M139) OX=227321 GN=AN5513.2 PE=4 SV=1 - [A0A1U8QMV3_EMENI]	1.41	1	1	1	1	1.53858e+06	707	77.4226	5.92236	AN5513	-	unknown	unknown
A0A1U8QMV8	Uncharacterized protein OS=Emericella nidulans (strain FGSC A4 / ATCC 38163 / CBS 112.46 / NRRL 194 / M139) OX=227321 GN=AN8329.2 PE=3 SV=1 - [A0A1U8QMV8_EMENI]	6.66	1	1	1	1		631	68.5677	6.17627	AN8329	-	unknown	unknown
A0A1U8QMX0	t-SNARE coiled-coil homology domain-containing protein OS=Emericella nidulans (strain FGSC A4 / ATCC 38163 / CBS 112.46 / NRRL 194 / M139) OX=227321 GN=AN2169.2 PE=4 SV=1 - [A0A1U8QMX0_EMENI]	6.3	1	1	1	1		270	30.5283	5.08447	AN2169	fsv1	endomembrane system	vesicle-mediated transport
A0A1U8QMX1	Enhancer of mRNA-decapping protein 3 OS=Emericella nidulans (strain FGSC A4 / ATCC 38163 / CBS 112.46 / NRRL 194 / M139) OX=227321 GN=AN6893.2 PE=3 SV=1 - [A0A1U8QMX1_EMENI]	2.01	1	1	1	1	1.19565e+07	698	75.2816	7.12256	AN6893/Edc3	EDC3	nucleus, cytosol	RNA processing
A0A1U8QMX6	NUC153 domain-containing protein OS=Emericella nidulans (strain FGSC A4 / ATCC 38163 / CBS 112.46 / NRRL 194 / M139) OX=227321 GN=AN2077.2 PE=3 SV=1 - [A0A1U8QMX6_EMENI]	1.65	1	1	1	1	1.0526e+06	728	81.295	8.07471	AN2077	ENP2	nucleus	RNA processing
A0A1U8QMX7	Uncharacterized protein OS=Emericella nidulans (strain FGSC A4 / ATCC 38163 / CBS 112.46 / NRRL 194 / M139) OX=227321 GN=AN7005.2 PE=4 SV=1 - [A0A1U8QMX7_EMENI]	1.95	1	1	1	1	5.55061e+06	972	106.647	6.85889	AN7005	CYR1	unknown	signal transduction
A0A1U8QMY5	Uncharacterized protein OS=Emericella nidulans (strain FGSC A4 / ATCC 38163 / CBS 112.46 / NRRL 194 / M139) OX=227321 GN=AN5141.2 PE=4 SV=1 - [A0A1U8QMY5_EMENI]	14.22	1	6	6	9	46031810	429	45.623	5.23682	AN5141	-	unknown	unknown
A0A1U8QMZ1	Uncharacterized protein OS=Emericella nidulans (strain FGSC A4 / ATCC 38163 / CBS 112.46 / NRRL 194 / M139) OX=227321 GN=AN3922.2 PE=3 SV=1 - [A0A1U8QMZ1_EMENI]	5.83	1	1	1	1	2.11109e+06	103	11.5518	6.53662	AN3922	QCR9	mitochondrion	primary metabolic process
A0A1U8QMZ7	Uncharacterized protein OS=Emericella nidulans (strain FGSC A4 / ATCC 38163 / CBS 112.46 / NRRL 194 / M139) OX=227321 GN=AN6473.2 PE=4 SV=1 - [A0A1U8QMZ7_EMENI]	2.4	1	1	1	1	1.09497e+07	668	72.3736	5.19873	AN6473	-	unknown	unknown
A0A1U8QN04	Uncharacterized protein OS=Emericella nidulans (strain FGSC A4 / ATCC 38163 / CBS 112.46 / NRRL 194 / M139) OX=227321 GN=AN3030.2 PE=3 SV=1 - [A0A1U8QN04_EMENI]	4.99	1	1	1	1	1.32999e+07	361	39.0994	6.82959	AN3030	ADH6	unknown	primary metabolic process
A0A1U8QN08	Uncharacterized protein OS=Emericella nidulans (strain FGSC A4 / ATCC 38163 / CBS 112.46 / NRRL 194 / M139) OX=227321 GN=AN8949.2 PE=4 SV=1 - [A0A1U8QN08_EMENI]	1.8	1	1	1	1	2.76338e+07	778	84.9317	5.66846	AN8949	-	nucleus	transcription
A0A1U8QN14	Uncharacterized protein OS=Emericella nidulans (strain FGSC A4 / ATCC 38163 / CBS 112.46 / NRRL 194 / M139) OX=227321 GN=AN8730.2 PE=4 SV=1 - [A0A1U8QN14_EMENI]	3.65	1	1	1	2	1.68241e+07	384	40.5797	4.84326	AN8730	-	unknown	unknown
A0A1U8QN28	MFS domain-containing protein OS=Emericella nidulans (strain FGSC A4 / ATCC 38163 / CBS 112.46 / NRRL 194 / M139) OX=227321 GN=AN7585.2 PE=4 SV=1 - [A0A1U8QN28_EMENI]	5.61	1	1	1	1	4.83492e+07	374	40.985	5.43994	AN7585	VBA5	plasma membrane	transmembrane transport
A0A1U8QN30	Uncharacterized protein OS=Emericella nidulans (strain FGSC A4 / ATCC 38163 / CBS 112.46 / NRRL 194 / M139) OX=227321 GN=AN5116.2 PE=4 SV=1 - [A0A1U8QN30_EMENI]	10.29	1	2	2	3	1.20671e+06	272	30.1974	5.24951	AN5116	ALF1	cytosol	organelle organization
A0A1U8QN31	J domain-containing protein OS=Emericella nidulans (strain FGSC A4 / ATCC 38163 / CBS 112.46 / NRRL 194 / M139) OX=227321 GN=AN0059.2 PE=4 SV=1 - [A0A1U8QN31_EMENI]	1.84	1	1	1	1	490915	435	48.0645	7.28369	AN0059	cwf23	nucleus	RNA processing
A0A1U8QN34	Protein kinase domain-containing protein OS=Emericella nidulans (strain FGSC A4 / ATCC 38163 / CBS 112.46 / NRRL 194 / M139) OX=227321 GN=AN5494.2 PE=4 SV=1 - [A0A1U8QN34_EMENI]	1.5	1	1	1	1	3.52631e+06	534	59.476	6.44287	AN5494/ChkA	CHK1	nucleus	cell cycle
A0A1U8QN35	Uncharacterized protein OS=Emericella nidulans (strain FGSC A4 / ATCC 38163 / CBS 112.46 / NRRL 194 / M139) OX=227321 GN=AN6578.2 PE=3 SV=1 - [A0A1U8QN35_EMENI]	6.51	1	1	1	1		476	51.9446	7.95752	AN6578/OsaA	MIT1	nucleus, cytosol	developmental process
A0A1U8QN40	DUF4210 domain-containing protein OS=Emericella nidulans (strain FGSC A4 / ATCC 38163 / CBS 112.46 / NRRL 194 / M139) OX=227321 GN=AN1001.2 PE=4 SV=1 - [A0A1U8QN40_EMENI]	1.92	1	1	1	1		728	81.3975	9.15869	AN1001	SPAC3H8.04	nucleus, cytosol	cell cycle
A0A1U8QN41	MFS domain-containing protein OS=Emericella nidulans (strain FGSC A4 / ATCC 38163 / CBS 112.46 / NRRL 194 / M139) OX=227321 GN=AN9316.2 PE=4 SV=1 - [A0A1U8QN41_EMENI]	2.69	1	1	1	1	1.88038e+06	670	72.9295	9.46631	AN9316	VBA1	vacuole	transmembrane transport
A0A1U8QN45	Uncharacterized protein OS=Emericella nidulans (strain FGSC A4 / ATCC 38163 / CBS 112.46 / NRRL 194 / M139) OX=227321 GN=AN1754.2 PE=4 SV=1 - [A0A1U8QN45_EMENI]	22.01	1	2	2	2	6.56961e+06	159	17.7107	8.38232	AN1754	-	unknown	unknown
A0A1U8QN46	CBM21 domain-containing protein OS=Emericella nidulans (strain FGSC A4 / ATCC 38163 / CBS 112.46 / NRRL 194 / M139) OX=227321 GN=AN2425.2 PE=4 SV=1 - [A0A1U8QN46_EMENI]	1.89	1	1	1	1	1.28131e+06	795	88.5712	8.96826	AN2425	GIP2	cytosol	primary metabolic process
A0A1U8QN49	Zn(2)-C6 fungal-type domain-containing protein OS=Emericella nidulans (strain FGSC A4 / ATCC 38163 / CBS 112.46 / NRRL 194 / M139) OX=227321 GN=AN9293.2 PE=4 SV=1 - [A0A1U8QN49_EMENI]	1.6	1	1	1	1	1.4033e+06	564	63.0937	6.1001	AN9293	-	nucleus	transcription
A0A1U8QN57	RL5_NEUCR 60S ribosomal protein L5 (CPR4) OS=Emericella nidulans (strain FGSC A4 / ATCC 38163 / CBS 112.46 / NRRL 194 / M139) OX=227321 GN=AN1013.2 PE=3 SV=1 - [A0A1U8QN57_EMENI]	29.24	1	7	7	242	2.41199e+08	301	34.3705	8.67529	AN1013	RPL5	ribosome	translation
A0A1U8QN59	CS domain-containing protein OS=Emericella nidulans (strain FGSC A4 / ATCC 38163 / CBS 112.46 / NRRL 194 / M139) OX=227321 GN=AN6921.2 PE=4 SV=1 - [A0A1U8QN59_EMENI]	60.95	1	10	10	27	7.05864e+07	210	23.3562	4.53857	AN6921	SBA1	nucleus, cytosol	protein folding
A0A1U8QN61	Uncharacterized protein OS=Emericella nidulans (strain FGSC A4 / ATCC 38163 / CBS 112.46 / NRRL 194 / M139) OX=227321 GN=AN2744.2 PE=4 SV=1 - [A0A1U8QN61_EMENI]	4.83	1	1	1	1	2.64806e+06	414	45.8523	5.42725	AN2744	-	unknown	unknown
A0A1U8QN63	Pyr_redox_2 domain-containing protein OS=Emericella nidulans (strain FGSC A4 / ATCC 38163 / CBS 112.46 / NRRL 194 / M139) OX=227321 GN=AN6963.2 PE=4 SV=1 - [A0A1U8QN63_EMENI]	11.37	1	2	2	2	2438866	387	42.4653	6.55127	AN6963	-	unknown	secondary metabolic process
A0A1U8QN64	Uncharacterized protein OS=Emericella nidulans (strain FGSC A4 / ATCC 38163 / CBS 112.46 / NRRL 194 / M139) OX=227321 GN=AN3735.2 PE=4 SV=1 - [A0A1U8QN64_EMENI]	1.1	1	1	1	1	8.96737e+06	1269	142.337	7.95752	AN3735	BUD2	cytosol	cell cycle
A0A1U8QN67	THUMP domain-containing protein OS=Emericella nidulans (strain FGSC A4 / ATCC 38163 / CBS 112.46 / NRRL 194 / M139) OX=227321 GN=AN4889.2 PE=4 SV=1 - [A0A1U8QN67_EMENI]	4.21	1	1	1	1	1.85406e+06	261	29.5171	7.48877	AN4889	TAN1	nucleus	RNA processing
A0A1U8QN68	Uncharacterized protein OS=Emericella nidulans (strain FGSC A4 / ATCC 38163 / CBS 112.46 / NRRL 194 / M139) OX=227321 GN=AN3669.2 PE=3 SV=1 - [A0A1U8QN68_EMENI]	17.93	1	2	2	2		396	43.2772	7.21045	AN3669	rcd1	nucleus	RNA processing
A0A1U8QN70	Arf-GAP domain-containing protein OS=Emericella nidulans (strain FGSC A4 / ATCC 38163 / CBS 112.46 / NRRL 194 / M139) OX=227321 GN=AN2222.2 PE=4 SV=1 - [A0A1U8QN70_EMENI]	18.01	1	6	6	7	15406713	422	44.8768	8.29443	AN2222	GCS1	cytoskeleton	vesicle-mediated transport
A0A1U8QN76	Mitoc_mL59 domain-containing protein OS=Emericella nidulans (strain FGSC A4 / ATCC 38163 / CBS 112.46 / NRRL 194 / M139) OX=227321 GN=AN1636.2 PE=4 SV=1 - [A0A1U8QN76_EMENI]	6.86	1	1	1	1	5.82536e+06	204	23.1702	10.6235	AN1636	MRPL25	mitochondrion	translation
A0A1U8QN83	Uncharacterized protein OS=Emericella nidulans (strain FGSC A4 / ATCC 38163 / CBS 112.46 / NRRL 194 / M139) OX=227321 GN=AN4546.2 PE=4 SV=1 - [A0A1U8QN83_EMENI]	21.4	1	9	9	13	7.05309e+07	542	58.6563	7.43018	AN4546	rnc1	nucleus, cytosol	RNA processing
A0A1U8QN84	Zn(2)-C6 fungal-type domain-containing protein OS=Emericella nidulans (strain FGSC A4 / ATCC 38163 / CBS 112.46 / NRRL 194 / M139) OX=227321 GN=AN3868.2 PE=4 SV=1 - [A0A1U8QN84_EMENI]	4.62	1	1	1	1		692	77.2106	6.59521	AN3868	gsf1	nucleus	transcription
A0A1U8QN85	Ribosomal_L2_C domain-containing protein OS=Emericella nidulans (strain FGSC A4 / ATCC 38163 / CBS 112.46 / NRRL 194 / M139) OX=227321 GN=AN3649.2 PE=4 SV=1 - [A0A1U8QN85_EMENI]	2.72	1	1	1	1	1.26444e+07	405	44.5965	11.1362	AN3649	RML2	mitochondrion	translation
A0A1U8QN86	Uncharacterized protein OS=Emericella nidulans (strain FGSC A4 / ATCC 38163 / CBS 112.46 / NRRL 194 / M139) OX=227321 GN=AN6479.2 PE=4 SV=1 - [A0A1U8QN86_EMENI]	4.66	1	1	1	1	37295.4	622	70.1827	9.05615	AN6479	-	unknown	unknown
A0A1U8QN94	Aminoacylproline aminopeptidase OS=Emericella nidulans (strain FGSC A4 / ATCC 38163 / CBS 112.46 / NRRL 194 / M139) OX=227321 GN=AN1780.2 PE=3 SV=1 - [A0A1U8QN94_EMENI]	3.95	1	1	1	1		506	56.1414	6.45557	AN1780	ICP55	mitochondrion	primary metabolic process
A0A1U8QNB4	Carrier domain-containing protein OS=Emericella nidulans (strain FGSC A4 / ATCC 38163 / CBS 112.46 / NRRL 194 / M139) OX=227321 GN=AN8910.2 PE=4 SV=1 - [A0A1U8QNB4_EMENI]	1.27	1	1	1	3		2449	269.145	6.63916	AN8910	cem1	mitochondrion	secondary metabolic process
A0A1U8QNB7	Uncharacterized protein OS=Emericella nidulans (strain FGSC A4 / ATCC 38163 / CBS 112.46 / NRRL 194 / M139) OX=227321 GN=AN0404.2 PE=4 SV=1 - [A0A1U8QNB7_EMENI]	15.03	2	13	14	21	24630856	1324	142.765	6.40479	AN0404	STE6	plasma membrane	transmembrane transport
A0A1U8QNC0	J domain-containing protein OS=Emericella nidulans (strain FGSC A4 / ATCC 38163 / CBS 112.46 / NRRL 194 / M139) OX=227321 GN=AN6233.2 PE=4 SV=1 - [A0A1U8QNC0_EMENI]	5.35	1	1	1	1	2.01031e+06	299	33.9732	5.98584	AN6233	SPAC1071.09c	nucleus	RNA processing
A0A1U8QNC3	Bac_luciferase domain-containing protein OS=Emericella nidulans (strain FGSC A4 / ATCC 38163 / CBS 112.46 / NRRL 194 / M139) OX=227321 GN=AN8451.2 PE=4 SV=1 - [A0A1U8QNC3_EMENI]	4.11	1	1	1	1		389	42.98	6.01123	AN8451	-	unknown	unknown
A0A1U8QNC4	HECT-type E3 ubiquitin transferase OS=Emericella nidulans (strain FGSC A4 / ATCC 38163 / CBS 112.46 / NRRL 194 / M139) OX=227321 GN=AN1966.2 PE=4 SV=1 - [A0A1U8QNC4_EMENI]	0.65	1	1	1	11	181030	4022	448.126	5.04639	AN1966/HulE	ptr1	nucleus	cellular protein modification process
A0A1U8QNC9	PC4 domain-containing protein OS=Emericella nidulans (strain FGSC A4 / ATCC 38163 / CBS 112.46 / NRRL 194 / M139) OX=227321 GN=AN5806.2 PE=3 SV=1 - [A0A1U8QNC9_EMENI]	29.76	1	3	3	3	3.11492e+07	168	18.7305	5.22412	AN5806	SUB1	nucleus	transcription
A0A1U8QND1	Uncharacterized protein OS=Emericella nidulans (strain FGSC A4 / ATCC 38163 / CBS 112.46 / NRRL 194 / M139) OX=227321 GN=AN7386.2 PE=4 SV=1 - [A0A1U8QND1_EMENI]	6.43	1	1	1	1	3.7849e+06	280	31.5176	9.34912	AN7386	-	unknown	unknown
A0A1U8QND3	Uncharacterized protein OS=Emericella nidulans (strain FGSC A4 / ATCC 38163 / CBS 112.46 / NRRL 194 / M139) OX=227321 GN=AN7040.2 PE=3 SV=1 - [A0A1U8QND3_EMENI]	6.72	1	1	1	2	2.63569e+06	134	14.4884	8.1626	AN7040	MMF1	mitochondrion	primary metabolic process
A0A1U8QND5	Dolichyl-diphosphooligosaccharide--protein glycosyltransferase subunit 2 OS=Emericella nidulans (strain FGSC A4 / ATCC 38163 / CBS 112.46 / NRRL 194 / M139) OX=227321 GN=AN1683.2 PE=3 SV=1 - [A0A1U8QND5_EMENI]	10.34	1	2	2	2	5.23144e+06	290	30.8975	9.27588	AN1683	SWP1	endoplasmic reticulum	cellular protein modification process
A0A1U8QND6	MPN domain-containing protein OS=Emericella nidulans (strain FGSC A4 / ATCC 38163 / CBS 112.46 / NRRL 194 / M139) OX=227321 GN=AN3003.2 PE=3 SV=1 - [A0A1U8QND6_EMENI]	3.86	1	1	1	1		544	60.206	7.92822	AN3003	sst2	endomembrane system	vesicle-mediated transport
A0A1U8QNE0	DUF2183 domain-containing protein OS=Emericella nidulans (strain FGSC A4 / ATCC 38163 / CBS 112.46 / NRRL 194 / M139) OX=227321 GN=AN0605.2 PE=4 SV=1 - [A0A1U8QNE0_EMENI]	1.61	1	1	1	1		1058	117.424	9.74463	AN0605	APP1	cytoskeleton	vesicle-mediated transport
A0A1U8QNE6	Alpha-aminoadipate reductase OS=Emericella nidulans (strain FGSC A4 / ATCC 38163 / CBS 112.46 / NRRL 194 / M139) OX=227321 GN=AN5610.2 PE=3 SV=1 - [A0A1U8QNE6_EMENI]	14	1	15	15	27	2.7369e+07	1421	155.771	5.70654	AN5610	lys1	cytosol	primary metabolic process
A0A1U8QNG0	UBX domain-containing protein OS=Emericella nidulans (strain FGSC A4 / ATCC 38163 / CBS 112.46 / NRRL 194 / M139) OX=227321 GN=AN0770.2 PE=4 SV=1 - [A0A1U8QNG0_EMENI]	2.73	1	1	1	1	3.93447e+06	512	57.0529	5.30029	AN0770	UBX3	endomembrane system	vesicle-mediated transport
A0A1U8QNG1	PALP domain-containing protein OS=Emericella nidulans (strain FGSC A4 / ATCC 38163 / CBS 112.46 / NRRL 194 / M139) OX=227321 GN=AN2525.2 PE=4 SV=1 - [A0A1U8QNG1_EMENI]	2.77	1	1	1	3	5.98448e+06	361	38.688	5.87158	AN2525	sry1	unknown	primary metabolic process
A0A1U8QNG2	MFS domain-containing protein OS=Emericella nidulans (strain FGSC A4 / ATCC 38163 / CBS 112.46 / NRRL 194 / M139) OX=227321 GN=AN9168.2 PE=3 SV=1 - [A0A1U8QNG2_EMENI]	4.24	1	2	2	2	2.26109e+06	543	60.0165	6.1001	AN9168	STL1	plasma membrane	transmembrane transport
A0A1U8QNG8	Nicotinate hydroxylase hnxS OS=Emericella nidulans (strain FGSC A4 / ATCC 38163 / CBS 112.46 / NRRL 194 / M139) OX=227321 GN=hxnS PE=1 SV=1 - [HXNS_EMENI]	0.74	1	1	1	1	3.65715e+07	1350	147.826	6.06201	AN9178/hxnS	-	unknown	primary metabolic process
A0A1U8QNI3	Uncharacterized protein OS=Emericella nidulans (strain FGSC A4 / ATCC 38163 / CBS 112.46 / NRRL 194 / M139) OX=227321 GN=AN1489.2 PE=4 SV=1 - [A0A1U8QNI3_EMENI]	7.88	1	1	1	2		533	56.2228	8.19189	AN1489	-	unknown	transmembrane transport
A0A1U8QNJ9	Amine oxidase OS=Emericella nidulans (strain FGSC A4 / ATCC 38163 / CBS 112.46 / NRRL 194 / M139) OX=227321 GN=AN3291.2 PE=3 SV=1 - [A0A1U8QNJ9_EMENI]	1.75	1	1	1	1		457	50.2235	7.1665	AN3291	FMS1	cytosol	primary metabolic process
A0A1U8QNK4	Conserved oligomeric Golgi complex subunit 5 OS=Emericella nidulans (strain FGSC A4 / ATCC 38163 / CBS 112.46 / NRRL 194 / M139) OX=227321 GN=AN5001.2 PE=4 SV=1 - [A0A1U8QNK4_EMENI]	1.23	1	1	1	1	1.41181e+06	1297	142.318	6.29053	AN11773	RRP6	nucleus	RNA processing	Deleted as AN5001 split
A0A1U8QNK4	Conserved oligomeric Golgi complex subunit 5 OS=Emericella nidulans (strain FGSC A4 / ATCC 38163 / CBS 112.46 / NRRL 194 / M139) OX=227321 GN=AN5001.2 PE=4 SV=1 - [A0A1U8QNK4_EMENI]	1.23	1	1	1	1	1.41181e+06	1297	142.318	6.29053	AN11774	COG5	Golgi apparatus	vesicle-mediated transport	Deleted as AN5001 split
A0A1U8QNK7	Uncharacterized protein OS=Emericella nidulans (strain FGSC A4 / ATCC 38163 / CBS 112.46 / NRRL 194 / M139) OX=227321 GN=AN0726.2 PE=3 SV=1 - [A0A1U8QNK7_EMENI]	3.33	1	1	1	1	7.57612e+06	451	47.3232	4.55127	AN0726/SunB	YMR244W	cell wall	primary metabolic process
A0A1U8QNK8	Aspartate--tRNA ligase OS=Emericella nidulans (strain FGSC A4 / ATCC 38163 / CBS 112.46 / NRRL 194 / M139) OX=227321 GN=AN0314.2 PE=3 SV=1 - [A0A1U8QNK8_EMENI]	2.2	1	2	2	2	2.97944e+06	956	108.807	7.00537	AN0314	DPS1	cytosol	translation
A0A1U8QNL2	ATP citrate synthase OS=Emericella nidulans (strain FGSC A4 / ATCC 38163 / CBS 112.46 / NRRL 194 / M139) OX=227321 GN=AN2435.2 PE=4 SV=1 - [A0A1U8QNL2_EMENI]	45.57	1	21	21	90	2.17398e+08	485	52.9516	6.17627	AN2435/AclA	acl2	unknown	primary metabolic process
A0A1U8QNL4	Protein-serine/threonine kinase OS=Emericella nidulans (strain FGSC A4 / ATCC 38163 / CBS 112.46 / NRRL 194 / M139) OX=227321 GN=AN9461.2 PE=3 SV=1 - [A0A1U8QNL4_EMENI]	3.85	1	1	1	1	5599176	442	50.4243	8.42627	AN9461/PkpB	PKP2	mitochondrion	primary metabolic process
A0A1U8QNL6	Uncharacterized protein OS=Emericella nidulans (strain FGSC A4 / ATCC 38163 / CBS 112.46 / NRRL 194 / M139) OX=227321 GN=AN0454.2 PE=4 SV=1 - [A0A1U8QNL6_EMENI]	5.25	1	1	1	1	668838	476	52.1719	7.06396	AN0454	YGL159W	unknown	unknown
A0A1U8QNL9	FAD-binding PCMH-type domain-containing protein OS=Emericella nidulans (strain FGSC A4 / ATCC 38163 / CBS 112.46 / NRRL 194 / M139) OX=227321 GN=AN2574.2 PE=4 SV=1 - [A0A1U8QNL9_EMENI]	7.36	1	3	3	3	1.83334e+07	516	56.4401	5.14795	AN2574	-	unknown	unknown
A0A1U8QNM2	Uncharacterized protein OS=Emericella nidulans (strain FGSC A4 / ATCC 38163 / CBS 112.46 / NRRL 194 / M139) OX=227321 GN=AN5594.2 PE=4 SV=1 - [A0A1U8QNM2_EMENI]	6.48	1	1	1	1		494	52.8596	5.18604	AN5594	-	unknown	unknown
A0A1U8QNM4	S-adenosylmethionine synthase OS=Emericella nidulans (strain FGSC A4 / ATCC 38163 / CBS 112.46 / NRRL 194 / M139) OX=227321 GN=AN1222.2 PE=3 SV=1 - [A0A1U8QNM4_EMENI]	18.3	1	4	4	56	2.12867e+08	388	42.1847	5.50342	AN1222/SasA	SAM2	cytosol	primary metabolic process
A0A1U8QNM5	Uncharacterized protein OS=Emericella nidulans (strain FGSC A4 / ATCC 38163 / CBS 112.46 / NRRL 194 / M139) OX=227321 GN=AN7375.2 PE=4 SV=1 - [A0A1U8QNM5_EMENI]	6.86	1	2	3	4	4070239	510	57.7128	5.93506	AN7375	-	plasma membrane	primary metabolic process
A0A1U8QNN4	MFS domain-containing protein OS=Emericella nidulans (strain FGSC A4 / ATCC 38163 / CBS 112.46 / NRRL 194 / M139) OX=227321 GN=AN8737.2 PE=3 SV=1 - [A0A1U8QNN4_EMENI]	5.88	2	1	1	1		527	57.9246	7.95752	AN8737/MstA	SNF3	plasma membrane	transmembrane transport
A0A1U8QNN6	Uncharacterized protein OS=Emericella nidulans (strain FGSC A4 / ATCC 38163 / CBS 112.46 / NRRL 194 / M139) OX=227321 GN=AN5154.2 PE=4 SV=1 - [A0A1U8QNN6_EMENI]	7.16	1	6	6	6	7.66001e+06	1438	155.889	6.58057	AN5154	pdc1	cytosol	RNA processing
A0A1U8QNP2	Uncharacterized protein OS=Emericella nidulans (strain FGSC A4 / ATCC 38163 / CBS 112.46 / NRRL 194 / M139) OX=227321 GN=AN1105.2 PE=3 SV=1 - [A0A1U8QNP2_EMENI]	32.03	1	3	3	5	1.05103e+08	153	16.8793	4.37354	AN1105	TOM22	mitochondrion	macromolecule localization
A0A1U8QNP3	Uncharacterized protein OS=Emericella nidulans (strain FGSC A4 / ATCC 38163 / CBS 112.46 / NRRL 194 / M139) OX=227321 GN=AN7400.2 PE=4 SV=1 - [A0A1U8QNP3_EMENI]	8.7	1	1	1	1		345	38.4441	9.62744	AN7400	-	unknown	unknown
A0A1U8QNP7	Uncharacterized protein OS=Emericella nidulans (strain FGSC A4 / ATCC 38163 / CBS 112.46 / NRRL 194 / M139) OX=227321 GN=AN7267.2 PE=3 SV=1 - [A0A1U8QNP7_EMENI]	3.46	1	1	1	1	2.67406e+07	549	59.1622	6.03662	AN7267	-	unknown	unknown
A0A1U8QNP8	FAD_binding_2 domain-containing protein OS=Emericella nidulans (strain FGSC A4 / ATCC 38163 / CBS 112.46 / NRRL 194 / M139) OX=227321 GN=AN6133.2 PE=4 SV=1 - [A0A1U8QNP8_EMENI]	2.08	1	1	1	1	3.03659e+08	530	57.1014	6.01123	AN6133	osm1	mitochondrion	primary metabolic process
A0A1U8QNR2	Uncharacterized protein OS=Emericella nidulans (strain FGSC A4 / ATCC 38163 / CBS 112.46 / NRRL 194 / M139) OX=227321 GN=AN6598.2 PE=4 SV=1 - [A0A1U8QNR2_EMENI]	0.39	1	1	1	1	2.22226e+08	2070	225.204	5.8208	AN6598	sip1	endomembrane system	vesicle-mediated transport
A0A1U8QNR3	Uncharacterized protein OS=Emericella nidulans (strain FGSC A4 / ATCC 38163 / CBS 112.46 / NRRL 194 / M139) OX=227321 GN=AN2941.2 PE=4 SV=1 - [A0A1U8QNR3_EMENI]	4.18	1	1	1	1	4.38558e+06	455	51.931	7.1958	AN2941	-	unknown	unknown
A0A1U8QNR4	AB hydrolase-1 domain-containing protein OS=Emericella nidulans (strain FGSC A4 / ATCC 38163 / CBS 112.46 / NRRL 194 / M139) OX=227321 GN=AN3661.2 PE=4 SV=1 - [A0A1U8QNR4_EMENI]	2.03	1	1	1	1		444	50.0358	8.86572	AN3661	LPX1	peroxisome	primary metabolic process
A0A1U8QNR5	Uncharacterized protein OS=Emericella nidulans (strain FGSC A4 / ATCC 38163 / CBS 112.46 / NRRL 194 / M139) OX=227321 GN=AN5632.2 PE=4 SV=1 - [A0A1U8QNR5_EMENI]	12.96	1	1	1	2		216	24.0779	4.7417	AN5632	VPS60	endomembrane system	vesicle-mediated transport
A0A1U8QNR6	Uncharacterized protein OS=Emericella nidulans (strain FGSC A4 / ATCC 38163 / CBS 112.46 / NRRL 194 / M139) OX=227321 GN=AN2987.2 PE=4 SV=1 - [A0A1U8QNR6_EMENI]	3.86	1	1	1	1	117934254	337	36.9084	9.11475	AN2987	SPCC736.13	unknown	unknown
A0A1U8QNR7	Uncharacterized protein OS=Emericella nidulans (strain FGSC A4 / ATCC 38163 / CBS 112.46 / NRRL 194 / M139) OX=227321 GN=AN4359.2 PE=4 SV=1 - [A0A1U8QNR7_EMENI]	5.71	1	1	1	8		333	37.7037	9.29053	AN4359	-	unknown	unknown
A0A1U8QNR9	Uncharacterized protein OS=Emericella nidulans (strain FGSC A4 / ATCC 38163 / CBS 112.46 / NRRL 194 / M139) OX=227321 GN=AN2652.2 PE=4 SV=1 - [A0A1U8QNR9_EMENI]	2.12	1	1	1	1	3.87386e+06	567	63.3802	6.11279	AN2652	-	nucleus	transcription
A0A1U8QNS2	MFS domain-containing protein OS=Emericella nidulans (strain FGSC A4 / ATCC 38163 / CBS 112.46 / NRRL 194 / M139) OX=227321 GN=AN2959.2 PE=4 SV=1 - [A0A1U8QNS2_EMENI]	6.55	1	1	1	1		565	64.891	8.41162	AN2959	SOA1	plasma membrane	transmembrane transport
A0A1U8QNS6	Uncharacterized protein OS=Emericella nidulans (strain FGSC A4 / ATCC 38163 / CBS 112.46 / NRRL 194 / M139) OX=227321 GN=AN0101.2 PE=4 SV=1 - [A0A1U8QNS6_EMENI]	8.42	1	1	1	1		190	21.3608	6.07471	AN0101	-	unknown	unknown
A0A1U8QNT3	Uncharacterized protein OS=Emericella nidulans (strain FGSC A4 / ATCC 38163 / CBS 112.46 / NRRL 194 / M139) OX=227321 GN=AN0067.2 PE=3 SV=1 - [A0A1U8QNT3_EMENI]	2.71	2	1	1	15	1.44253e+08	406	46.0573	5.38916	AN0067/RnrA	RNR2	nucleus, cytosol	primary metabolic process
A0A1U8QNU0	MFS domain-containing protein OS=Emericella nidulans (strain FGSC A4 / ATCC 38163 / CBS 112.46 / NRRL 194 / M139) OX=227321 GN=AN8366.2 PE=4 SV=1 - [A0A1U8QNU0_EMENI]	4.74	1	1	1	1		443	47.2499	8.76318	AN8366	MCH5	plasma membrane	transmembrane transport
A0A1U8QNU3	Uncharacterized protein OS=Emericella nidulans (strain FGSC A4 / ATCC 38163 / CBS 112.46 / NRRL 194 / M139) OX=227321 GN=AN6571.2 PE=3 SV=1 - [A0A1U8QNU3_EMENI]	3.73	1	1	1	1		509	56.3562	5.70654	AN6571	MNN2,MNN5	Golgi apparatus	cellular protein modification process
A0A1U8QNU4	Glutaminase OS=Emericella nidulans (strain FGSC A4 / ATCC 38163 / CBS 112.46 / NRRL 194 / M139) OX=227321 GN=AN6141.2 PE=3 SV=1 - [A0A1U8QNU4_EMENI]	4.8	1	1	1	1		271	29.6587	7.62061	AN6141/PyroB	SNO1	cytosol	primary metabolic process
A0A1U8QNU8	Uncharacterized protein OS=Emericella nidulans (strain FGSC A4 / ATCC 38163 / CBS 112.46 / NRRL 194 / M139) OX=227321 GN=AN3880.2 PE=3 SV=1 - [A0A1U8QNU8_EMENI]	3.49	1	1	1	1	5.3513e+06	458	51.669	8.33838	AN3880	-	peroxisome	primary metabolic process
A0A1U8QNV4	Uncharacterized protein OS=Emericella nidulans (strain FGSC A4 / ATCC 38163 / CBS 112.46 / NRRL 194 / M139) OX=227321 GN=AN7568.2 PE=3 SV=1 - [A0A1U8QNV4_EMENI]	5.41	1	2	2	2	7.55412e+06	555	63.0259	8.5874	AN7568	AIM17	mitochondrion	organelle organization
A0A1U8QNV9	Uncharacterized protein OS=Emericella nidulans (strain FGSC A4 / ATCC 38163 / CBS 112.46 / NRRL 194 / M139) OX=227321 GN=AN3509.2 PE=4 SV=1 - [A0A1U8QNV9_EMENI]	3.87	1	1	1	1	8.3526e+06	310	34.7152	8.71924	AN3509	PUG1	plasma membrane	transmembrane transport
A0A1U8QNW8	Fe2OG dioxygenase domain-containing protein OS=Emericella nidulans (strain FGSC A4 / ATCC 38163 / CBS 112.46 / NRRL 194 / M139) OX=227321 GN=AN3672.2 PE=3 SV=1 - [A0A1U8QNW8_EMENI]	2.69	1	1	1	1		335	38.2989	5.33838	AN3672	SPCC1494.01	unknown	unknown
A0A1U8QNX4	Zn(2)-C6 fungal-type domain-containing protein OS=Emericella nidulans (strain FGSC A4 / ATCC 38163 / CBS 112.46 / NRRL 194 / M139) OX=227321 GN=AN4247.2 PE=4 SV=1 - [A0A1U8QNX4_EMENI]	3	1	1	1	1	381443	634	70.1984	7.34229	AN4247	ZNF1	nucleus	transcription
A0A1U8QNX5	Uncharacterized protein OS=Emericella nidulans (strain FGSC A4 / ATCC 38163 / CBS 112.46 / NRRL 194 / M139) OX=227321 GN=AN2776.2 PE=4 SV=1 - [A0A1U8QNX5_EMENI]	5.62	1	1	1	2	7.03124e+06	267	27.0858	5.87158	AN2776	-	unknown	unknown
A0A1U8QNY6	Uncharacterized protein OS=Emericella nidulans (strain FGSC A4 / ATCC 38163 / CBS 112.46 / NRRL 194 / M139) OX=227321 GN=AN2790.2 PE=4 SV=1 - [A0A1U8QNY6_EMENI]	2.53	1	1	1	1		396	41.4191	5.08447	AN2790	-	unknown	unknown
A0A1U8QNZ0	Rhodanese domain-containing protein OS=Emericella nidulans (strain FGSC A4 / ATCC 38163 / CBS 112.46 / NRRL 194 / M139) OX=227321 GN=AN4039.2 PE=4 SV=1 - [A0A1U8QNZ0_EMENI]	11.64	1	2	2	6	2.69525e+06	232	25.2799	8.68994	AN4039	RDL1	mitochondrion	primary metabolic process
A0A1U8QP00	Serine/threonine-protein phosphatase OS=Emericella nidulans (strain FGSC A4 / ATCC 38163 / CBS 112.46 / NRRL 194 / M139) OX=227321 GN=AN3793.2 PE=3 SV=1 - [A0A1U8QP00_EMENI]	1.95	1	1	1	1	2.03286e+06	512	55.9417	6.48096	AN3793/PpzA	PPZ1	vacuole	signal transduction
A0A1U8QP14	HS90_PODAN HEAT SHOCK PROTEIN 90 HOMOLOG (SUPPRESSOR OF VEGETATIVE INCOMPATIBILITY MOD-E) OS=Emericella nidulans (strain FGSC A4 / ATCC 38163 / CBS 112.46 / NRRL 194 / M139) OX=227321 GN=AN8269.2 PE=3 SV=1 - [A0A1U8QP14_EMENI]	21.57	1	10	10	221	2.71503e+08	700	79.7608	4.99561	AN8269/Hsp90	HSC82	cytosol	protein folding
A0A1U8QP19	ER membrane protein complex subunit 1 OS=Emericella nidulans (strain FGSC A4 / ATCC 38163 / CBS 112.46 / NRRL 194 / M139) OX=227321 GN=AN4728.2 PE=3 SV=1 - [A0A1U8QP19_EMENI]	4.05	1	3	3	3	1.56916e+07	889	95.5611	6.48096	AN4728	EMC1	endoplasmic reticulum	protein folding
A0A1U8QP26	TBP-associated factor 4 OS=Emericella nidulans (strain FGSC A4 / ATCC 38163 / CBS 112.46 / NRRL 194 / M139) OX=227321 GN=AN0989.2 PE=3 SV=1 - [A0A1U8QP26_EMENI]	5.48	1	1	1	1	7.45783e+06	566	60.4152	9.01221	AN0989	-	nucleus	transcription
A0A1U8QP27	NmrA domain-containing protein OS=Emericella nidulans (strain FGSC A4 / ATCC 38163 / CBS 112.46 / NRRL 194 / M139) OX=227321 GN=AN8815.2 PE=3 SV=1 - [A0A1U8QP27_EMENI]	9.47	1	3	3	4	1.57002e+07	359	40.4528	5.78271	AN8815	-	cytosol	primary metabolic process
A0A1U8QP32	Uncharacterized protein OS=Emericella nidulans (strain FGSC A4 / ATCC 38163 / CBS 112.46 / NRRL 194 / M139) OX=227321 GN=AN4985.2 PE=4 SV=1 - [A0A1U8QP32_EMENI]	3.02	1	1	1	1	65362.4	1094	118.555	6.32861	AN4985	FHL1	nucleus	transcription
A0A1U8QP38	t-SNARE coiled-coil homology domain-containing protein OS=Emericella nidulans (strain FGSC A4 / ATCC 38163 / CBS 112.46 / NRRL 194 / M139) OX=227321 GN=AN9526.2 PE=3 SV=1 - [A0A1U8QP38_EMENI]	4.94	1	1	1	1	8.25849e+06	344	37.8294	9.27588	AN9526/SedV	SED5	Golgi apparatus	vesicle-mediated transport
A0A1U8QP44	Uncharacterized protein OS=Emericella nidulans (strain FGSC A4 / ATCC 38163 / CBS 112.46 / NRRL 194 / M139) OX=227321 GN=AN5146.2 PE=3 SV=1 - [A0A1U8QP44_EMENI]	3.58	1	1	1	1		475	51.6448	6.85889	AN5146	CYB2	mitochondrion	primary metabolic process
A0A1U8QP48	Pinin_SDK_memA domain-containing protein OS=Emericella nidulans (strain FGSC A4 / ATCC 38163 / CBS 112.46 / NRRL 194 / M139) OX=227321 GN=AN7291.2 PE=3 SV=1 - [A0A1U8QP48_EMENI]	2.65	1	1	1	1	479318	302	34.855	4.77979	AN7291	pnn1	nucleus, cytosol	RNA processing
A0A1U8QP49	Uncharacterized protein OS=Emericella nidulans (strain FGSC A4 / ATCC 38163 / CBS 112.46 / NRRL 194 / M139) OX=227321 GN=AN4429.2 PE=4 SV=1 - [A0A1U8QP49_EMENI]	0.82	1	1	1	1	8.93229e+06	736	79.4884	6.50732	AN4429	-	unknown	unknown
A0A1U8QP51	Protein SSH4 OS=Emericella nidulans (strain FGSC A4 / ATCC 38163 / CBS 112.46 / NRRL 194 / M139) OX=227321 GN=AN9399.2 PE=3 SV=1 - [A0A1U8QP51_EMENI]	3.13	1	1	1	1		607	65.3412	5.46533	AN9399/CclA	BRE2	nucleus	transcription
A0A1U8QP52	Uncharacterized protein OS=Emericella nidulans (strain FGSC A4 / ATCC 38163 / CBS 112.46 / NRRL 194 / M139) OX=227321 GN=AN7794.2 PE=4 SV=1 - [A0A1U8QP52_EMENI]	4.4	1	1	1	1	2.45445e+06	250	25.5612	4.65283	AN7794	-	unknown	primary metabolic process
A0A1U8QP53	Vacuolar protein sorting-associated protein OS=Emericella nidulans (strain FGSC A4 / ATCC 38163 / CBS 112.46 / NRRL 194 / M139) OX=227321 GN=AN5579.2 PE=3 SV=1 - [A0A1U8QP53_EMENI]	1.48	1	3	3	3	4.43316e+06	3169	357.793	5.8335	AN5579	VPS13	endomembrane system	vesicle-mediated transport
A0A1U8QP54	NADH-ubiquinone oxidoreductase OS=Emericella nidulans (strain FGSC A4 / ATCC 38163 / CBS 112.46 / NRRL 194 / M139) OX=227321 GN=AN1063.2 PE=3 SV=1 - [A0A1U8QP54_EMENI]	33.96	1	4	4	6	1.64757e+07	159	18.1779	8.104	AN1063	-	mitochondrion	primary metabolic process
A0A1U8QP55	SF3b1 domain-containing protein OS=Emericella nidulans (strain FGSC A4 / ATCC 38163 / CBS 112.46 / NRRL 194 / M139) OX=227321 GN=AN2420.2 PE=3 SV=1 - [A0A1U8QP55_EMENI]	8.74	1	8	8	9	8.4038e+07	1224	135.855	5.93506	AN2420	prp10	nucleus	RNA processing
A0A1U8QP68	Uncharacterized protein OS=Emericella nidulans (strain FGSC A4 / ATCC 38163 / CBS 112.46 / NRRL 194 / M139) OX=227321 GN=AN5789.2 PE=3 SV=1 - [A0A1U8QP68_EMENI]	8.6	1	1	1	1		279	30.4396	8.95361	AN5789	BUD23	nucleus	RNA processing
A0A1U8QP73	Methylmalonate-semialdehyde dehydrogenase (CoA acylating) OS=Emericella nidulans (strain FGSC A4 / ATCC 38163 / CBS 112.46 / NRRL 194 / M139) OX=227321 GN=AN3591.2 PE=4 SV=1 - [A0A1U8QP73_EMENI]	6.53	1	2	2	3	2.67711e+06	536	57.4294	6.16357	AN3591	ALD2	mitochondrion	primary metabolic process
A0A1U8QP74	Helo_like_N domain-containing protein OS=Emericella nidulans (strain FGSC A4 / ATCC 38163 / CBS 112.46 / NRRL 194 / M139) OX=227321 GN=AN5423.2 PE=4 SV=1 - [A0A1U8QP74_EMENI]	2.56	1	1	1	2		429	47.7853	5.26221	AN5423	-	unknown	unknown
A0A1U8QP83	Rab-GAP TBC domain-containing protein OS=Emericella nidulans (strain FGSC A4 / ATCC 38163 / CBS 112.46 / NRRL 194 / M139) OX=227321 GN=AN0573.2 PE=4 SV=1 - [A0A1U8QP83_EMENI]	3.72	1	1	1	2		1076	116.631	7.81104	AN0573	MDR1	cytosol	vesicle-mediated transport
A0A1U8QP84	CMD domain-containing protein OS=Emericella nidulans (strain FGSC A4 / ATCC 38163 / CBS 112.46 / NRRL 194 / M139) OX=227321 GN=AN5232.2 PE=4 SV=1 - [A0A1U8QP84_EMENI]	4.27	1	1	1	1	8.61161e+06	234	25.6966	7.98682	AN5232	-	unknown	unknown
A0A1U8QP88	Uncharacterized protein OS=Emericella nidulans (strain FGSC A4 / ATCC 38163 / CBS 112.46 / NRRL 194 / M139) OX=227321 GN=AN6170.2 PE=3 SV=1 - [A0A1U8QP88_EMENI]	1.91	1	1	1	1	7.53584e+06	418	47.5827	6.53662	AN6170	SCJ1	endoplasmic reticulum	protein folding
A0A1U8QP91	Uncharacterized protein OS=Emericella nidulans (strain FGSC A4 / ATCC 38163 / CBS 112.46 / NRRL 194 / M139) OX=227321 GN=AN1431.2 PE=4 SV=1 - [A0A1U8QP91_EMENI]	10.34	1	1	1	1		319	33.8321	7.10791	AN1431	-	unknown	unknown
A0A1U8QP92	TPR_REGION domain-containing protein OS=Emericella nidulans (strain FGSC A4 / ATCC 38163 / CBS 112.46 / NRRL 194 / M139) OX=227321 GN=AN7099.2 PE=4 SV=1 - [A0A1U8QP92_EMENI]	1.12	1	1	1	1		891	98.8089	6.62451	AN7099	-	unknown	unknown
A0A1U8QP94	Threonine synthase OS=Emericella nidulans (strain FGSC A4 / ATCC 38163 / CBS 112.46 / NRRL 194 / M139) OX=227321 GN=AN3031.2 PE=3 SV=1 - [A0A1U8QP94_EMENI]	22.63	1	10	10	16	2.62902e+07	517	57.0677	5.18604	AN3031	THR4	nucleus, cytosol	primary metabolic process
A0A1U8QP99	Uncharacterized protein OS=Emericella nidulans (strain FGSC A4 / ATCC 38163 / CBS 112.46 / NRRL 194 / M139) OX=227321 GN=AN7492.2 PE=3 SV=1 - [A0A1U8QP99_EMENI]	3.37	1	1	1	1	4.343e+06	326	37.4933	6.59521	AN7492	DCS1	cytosol	RNA processing
A0A1U8QPA2	Uncharacterized protein OS=Emericella nidulans (strain FGSC A4 / ATCC 38163 / CBS 112.46 / NRRL 194 / M139) OX=227321 GN=AN7253.2 PE=4 SV=1 - [A0A1U8QPA2_EMENI]	3.33	1	1	1	1		210	22.4843	5.77002	AN7253	-	unknown	unknown
A0A1U8QPB1	Vps53_N domain-containing protein OS=Emericella nidulans (strain FGSC A4 / ATCC 38163 / CBS 112.46 / NRRL 194 / M139) OX=227321 GN=AN2736.2 PE=3 SV=1 - [A0A1U8QPB1_EMENI]	1.44	1	1	1	1	1.32519e+06	831	92.0116	6.0874	AN2736	vps53	endomembrane system	vesicle-mediated transport
A0A1U8QPB4	Uncharacterized protein OS=Emericella nidulans (strain FGSC A4 / ATCC 38163 / CBS 112.46 / NRRL 194 / M139) OX=227321 GN=AN6065.2 PE=4 SV=1 - [A0A1U8QPB4_EMENI]	1.65	1	1	1	1	9335734	546	59.1095	7.28369	AN6065	-	unknown	unknown
A0A1U8QPC6	Uncharacterized protein OS=Emericella nidulans (strain FGSC A4 / ATCC 38163 / CBS 112.46 / NRRL 194 / M139) OX=227321 GN=AN2883.2 PE=4 SV=1 - [A0A1U8QPC6_EMENI]	4.47	1	1	1	2	1.56552e+06	358	40.3582	8.20654	AN2883	ctr1	nucleus	organelle organization
A0A1U8QPC8	Uncharacterized protein OS=Emericella nidulans (strain FGSC A4 / ATCC 38163 / CBS 112.46 / NRRL 194 / M139) OX=227321 GN=AN6565.2 PE=4 SV=1 - [A0A1U8QPC8_EMENI]	2.54	1	1	1	1		354	39.2371	5.40186	AN6565	-	unknown	unknown
A0A1U8QPC9	DUF2428 domain-containing protein OS=Emericella nidulans (strain FGSC A4 / ATCC 38163 / CBS 112.46 / NRRL 194 / M139) OX=227321 GN=AN6349.2 PE=4 SV=1 - [A0A1U8QPC9_EMENI]	0.62	1	1	1	1		1615	178.668	6.23975	AN6349	TRM732	cytosol	RNA processing
A0A1U8QPD0	Protein FYV10 OS=Emericella nidulans (strain FGSC A4 / ATCC 38163 / CBS 112.46 / NRRL 194 / M139) OX=227321 GN=AN8017.2 PE=4 SV=1 - [A0A1U8QPD0_EMENI]	3.75	1	2	2	2	3.22916e+06	827	91.2236	7.81104	AN8017	GID7	nucleus, cytosol	primary metabolic process
A0A1U8QPD3	Coatomer subunit delta OS=Emericella nidulans (strain FGSC A4 / ATCC 38163 / CBS 112.46 / NRRL 194 / M139) OX=227321 GN=AN0922.2 PE=3 SV=1 - [A0A1U8QPD3_EMENI]	13.57	1	4	4	7	1.71529e+07	516	57.2182	5.21143	AN0922	RET2	endomembrane system	vesicle-mediated transport
A0A1U8QPE3	Sec2p domain-containing protein OS=Emericella nidulans (strain FGSC A4 / ATCC 38163 / CBS 112.46 / NRRL 194 / M139) OX=227321 GN=AN4759.2 PE=4 SV=1 - [A0A1U8QPE3_EMENI]	4.3	1	1	1	1	1.18838e+06	605	66.0893	5.46533	AN4759	SEC2	endomembrane system	vesicle-mediated transport
A0A1U8QPE5	Zn(2)-C6 fungal-type domain-containing protein OS=Emericella nidulans (strain FGSC A4 / ATCC 38163 / CBS 112.46 / NRRL 194 / M139) OX=227321 GN=AN5390.2 PE=4 SV=1 - [A0A1U8QPE5_EMENI]	1.98	1	1	1	1		706	78.1276	6.75635	AN5390	UPC2	nucleus	transcription
A0A1U8QPF1	Uncharacterized protein OS=Emericella nidulans (strain FGSC A4 / ATCC 38163 / CBS 112.46 / NRRL 194 / M139) OX=227321 GN=AN5340.2 PE=4 SV=1 - [A0A1U8QPF1_EMENI]	5.9	1	1	1	1		390	43.2249	7.34229	AN5340	LCP5	nucleus	RNA processing
A0A1U8QPF3	Uncharacterized protein OS=Emericella nidulans (strain FGSC A4 / ATCC 38163 / CBS 112.46 / NRRL 194 / M139) OX=227321 GN=AN7538.2 PE=4 SV=1 - [A0A1U8QPF3_EMENI]	1.33	1	1	1	1		1132	127.122	6.59521	AN7538	ULS1	nucleus	primary metabolic process
A0A1U8QPF7	Peptide hydrolase OS=Emericella nidulans (strain FGSC A4 / ATCC 38163 / CBS 112.46 / NRRL 194 / M139) OX=227321 GN=AN8445.2 PE=3 SV=1 - [A0A1U8QPF7_EMENI]	9.54	1	2	2	4	1.3714e+07	503	54.0288	5.03369	AN8445	APE3	vacuole	primary metabolic process
A0A1U8QPG0	Ribosome biogenesis regulatory protein OS=Emericella nidulans (strain FGSC A4 / ATCC 38163 / CBS 112.46 / NRRL 194 / M139) OX=227321 GN=AN3745.2 PE=3 SV=1 - [A0A1U8QPG0_EMENI]	5.96	1	1	1	1	5.78672e+06	218	24.5581	9.93506	AN3745/Rrs1	RRS1	nucleus	organelle organization
A0A1U8QPG7	Uncharacterized protein OS=Emericella nidulans (strain FGSC A4 / ATCC 38163 / CBS 112.46 / NRRL 194 / M139) OX=227321 GN=AN3952.2 PE=3 SV=1 - [A0A1U8QPG7_EMENI]	1.22	1	1	1	1		1478	166.73	6.94678	AN3952	SNQ2	plasma membrane	transmembrane transport
A0A1U8QPH9	Uncharacterized protein OS=Emericella nidulans (strain FGSC A4 / ATCC 38163 / CBS 112.46 / NRRL 194 / M139) OX=227321 GN=AN8521.2 PE=4 SV=1 - [A0A1U8QPH9_EMENI]	4.48	1	1	1	2		469	51.5364	6.63916	AN8521	BNA4	mitochondrion	primary metabolic process
A0A1U8QPI4	Uncharacterized protein OS=Emericella nidulans (strain FGSC A4 / ATCC 38163 / CBS 112.46 / NRRL 194 / M139) OX=227321 GN=AN4582.2 PE=4 SV=1 - [A0A1U8QPI4_EMENI]	1.92	1	1	1	1	6.88467e+06	468	51.2107	8.27979	AN4582	-	unknown	unknown
A0A1U8QPI7	Fe2OG dioxygenase domain-containing protein OS=Emericella nidulans (strain FGSC A4 / ATCC 38163 / CBS 112.46 / NRRL 194 / M139) OX=227321 GN=AN7953.2 PE=3 SV=1 - [A0A1U8QPI7_EMENI]	5.62	1	1	1	1	563632	338	38.5593	6.16357	AN7953	SPCC1494.01	unknown	unknown
A0A1U8QPJ3	Zn(2)-C6 fungal-type domain-containing protein OS=Emericella nidulans (strain FGSC A4 / ATCC 38163 / CBS 112.46 / NRRL 194 / M139) OX=227321 GN=AN3650.2 PE=4 SV=1 - [A0A1U8QPJ3_EMENI]	1.84	1	1	1	1	2.38363e+06	815	89.989	6.37939	AN3650	TEA1	nucleus	transcription
A0A1U8QPJ4	Uncharacterized protein OS=Emericella nidulans (strain FGSC A4 / ATCC 38163 / CBS 112.46 / NRRL 194 / M139) OX=227321 GN=AN8324.2 PE=4 SV=1 - [A0A1U8QPJ4_EMENI]	5.32	1	1	1	1	8.68897e+06	282	31.0628	8.99756	AN8324	-	unknown	unknown
A0A1U8QPJ5	VWFA domain-containing protein OS=Emericella nidulans (strain FGSC A4 / ATCC 38163 / CBS 112.46 / NRRL 194 / M139) OX=227321 GN=AN7579.2 PE=3 SV=1 - [A0A1U8QPJ5_EMENI]	4.2	1	1	1	1	1.88985e+06	238	25.1497	5.21143	AN7579	RPN10	cytosol	organelle organization
A0A1U8QPK5	Nudix hydrolase domain-containing protein OS=Emericella nidulans (strain FGSC A4 / ATCC 38163 / CBS 112.46 / NRRL 194 / M139) OX=227321 GN=AN0193.2 PE=4 SV=1 - [A0A1U8QPK5_EMENI]	10.03	1	2	2	2	1.57022e+07	319	36.026	4.99561	AN0193	YJR142W	cytosol	primary metabolic process
A0A1U8QPL2	SGNH_hydro domain-containing protein OS=Emericella nidulans (strain FGSC A4 / ATCC 38163 / CBS 112.46 / NRRL 194 / M139) OX=227321 GN=AN4573.2 PE=4 SV=1 - [A0A1U8QPL2_EMENI]	4.51	1	1	1	2		266	29.3999	6.22705	AN4573	-	unknown	unknown
A0A1U8QPM6	Cytochrome b5 heme-binding domain-containing protein OS=Emericella nidulans (strain FGSC A4 / ATCC 38163 / CBS 112.46 / NRRL 194 / M139) OX=227321 GN=AN4939.2 PE=4 SV=1 - [A0A1U8QPM6_EMENI]	35.93	1	5	5	5	6.25416e+06	167	18.3424	4.93213	AN4939	DAP1	endoplasmic reticulum	primary metabolic process
A0A1U8QPM8	WD_REPEATS_REGION domain-containing protein OS=Emericella nidulans (strain FGSC A4 / ATCC 38163 / CBS 112.46 / NRRL 194 / M139) OX=227321 GN=AN3794.2 PE=4 SV=1 - [A0A1U8QPM8_EMENI]	2.03	1	1	1	1	624321	938	103.692	7.03467	AN3794	utp4	nucleus	RNA processing
A0A1U8QPN2	Prefoldin subunit 3 OS=Emericella nidulans (strain FGSC A4 / ATCC 38163 / CBS 112.46 / NRRL 194 / M139) OX=227321 GN=AN4602.2 PE=3 SV=1 - [A0A1U8QPN2_EMENI]	19.17	1	3	3	3	6.02584e+06	193	21.8289	4.89404	AN4602	PAC10	cytosol	protein folding
A0A1U8QPP8	Uncharacterized protein OS=Emericella nidulans (strain FGSC A4 / ATCC 38163 / CBS 112.46 / NRRL 194 / M139) OX=227321 GN=AN0794.2 PE=3 SV=1 - [A0A1U8QPP8_EMENI]	3.48	1	1	1	1	2.80879e+06	287	30.3376	4.56396	AN0794	TAF9	nucleus	transcription
A0A1U8QPQ0	Mitochondrial thiamine pyrophosphate carrier 1 OS=Emericella nidulans (strain FGSC A4 / ATCC 38163 / CBS 112.46 / NRRL 194 / M139) OX=227321 GN=AN1917.2 PE=3 SV=1 - [A0A1U8QPQ0_EMENI]	7.64	1	1	1	1	2.27609e+06	314	33.921	10.2134	AN1917/DicB	DIC1	mitochondrion	transmembrane transport
A0A1U8QPS5	Uncharacterized protein OS=Emericella nidulans (strain FGSC A4 / ATCC 38163 / CBS 112.46 / NRRL 194 / M139) OX=227321 GN=AN6075.2 PE=3 SV=1 - [A0A1U8QPS5_EMENI]	4.28	1	2	2	3	3.01948e+06	701	76.7764	6.45557	AN6075	-	cytosol	primary metabolic process
A0A1U8QPS8	Queuine tRNA-ribosyltransferase accessory subunit 2 OS=Emericella nidulans (strain FGSC A4 / ATCC 38163 / CBS 112.46 / NRRL 194 / M139) OX=227321 GN=AN8214.2 PE=3 SV=1 - [A0A1U8QPS8_EMENI]	11.75	1	3	3	3	5.67447e+06	451	49.181	5.98584	AN8214	qtr2	cytosol	RNA processing
A0A1U8QPT9	tRNA wybutosine-synthesizing protein 4 OS=Emericella nidulans (strain FGSC A4 / ATCC 38163 / CBS 112.46 / NRRL 194 / M139) OX=227321 GN=AN2933.2 PE=4 SV=1 - [A0A1U8QPT9_EMENI]	8.07	1	1	1	3	16857698	384	43.3785	5.59229	AN2933	-	unknown	unknown
A0A1U8QPU8	Uncharacterized protein OS=Emericella nidulans (strain FGSC A4 / ATCC 38163 / CBS 112.46 / NRRL 194 / M139) OX=227321 GN=AN4032.2 PE=4 SV=1 - [A0A1U8QPU8_EMENI]	1.41	1	1	1	1	4.59412e+06	924	103.322	8.30908	AN4032	PRP16	nucleus	RNA processing
A0A1U8QPV0	Uncharacterized protein OS=Emericella nidulans (strain FGSC A4 / ATCC 38163 / CBS 112.46 / NRRL 194 / M139) OX=227321 GN=AN2026.2 PE=4 SV=1 - [A0A1U8QPV0_EMENI]	26.36	1	2	2	2	1.26671e+07	220	23.8602	6.78564	AN2026	-	unknown	unknown
A0A1U8QPV5	Uncharacterized protein OS=Emericella nidulans (strain FGSC A4 / ATCC 38163 / CBS 112.46 / NRRL 194 / M139) OX=227321 GN=AN9021.2 PE=4 SV=1 - [A0A1U8QPV5_EMENI]	0.6	1	1	1	1	8.90967e+06	1000	113.334	5.68115	AN9021	-	unknown	unknown
A0A1U8QPV7	Acyl-coenzyme A oxidase OS=Emericella nidulans (strain FGSC A4 / ATCC 38163 / CBS 112.46 / NRRL 194 / M139) OX=227321 GN=AN6765.2 PE=3 SV=1 - [A0A1U8QPV7_EMENI]	2.59	1	1	1	2	973874	695	78.2719	7.06396	AN6765/AoxB	POX1	peroxisome	primary metabolic process
A0A1U8QPV9	Zn(2)-C6 fungal-type domain-containing protein OS=Emericella nidulans (strain FGSC A4 / ATCC 38163 / CBS 112.46 / NRRL 194 / M139) OX=227321 GN=AN2136.2 PE=4 SV=1 - [A0A1U8QPV9_EMENI]	4.8	1	1	1	1		687	74.4205	9.21729	AN2136	SPBC56F2.05c	nucleus	transcription
A0A1U8QPW5	MFS domain-containing protein OS=Emericella nidulans (strain FGSC A4 / ATCC 38163 / CBS 112.46 / NRRL 194 / M139) OX=227321 GN=AN7067.2 PE=3 SV=1 - [A0A1U8QPW5_EMENI]	6.16	1	1	1	1	79375.9	536	59.4227	7.85498	AN7067	MAL11	plasma membrane	transmembrane transport
A0A1U8QPX0	Uncharacterized protein OS=Emericella nidulans (strain FGSC A4 / ATCC 38163 / CBS 112.46 / NRRL 194 / M139) OX=227321 GN=AN0810.2 PE=4 SV=1 - [A0A1U8QPX0_EMENI]	0.98	1	1	1	1	3.96643e+06	1121	125.839	5.80811	AN0810	HRD3	endoplasmic reticulum	primary metabolic process
A0A1U8QPX7	N-acetyltransferase domain-containing protein OS=Emericella nidulans (strain FGSC A4 / ATCC 38163 / CBS 112.46 / NRRL 194 / M139) OX=227321 GN=AN9204.2 PE=4 SV=1 - [A0A1U8QPX7_EMENI]	13.2	1	1	1	1	3.22818e+06	197	22.7504	7.06396	AN9204/Ngn6	-	unknown	unknown
A0A1U8QPX8	Aldo_ket_red domain-containing protein OS=Emericella nidulans (strain FGSC A4 / ATCC 38163 / CBS 112.46 / NRRL 194 / M139) OX=227321 GN=AN7621.2 PE=4 SV=1 - [A0A1U8QPX8_EMENI]	6.75	1	2	2	2	1.01953e+07	459	50.1197	5.23682	AN7621	ARA2	unknown	primary metabolic process
A0A1U8QPY1	RPN13_C domain-containing protein OS=Emericella nidulans (strain FGSC A4 / ATCC 38163 / CBS 112.46 / NRRL 194 / M139) OX=227321 GN=AN1167.2 PE=4 SV=1 - [A0A1U8QPY1_EMENI]	9.95	1	2	2	2	5.91401e+06	382	41.6597	4.86865	AN1167	RPN13	nucleus, cytosol	primary metabolic process
A0A1U8QPY2	Carrier domain-containing protein OS=Emericella nidulans (strain FGSC A4 / ATCC 38163 / CBS 112.46 / NRRL 194 / M139) OX=227321 GN=AN7071.2 PE=4 SV=1 - [A0A1U8QPY2_EMENI]	3.16	1	2	2	2	694926	1870	203.359	6.50732	AN7071/PkgA	CEM1	mitochondrion	secondary metabolic process
A0A1U8QPZ1	Uncharacterized protein OS=Emericella nidulans (strain FGSC A4 / ATCC 38163 / CBS 112.46 / NRRL 194 / M139) OX=227321 GN=AN0671.2 PE=4 SV=1 - [A0A1U8QPZ1_EMENI]	6.16	1	1	1	1		552	60.8573	8.48486	AN0671	-	nucleus	transcription
A0A1U8QPZ2	CIA30 domain-containing protein OS=Emericella nidulans (strain FGSC A4 / ATCC 38163 / CBS 112.46 / NRRL 194 / M139) OX=227321 GN=AN5938.2 PE=3 SV=1 - [A0A1U8QPZ2_EMENI]	4.04	1	1	1	1	238884	272	30.7231	5.26221	AN5938	SPAC9E9.15	mitochondrion	organelle organization
A0A1U8QPZ4	ATP synthase subunit d, mitochondrial OS=Emericella nidulans (strain FGSC A4 / ATCC 38163 / CBS 112.46 / NRRL 194 / M139) OX=227321 GN=AN6631.2 PE=3 SV=1 - [A0A1U8QPZ4_EMENI]	6.36	1	1	1	2	5.73672e+07	173	19.4821	8.27979	AN6631	ATP7	mitochondrion	transmembrane transport
A0A1U8QQ03	Uncharacterized protein OS=Emericella nidulans (strain FGSC A4 / ATCC 38163 / CBS 112.46 / NRRL 194 / M139) OX=227321 GN=AN8602.2 PE=4 SV=1 - [A0A1U8QQ03_EMENI]	3.2	1	1	1	1	1.98001e+06	437	47.6007	4.76709	AN8602	-	unknown	unknown
A0A1U8QQ09	Methyltransf_25 domain-containing protein OS=Emericella nidulans (strain FGSC A4 / ATCC 38163 / CBS 112.46 / NRRL 194 / M139) OX=227321 GN=AN5914.2 PE=4 SV=1 - [A0A1U8QQ09_EMENI]	3.67	1	1	1	1	793155	790	90.0222	9.01221	AN5914	-	unknown	unknown
A0A1U8QQ11	Dipeptidyl-peptidase V OS=Emericella nidulans (strain FGSC A4 / ATCC 38163 / CBS 112.46 / NRRL 194 / M139) OX=227321 GN=AN9372.2 PE=3 SV=1 - [A0A1U8QQ11_EMENI]	1.92	1	1	1	1	359477	625	69.5763	6.60986	AN9372	-	unknown	primary metabolic process
A0A1U8QQ13	Uncharacterized protein OS=Emericella nidulans (strain FGSC A4 / ATCC 38163 / CBS 112.46 / NRRL 194 / M139) OX=227321 GN=AN2022.2 PE=4 SV=1 - [A0A1U8QQ13_EMENI]	3.42	1	1	1	1		527	58.4968	5.17334	AN2022	-	unknown	unknown
A0A1U8QQ14	Uncharacterized protein OS=Emericella nidulans (strain FGSC A4 / ATCC 38163 / CBS 112.46 / NRRL 194 / M139) OX=227321 GN=AN6593.2 PE=4 SV=1 - [A0A1U8QQ14_EMENI]	12.61	1	1	1	2	1.73407e+07	111	12.9875	6.1001	AN6593	PET100	mitochondrion	protein folding
A0A1U8QQ21	Uncharacterized protein OS=Emericella nidulans (strain FGSC A4 / ATCC 38163 / CBS 112.46 / NRRL 194 / M139) OX=227321 GN=AN5978.2 PE=4 SV=1 - [A0A1U8QQ21_EMENI]	5.13	1	1	1	2	3.93735e+06	468	51.6549	9.75928	AN5978	MRP51	mitochondrion	translation
A0A1U8QQ27	MRP-S28 domain-containing protein OS=Emericella nidulans (strain FGSC A4 / ATCC 38163 / CBS 112.46 / NRRL 194 / M139) OX=227321 GN=AN1954.2 PE=4 SV=1 - [A0A1U8QQ27_EMENI]	7.29	1	2	2	2	4.85637e+06	384	44.3839	6.43018	AN1954	RSM24	mitochondrion	translation
A0A1U8QQ32	Uncharacterized protein OS=Emericella nidulans (strain FGSC A4 / ATCC 38163 / CBS 112.46 / NRRL 194 / M139) OX=227321 GN=AN6434.2 PE=4 SV=1 - [A0A1U8QQ32_EMENI]	5.07	1	1	1	1		493	55.8541	9.26123	AN6434/CYP672A1	ERG5	endoplasmic reticulum	primary metabolic process
A0A1U8QQ34	GFA domain-containing protein OS=Emericella nidulans (strain FGSC A4 / ATCC 38163 / CBS 112.46 / NRRL 194 / M139) OX=227321 GN=AN8497.2 PE=3 SV=1 - [A0A1U8QQ34_EMENI]	27.33	1	3	3	6	2.19779e+07	150	16.1066	6.7124	AN8497	-	unknown	unknown
A0A1U8QQ43	FAD-binding PCMH-type domain-containing protein OS=Emericella nidulans (strain FGSC A4 / ATCC 38163 / CBS 112.46 / NRRL 194 / M139) OX=227321 GN=AN6807.2 PE=4 SV=1 - [A0A1U8QQ43_EMENI]	2.55	1	1	1	1	5.90311e+06	982	108.69	5.2876	AN11981	-	unknown	unknown	Deleted as AN6807 split
A0A1U8QQ43	FAD-binding PCMH-type domain-containing protein OS=Emericella nidulans (strain FGSC A4 / ATCC 38163 / CBS 112.46 / NRRL 194 / M139) OX=227321 GN=AN6807.2 PE=4 SV=1 - [A0A1U8QQ43_EMENI]	2.55	1	1	1	1	5.90311e+06	982	108.69	5.2876	AN11982	-	unknown	unknown	Deleted as AN6807 split
A0A1U8QQ43	FAD-binding PCMH-type domain-containing protein OS=Emericella nidulans (strain FGSC A4 / ATCC 38163 / CBS 112.46 / NRRL 194 / M139) OX=227321 GN=AN6807.2 PE=4 SV=1 - [A0A1U8QQ43_EMENI]	2.55	1	1	1	1	5.90311e+06	982	108.69	5.2876	AN11983	-	unknown	unknown	Deleted as AN6807 split
A0A1U8QQ46	Casein kinase II subunit beta OS=Emericella nidulans (strain FGSC A4 / ATCC 38163 / CBS 112.46 / NRRL 194 / M139) OX=227321 GN=AN1272.2 PE=3 SV=1 - [A0A1U8QQ46_EMENI]	8.33	1	1	1	1		264	30.8047	4.77979	AN1272	CKB2	nucleus	signal transduction
A0A1U8QQ47	1,3-beta-glucanosyltransferase OS=Emericella nidulans (strain FGSC A4 / ATCC 38163 / CBS 112.46 / NRRL 194 / M139) OX=227321 GN=AN7657.2 PE=3 SV=1 - [A0A1U8QQ47_EMENI]	32.09	1	14	14	44	7.85972e+07	455	48.8525	4.85596	AN7657/GelA	GAS5	cell wall	primary metabolic process
A0A1U8QQ48	Superoxide dismutase 1 copper chaperone OS=Emericella nidulans (strain FGSC A4 / ATCC 38163 / CBS 112.46 / NRRL 194 / M139) OX=227321 GN=AN6045.2 PE=3 SV=1 - [A0A1U8QQ48_EMENI]	4.86	1	1	1	1	4.02502e+06	247	26.3995	7.72314	AN6045	CCS1	nucleus, cytosol, mitochondrion	primary metabolic process
A0A1U8QQ51	Uncharacterized protein OS=Emericella nidulans (strain FGSC A4 / ATCC 38163 / CBS 112.46 / NRRL 194 / M139) OX=227321 GN=AN5984.2 PE=4 SV=1 - [A0A1U8QQ51_EMENI]	3.66	1	1	1	1	6.44002e+06	355	39.1489	6.46826	AN5984	SPAC26H5.09c	nucleus	primary metabolic process
A0A1U8QQ52	Uncharacterized protein OS=Emericella nidulans (strain FGSC A4 / ATCC 38163 / CBS 112.46 / NRRL 194 / M139) OX=227321 GN=AN3919.2 PE=4 SV=1 - [A0A1U8QQ52_EMENI]	4.77	1	1	1	1	3.3392e+06	503	54.2895	6.52197	AN3919	NAB2	nucleus, cytosol	RNA processing
A0A1U8QQ58	Associated with spindles and kinetochores protein 1 OS=Emericella nidulans (strain FGSC A4 / ATCC 38163 / CBS 112.46 / NRRL 194 / M139) OX=227321 GN=AN1026.2 PE=3 SV=1 - [A0A1U8QQ58_EMENI]	8.28	1	1	1	1		326	35.8703	4.95752	AN1026	ASK1	nucleus	cell cycle
A0A1U8QQ60	GTP_cyclohydro2 domain-containing protein OS=Emericella nidulans (strain FGSC A4 / ATCC 38163 / CBS 112.46 / NRRL 194 / M139) OX=227321 GN=AN0670.2 PE=3 SV=1 - [A0A1U8QQ60_EMENI]	4.68	1	1	1	1	800032	385	41.3819	5.92236	AN0670/RiboB	RIB1	nucleus, cytosol	primary metabolic process
A0A1U8QQ72	Uncharacterized protein OS=Emericella nidulans (strain FGSC A4 / ATCC 38163 / CBS 112.46 / NRRL 194 / M139) OX=227321 GN=AN5771.2 PE=4 SV=1 - [A0A1U8QQ72_EMENI]	6.96	1	1	1	1	9.64278e+06	158	17.4201	12.1323	AN5771	-	unknown	unknown
A0A1U8QQ74	Uncharacterized protein OS=Emericella nidulans (strain FGSC A4 / ATCC 38163 / CBS 112.46 / NRRL 194 / M139) OX=227321 GN=AN0781.2 PE=4 SV=1 - [A0A1U8QQ74_EMENI]	4.75	1	3	3	3	4026514	905	99.6646	8.00146	AN0781	-	unknown	unknown
A0A1U8QQ76	Phosphate transporter OS=Emericella nidulans (strain FGSC A4 / ATCC 38163 / CBS 112.46 / NRRL 194 / M139) OX=227321 GN=AN8956.2 PE=3 SV=1 - [A0A1U8QQ76_EMENI]	6.13	1	1	1	1	1.8477e+06	571	61.9896	6.94678	AN8956	PHO89	plasma membrane	transmembrane transport
A0A1U8QQ78	Uncharacterized protein OS=Emericella nidulans (strain FGSC A4 / ATCC 38163 / CBS 112.46 / NRRL 194 / M139) OX=227321 GN=AN4642.2 PE=4 SV=1 - [A0A1U8QQ78_EMENI]	4.45	1	1	1	1	450000	427	46.1202	9.56885	AN4642	-	unknown	unknown
A0A1U8QQ86	VanZ domain-containing protein OS=Emericella nidulans (strain FGSC A4 / ATCC 38163 / CBS 112.46 / NRRL 194 / M139) OX=227321 GN=AN4895.2 PE=4 SV=1 - [A0A1U8QQ86_EMENI]	9.91	1	1	1	1	1.52025e+06	212	23.537	5.021	AN4895	SPAC11E3.10	Golgi apparatus	unknown
A0A1U8QQ89	Uncharacterized protein OS=Emericella nidulans (strain FGSC A4 / ATCC 38163 / CBS 112.46 / NRRL 194 / M139) OX=227321 GN=AN3992.2 PE=4 SV=1 - [A0A1U8QQ89_EMENI]	4.08	1	1	1	1		735	81.6793	6.20166	AN3992	-	unknown	unknown
A0A1U8QQ92	RGS domain-containing protein OS=Emericella nidulans (strain FGSC A4 / ATCC 38163 / CBS 112.46 / NRRL 194 / M139) OX=227321 GN=AN3622.2 PE=4 SV=1 - [A0A1U8QQ92_EMENI]	8.36	1	1	1	1		371	41.8264	6.26514	AN3622/RgsB	RAX1	cytosol	signal transduction
A0A1U8QQ93	HMA domain-containing protein OS=Emericella nidulans (strain FGSC A4 / ATCC 38163 / CBS 112.46 / NRRL 194 / M139) OX=227321 GN=AN1390.2 PE=4 SV=1 - [A0A1U8QQ93_EMENI]	17.28	1	1	1	1	1.30284e+07	81	8.56118	5.38916	AN1390	ATX1	cytosol	primary metabolic process
A0A1U8QQ98	Uncharacterized protein OS=Emericella nidulans (strain FGSC A4 / ATCC 38163 / CBS 112.46 / NRRL 194 / M139) OX=227321 GN=AN7701.2 PE=3 SV=1 - [A0A1U8QQ98_EMENI]	40	1	2	2	2	1.21416e+07	105	11.9205	10.5649	AN7701	MRPS16	mitochondrion	translation
A0A1U8QQ99	3,4-dihydroxy-2-butanone 4-phosphate synthase OS=Emericella nidulans (strain FGSC A4 / ATCC 38163 / CBS 112.46 / NRRL 194 / M139) OX=227321 GN=AN5497.2 PE=3 SV=1 - [A0A1U8QQ99_EMENI]	6.22	1	1	1	1	9.22848e+06	225	24.5325	5.32568	AN5497	RIB3	mitochondrion	primary metabolic process
A0A1U8QQA0	AAA domain-containing protein OS=Emericella nidulans (strain FGSC A4 / ATCC 38163 / CBS 112.46 / NRRL 194 / M139) OX=227321 GN=AN6517.2 PE=4 SV=1 - [A0A1U8QQA0_EMENI]	3.46	1	1	1	1	2.23145e+06	289	31.8344	8.20654	AN6517	RFC4	nucleus	primary metabolic process
A0A1U8QQA4	Uncharacterized protein OS=Emericella nidulans (strain FGSC A4 / ATCC 38163 / CBS 112.46 / NRRL 194 / M139) OX=227321 GN=AN0229.2 PE=3 SV=1 - [A0A1U8QQA4_EMENI]	16.8	1	11	11	21	2.50425e+07	875	96.957	8.33838	AN0229	RSN1	unknown	unknown
A0A1U8QQA8	Uncharacterized protein OS=Emericella nidulans (strain FGSC A4 / ATCC 38163 / CBS 112.46 / NRRL 194 / M139) OX=227321 GN=AN3173.2 PE=3 SV=1 - [A0A1U8QQA8_EMENI]	9.7	1	2	2	3		299	33.6447	10.228	AN3173	MRPS28	mitochondrion	translation
A0A1U8QQB0	WD_REPEATS_REGION domain-containing protein OS=Emericella nidulans (strain FGSC A4 / ATCC 38163 / CBS 112.46 / NRRL 194 / M139) OX=227321 GN=AN0880.2 PE=4 SV=1 - [A0A1U8QQB0_EMENI]	5.07	1	1	1	1	1.29886e+06	355	39.0541	6.26514	AN0880/PexG	PEX7	peroxisome	macromolecule localization
A0A1U8QQC7	Uncharacterized protein OS=Emericella nidulans (strain FGSC A4 / ATCC 38163 / CBS 112.46 / NRRL 194 / M139) OX=227321 GN=AN6628.2 PE=3 SV=1 - [A0A1U8QQC7_EMENI]	4.51	1	1	1	1	4.88734e+06	355	39.2018	9.40771	AN6628	hrf1	endomembrane system	vesicle-mediated transport
A0A1U8QQC9	DUF1996 domain-containing protein OS=Emericella nidulans (strain FGSC A4 / ATCC 38163 / CBS 112.46 / NRRL 194 / M139) OX=227321 GN=AN8167.2 PE=4 SV=1 - [A0A1U8QQC9_EMENI]	4.54	1	2	2	2	40988912	507	55.0624	4.88135	AN8167	-	unknown	unknown
A0A1U8QQD5	Arf-GAP domain-containing protein OS=Emericella nidulans (strain FGSC A4 / ATCC 38163 / CBS 112.46 / NRRL 194 / M139) OX=227321 GN=AN1931.2 PE=4 SV=1 - [A0A1U8QQD5_EMENI]	4.07	1	1	1	1	4.69498e+06	565	58.8325	8.76318	AN1931	AGE2	endomembrane system	vesicle-mediated transport
A0A1U8QQD9	Dolichol-phosphate mannosyltransferase subunit 1 OS=Emericella nidulans (strain FGSC A4 / ATCC 38163 / CBS 112.46 / NRRL 194 / M139) OX=227321 GN=AN4947.2 PE=3 SV=1 - [A0A1U8QQD9_EMENI]	9.02	1	2	2	3		244	27.6273	8.83643	AN4947	DPM1	endoplasmic reticulum	primary metabolic process
A0A1U8QQE2	U3 small nucleolar RNA-associated protein 22 OS=Emericella nidulans (strain FGSC A4 / ATCC 38163 / CBS 112.46 / NRRL 194 / M139) OX=227321 GN=AN3455.2 PE=3 SV=1 - [A0A1U8QQE2_EMENI]	0.9	1	1	1	1		1107	124.077	8.89502	AN3455	UTP22	nucleus	RNA processing
A0A1U8QQE3	Uncharacterized protein OS=Emericella nidulans (strain FGSC A4 / ATCC 38163 / CBS 112.46 / NRRL 194 / M139) OX=227321 GN=AN0157.2 PE=4 SV=1 - [A0A1U8QQE3_EMENI]	12.43	1	1	1	2		177	20.668	4.729	AN0157	-	nucleus	transcription
A0A1U8QQF4	NmrA domain-containing protein OS=Emericella nidulans (strain FGSC A4 / ATCC 38163 / CBS 112.46 / NRRL 194 / M139) OX=227321 GN=AN9322.2 PE=3 SV=1 - [A0A1U8QQF4_EMENI]	8.86	1	2	2	2	3.31636e+06	316	34.487	7.43018	AN9322	-	unknown	unknown
A0A1U8QQG9	Uncharacterized protein OS=Emericella nidulans (strain FGSC A4 / ATCC 38163 / CBS 112.46 / NRRL 194 / M139) OX=227321 GN=AN6644.2 PE=3 SV=1 - [A0A1U8QQG9_EMENI]	11.69	3	6	6	6	1.95375e+07	787	86.6078	6.85889	AN6644/BiA	BIO3	cytosol	primary metabolic process
A0A1U8QQH2	RPA43_OB domain-containing protein OS=Emericella nidulans (strain FGSC A4 / ATCC 38163 / CBS 112.46 / NRRL 194 / M139) OX=227321 GN=AN9102.2 PE=4 SV=1 - [A0A1U8QQH2_EMENI]	2.89	1	1	1	1	3.61712e+06	415	45.0406	5.56689	AN9102	RPA43	nucleus	transcription
A0A1U8QQH3	Uncharacterized protein OS=Emericella nidulans (strain FGSC A4 / ATCC 38163 / CBS 112.46 / NRRL 194 / M139) OX=227321 GN=AN8640.2 PE=4 SV=1 - [A0A1U8QQH3_EMENI]	29.67	1	1	1	1	4.04135e+06	91	10.0229	7.50342	AN8640/ConF	SPAC869.09	cytosol	developmental process
A0A1U8QQH8	MFS domain-containing protein OS=Emericella nidulans (strain FGSC A4 / ATCC 38163 / CBS 112.46 / NRRL 194 / M139) OX=227321 GN=AN3233.2 PE=3 SV=1 - [A0A1U8QQH8_EMENI]	2.32	1	1	1	1	1.47888e+06	517	57.5776	7.12256	AN3233	SNF3	plasma membrane	transmembrane transport
A0A1U8QQI2	Uncharacterized protein OS=Emericella nidulans (strain FGSC A4 / ATCC 38163 / CBS 112.46 / NRRL 194 / M139) OX=227321 GN=AN2783.2 PE=4 SV=1 - [A0A1U8QQI2_EMENI]	1.51	1	1	1	1		464	51.3606	9.15869	AN2783	SPAC922.05c	plasma membrane	transmembrane transport
A0A1U8QQI4	Uncharacterized protein OS=Emericella nidulans (strain FGSC A4 / ATCC 38163 / CBS 112.46 / NRRL 194 / M139) OX=227321 GN=AN4113.2 PE=4 SV=1 - [A0A1U8QQI4_EMENI]	2.49	1	1	1	1		1205	133.49	6.22705	AN4113/Hk-8-2	SSK1	cytosol	signal transduction
A0A1U8QQJ6	Alkaline phosphatase OS=Emericella nidulans (strain FGSC A4 / ATCC 38163 / CBS 112.46 / NRRL 194 / M139) OX=227321 GN=AN2493.2 PE=3 SV=1 - [A0A1U8QQJ6_EMENI]	2.87	1	1	1	1	3.87463e+07	663	73.075	5.17334	AN2493	PHO8	vacuole	primary metabolic process
A0A1U8QQK5	Protein kinase domain-containing protein OS=Emericella nidulans (strain FGSC A4 / ATCC 38163 / CBS 112.46 / NRRL 194 / M139) OX=227321 GN=AN2927.2 PE=4 SV=1 - [A0A1U8QQK5_EMENI]	1.93	1	1	1	1	8.78446e+06	828	90.8623	9.39307	AN2927/Mps1	MPS1	cytoskeleton	cell cycle
A0A1U8QQK9	Uncharacterized protein OS=Emericella nidulans (strain FGSC A4 / ATCC 38163 / CBS 112.46 / NRRL 194 / M139) OX=227321 GN=AN5313.2 PE=4 SV=1 - [A0A1U8QQK9_EMENI]	22.79	1	1	1	1		136	15.0562	4.33545	AN5313	-	unknown	unknown
A0A1U8QQL1	Uncharacterized protein OS=Emericella nidulans (strain FGSC A4 / ATCC 38163 / CBS 112.46 / NRRL 194 / M139) OX=227321 GN=AN3513.2 PE=4 SV=1 - [A0A1U8QQL1_EMENI]	1.74	1	1	1	1		1262	139.101	6.31592	AN3513	HOS4	nucleus	transcription
A0A1U8QQM2	Uncharacterized protein OS=Emericella nidulans (strain FGSC A4 / ATCC 38163 / CBS 112.46 / NRRL 194 / M139) OX=227321 GN=AN1025.2 PE=4 SV=1 - [A0A1U8QQM2_EMENI]	12.93	1	9	9	10	1.67686e+07	1067	118.048	6.55127	AN1025	RGA1	cytosol	signal transduction
A0A1U8QQM5	Uncharacterized protein OS=Emericella nidulans (strain FGSC A4 / ATCC 38163 / CBS 112.46 / NRRL 194 / M139) OX=227321 GN=AN9398.2 PE=3 SV=1 - [A0A1U8QQM5_EMENI]	2.64	1	1	1	1	3.15095e+06	492	54.8282	5.61768	AN9398	ENP1	nucleus	RNA processing
A0A1U8QQN3	Uncharacterized protein OS=Emericella nidulans (strain FGSC A4 / ATCC 38163 / CBS 112.46 / NRRL 194 / M139) OX=227321 GN=AN5068.2 PE=3 SV=1 - [A0A1U8QQN3_EMENI]	9.22	1	2	2	3	4.01282e+06	347	39.2145	5.37646	AN5068	-	unknown	unknown
A0A1U8QQN9	COX5_ASPNG Cytochrome c oxidase polypeptide V, mitochondrial OS=Emericella nidulans (strain FGSC A4 / ATCC 38163 / CBS 112.46 / NRRL 194 / M139) OX=227321 GN=AN2316.2 PE=4 SV=1 - [A0A1U8QQN9_EMENI]	28.93	1	5	5	21	2.61827e+08	197	22.1633	9.74463	AN2316	COX5A	mitochondrion	primary metabolic process
A0A1U8QQP1	CYCLIN domain-containing protein OS=Emericella nidulans (strain FGSC A4 / ATCC 38163 / CBS 112.46 / NRRL 194 / M139) OX=227321 GN=AN2211.2 PE=3 SV=1 - [A0A1U8QQP1_EMENI]	1.63	1	1	1	1	4.31605e+06	429	47.8974	8.26514	AN2211	CCL1	nucleus	transcription
A0A1U8QQP4	Cnn_1N domain-containing protein OS=Emericella nidulans (strain FGSC A4 / ATCC 38163 / CBS 112.46 / NRRL 194 / M139) OX=227321 GN=AN5575.2 PE=4 SV=1 - [A0A1U8QQP4_EMENI]	2.32	1	1	1	1	750724	906	100.072	7.10791	AN5575	-	unknown	unknown
A0A1U8QQP7	Uncharacterized protein OS=Emericella nidulans (strain FGSC A4 / ATCC 38163 / CBS 112.46 / NRRL 194 / M139) OX=227321 GN=AN5570.2 PE=3 SV=1 - [A0A1U8QQP7_EMENI]	2.07	1	1	1	1	1.64458e+06	870	93.2563	7.06396	AN5570	PHO23	nucleus	transcription
A0A1U8QQQ1	Uncharacterized protein OS=Emericella nidulans (strain FGSC A4 / ATCC 38163 / CBS 112.46 / NRRL 194 / M139) OX=227321 GN=AN8189.2 PE=4 SV=1 - [A0A1U8QQQ1_EMENI]	2.4	1	1	1	2	9.06249e+06	751	84.6337	8.03076	AN8189	-	unknown	unknown
A0A1U8QQQ2	Uncharacterized protein OS=Emericella nidulans (strain FGSC A4 / ATCC 38163 / CBS 112.46 / NRRL 194 / M139) OX=227321 GN=AN4355.2 PE=3 SV=1 - [A0A1U8QQQ2_EMENI]	9.55	1	1	1	1		314	33.0101	6.771	AN4355	PRO3	cytosol	primary metabolic process
A0A1U8QQQ6	Uncharacterized protein OS=Emericella nidulans (strain FGSC A4 / ATCC 38163 / CBS 112.46 / NRRL 194 / M139) OX=227321 GN=AN6242.2 PE=4 SV=1 - [A0A1U8QQQ6_EMENI]	5.17	1	1	1	2	7278667	174	19.6046	4.61475	AN6242	-	unknown	unknown
A0A1U8QQS3	Amidohydro-rel domain-containing protein OS=Emericella nidulans (strain FGSC A4 / ATCC 38163 / CBS 112.46 / NRRL 194 / M139) OX=227321 GN=AN8418.2 PE=3 SV=1 - [A0A1U8QQS3_EMENI]	4.17	1	1	1	1		527	57.7091	6.48096	AN8418	DAL1	cytosol	primary metabolic process
A0A1U8QQS4	U3 small nucleolar RNA-associated protein 11 OS=Emericella nidulans (strain FGSC A4 / ATCC 38163 / CBS 112.46 / NRRL 194 / M139) OX=227321 GN=AN0796.2 PE=3 SV=1 - [A0A1U8QQS4_EMENI]	4.9	1	1	1	1	5.62113e+06	286	33.3414	9.77393	AN0796	UTP11	nucleus	RNA processing
A0A1U8QQT3	Uncharacterized protein OS=Emericella nidulans (strain FGSC A4 / ATCC 38163 / CBS 112.46 / NRRL 194 / M139) OX=227321 GN=AN4981.2 PE=3 SV=1 - [A0A1U8QQT3_EMENI]	2.34	1	1	1	1	1.41798e+07	513	58.0159	7.45947	AN4981/PchA	pch1	nucleus	transcription
A0A1U8QQU0	Uncharacterized protein OS=Emericella nidulans (strain FGSC A4 / ATCC 38163 / CBS 112.46 / NRRL 194 / M139) OX=227321 GN=AN2205.2 PE=4 SV=1 - [A0A1U8QQU0_EMENI]	5.98	1	1	1	1	2.10797e+06	184	20.5133	8.77783	AN2205	-	unknown	unknown
A0A1U8QQU8	Phosphotransferase OS=Emericella nidulans (strain FGSC A4 / ATCC 38163 / CBS 112.46 / NRRL 194 / M139) OX=227321 GN=AN2180.2 PE=3 SV=1 - [A0A1U8QQU8_EMENI]	7.64	1	3	3	3	2.38114e+06	615	66.9952	5.33838	AN2180/XprF	HXK2	nucleus	primary metabolic process
A0A1U8QQV0	Uncharacterized protein OS=Emericella nidulans (strain FGSC A4 / ATCC 38163 / CBS 112.46 / NRRL 194 / M139) OX=227321 GN=AN5168.2 PE=4 SV=1 - [A0A1U8QQV0_EMENI]	1.68	1	1	1	1	1.67968e+07	1307	143.393	6.34131	AN5168	AKR1	Golgi apparatus	cellular protein modification process
A0A1U8QQV4	ULP_PROTEASE domain-containing protein OS=Emericella nidulans (strain FGSC A4 / ATCC 38163 / CBS 112.46 / NRRL 194 / M139) OX=227321 GN=AN8192.2 PE=3 SV=1 - [A0A1U8QQV4_EMENI]	1.05	1	1	1	1	3.81e+07	1051	116.781	8.82178	AN8192/UlpB	ULP2	nucleus	cellular protein modification process
A0A1U8QQV9	Uncharacterized protein OS=Emericella nidulans (strain FGSC A4 / ATCC 38163 / CBS 112.46 / NRRL 194 / M139) OX=227321 GN=AN6405.2 PE=3 SV=1 - [A0A1U8QQV9_EMENI]	8.16	1	1	1	1	334604	245	26.442	5.52881	AN6405	-	unknown	primary metabolic process
A0A1U8QQW1	Uncharacterized protein OS=Emericella nidulans (strain FGSC A4 / ATCC 38163 / CBS 112.46 / NRRL 194 / M139) OX=227321 GN=AN6697.2 PE=3 SV=1 - [A0A1U8QQW1_EMENI]	13.66	1	4	4	4	1.22377e+07	410	42.9042	4.7417	AN6697/SunA	SPBC2G2.17c	cell wall	primary metabolic process
A0A1U8QQW6	Uncharacterized protein OS=Emericella nidulans (strain FGSC A4 / ATCC 38163 / CBS 112.46 / NRRL 194 / M139) OX=227321 GN=AN5248.2 PE=4 SV=1 - [A0A1U8QQW6_EMENI]	1.65	2	1	1	1		787	86.5693	6.07471	AN5248	-	unknown	unknown
A0A1U8QQW8	Epimerase domain-containing protein OS=Emericella nidulans (strain FGSC A4 / ATCC 38163 / CBS 112.46 / NRRL 194 / M139) OX=227321 GN=AN0746.2 PE=4 SV=1 - [A0A1U8QQW8_EMENI]	7.48	1	1	1	1		321	34.726	5.70654	AN0746	-	unknown	primary metabolic process
A0A1U8QQX7	3-isopropylmalate dehydrogenase OS=Emericella nidulans (strain FGSC A4 / ATCC 38163 / CBS 112.46 / NRRL 194 / M139) OX=227321 GN=AN2793.2 PE=3 SV=1 - [A0A1U8QQX7_EMENI]	5.14	1	1	1	1	2.63919e+07	370	39.8693	5.49072	AN2793/Leu2B	LEU2	cytosol	primary metabolic process
A0A1U8QQY5	Zn(2)-C6 fungal-type domain-containing protein OS=Emericella nidulans (strain FGSC A4 / ATCC 38163 / CBS 112.46 / NRRL 194 / M139) OX=227321 GN=AN8161.2 PE=4 SV=1 - [A0A1U8QQY5_EMENI]	1.14	1	1	1	1	3.34641e+06	701	78.0611	7.41553	AN8161	-	nucleus	transcription
A0A1U8QQY6	Uncharacterized protein OS=Emericella nidulans (strain FGSC A4 / ATCC 38163 / CBS 112.46 / NRRL 194 / M139) OX=227321 GN=AN4187.2 PE=4 SV=1 - [A0A1U8QQY6_EMENI]	0.89	1	1	1	1	1.01583e+07	1904	211.308	6.13818	AN4187	MOT1	nucleus	transcription
A0A1U8QQY9	Uncharacterized protein OS=Emericella nidulans (strain FGSC A4 / ATCC 38163 / CBS 112.46 / NRRL 194 / M139) OX=227321 GN=AN7261.2 PE=4 SV=1 - [A0A1U8QQY9_EMENI]	2.59	1	1	1	1	284000	1005	109.953	9.48096	AN7261	-	unknown	unknown
A0A1U8QQZ0	Uncharacterized protein OS=Emericella nidulans (strain FGSC A4 / ATCC 38163 / CBS 112.46 / NRRL 194 / M139) OX=227321 GN=AN6042.2 PE=4 SV=1 - [A0A1U8QQZ0_EMENI]	8.2	1	2	2	3	1.12082e+07	317	33.9291	10.7847	AN6042	-	unknown	unknown
A0A1U8QQZ1	Uncharacterized protein OS=Emericella nidulans (strain FGSC A4 / ATCC 38163 / CBS 112.46 / NRRL 194 / M139) OX=227321 GN=AN4830.2 PE=4 SV=1 - [A0A1U8QQZ1_EMENI]	18.25	1	4	4	5	1.09565e+07	378	42.6356	6.02393	AN4830	CAB2	nucleus, cytosol	primary metabolic process
A0A1U8QQZ3	Uncharacterized protein OS=Emericella nidulans (strain FGSC A4 / ATCC 38163 / CBS 112.46 / NRRL 194 / M139) OX=227321 GN=AN7842.2 PE=4 SV=1 - [A0A1U8QQZ3_EMENI]	2.45	1	1	1	2	22886647	652	74.5771	8.80713	AN7842	-	unknown	unknown
A0A1U8QQZ7	Uncharacterized protein OS=Emericella nidulans (strain FGSC A4 / ATCC 38163 / CBS 112.46 / NRRL 194 / M139) OX=227321 GN=AN4745.2 PE=4 SV=1 - [A0A1U8QQZ7_EMENI]	8.42	1	5	5	10	3.51221e+07	665	72.3565	6.03662	AN4745	RGD1	cytoskeleton	signal transduction
A0A1U8QR00	Uncharacterized protein OS=Emericella nidulans (strain FGSC A4 / ATCC 38163 / CBS 112.46 / NRRL 194 / M139) OX=227321 GN=AN5474.2 PE=4 SV=1 - [A0A1U8QR00_EMENI]	28.97	1	1	1	1		145	15.1599	9.34912	AN5474	-	unknown	unknown
A0A1U8QR22	Cyclin N-terminal domain-containing protein OS=Emericella nidulans (strain FGSC A4 / ATCC 38163 / CBS 112.46 / NRRL 194 / M139) OX=227321 GN=AN2137.2 PE=3 SV=1 - [A0A1U8QR22_EMENI]	0.95	1	1	1	1	162997	629	70.6872	6.11279	AN2137	CLB4	nucleus	cell cycle
A0A1U8QR26	Uncharacterized protein OS=Emericella nidulans (strain FGSC A4 / ATCC 38163 / CBS 112.46 / NRRL 194 / M139) OX=227321 GN=AN0574.2 PE=4 SV=1 - [A0A1U8QR26_EMENI]	7.67	1	1	1	2		287	30.4255	8.80713	AN0574	FOX2	peroxisome	primary metabolic process
A0A1U8QR29	Complex I-ESSS OS=Emericella nidulans (strain FGSC A4 / ATCC 38163 / CBS 112.46 / NRRL 194 / M139) OX=227321 GN=AN3655.2 PE=3 SV=1 - [A0A1U8QR29_EMENI]	11.5	1	1	1	1	9.6696e+06	113	12.8906	9.17334	AN3655	-	mitochondrion	primary metabolic process
A0A1U8QR30	DNA-directed RNA polymerases I, II, and III subunit RPABC1 OS=Emericella nidulans (strain FGSC A4 / ATCC 38163 / CBS 112.46 / NRRL 194 / M139) OX=227321 GN=AN0752.2 PE=3 SV=1 - [A0A1U8QR30_EMENI]	15.74	2	4	4	5	1.22101e+07	235	27.3431	8.48486	AN0752/RbpE	RPB5	nucleus	transcription
A0A1U8QR33	Signal sequence receptor subunit alpha OS=Emericella nidulans (strain FGSC A4 / ATCC 38163 / CBS 112.46 / NRRL 194 / M139) OX=227321 GN=AN2140.2 PE=3 SV=1 - [A0A1U8QR33_EMENI]	18.15	1	2	2	2	9.57388e+06	259	28.1325	8.08936	AN2140	-	endoplasmic reticulum	unknown
A0A1U8QR44	Uncharacterized protein OS=Emericella nidulans (strain FGSC A4 / ATCC 38163 / CBS 112.46 / NRRL 194 / M139) OX=227321 GN=AN4575.2 PE=4 SV=1 - [A0A1U8QR44_EMENI]	16.81	1	5	5	14	3.51499e+08	357	36.0226	4.32275	AN4575	-	unknown	unknown
A0A1U8QR49	Usp domain-containing protein OS=Emericella nidulans (strain FGSC A4 / ATCC 38163 / CBS 112.46 / NRRL 194 / M139) OX=227321 GN=AN6061.2 PE=4 SV=1 - [A0A1U8QR49_EMENI]	5.92	1	2	2	2	5.06573e+06	439	47.8401	6.17627	AN6061	SPBC25B2.10	cytosol	signal transduction
A0A1U8QR53	Signal recognition particle subunit SRP68 OS=Emericella nidulans (strain FGSC A4 / ATCC 38163 / CBS 112.46 / NRRL 194 / M139) OX=227321 GN=AN4043.2 PE=3 SV=1 - [A0A1U8QR53_EMENI]	10.47	1	4	4	4	6.92063e+06	621	67.8901	9.12939	AN4043	SRP68	endoplasmic reticulum	macromolecule localization
A0A1U8QR57	Uncharacterized protein OS=Emericella nidulans (strain FGSC A4 / ATCC 38163 / CBS 112.46 / NRRL 194 / M139) OX=227321 GN=AN3463.2 PE=4 SV=1 - [A0A1U8QR57_EMENI]	6.17	1	1	1	1		519	57.4462	7.73779	AN3463	JEM1	endoplasmic reticulum	protein folding
A0A1U8QR60	Uncharacterized protein OS=Emericella nidulans (strain FGSC A4 / ATCC 38163 / CBS 112.46 / NRRL 194 / M139) OX=227321 GN=AN7637.2 PE=4 SV=1 - [A0A1U8QR60_EMENI]	1.4	1	2	2	2	555129	3147	358.295	7.51807	AN7637	-	unknown	unknown
A0A1U8QR67	T-complex protein 1 subunit gamma OS=Emericella nidulans (strain FGSC A4 / ATCC 38163 / CBS 112.46 / NRRL 194 / M139) OX=227321 GN=AN3134.2 PE=3 SV=1 - [A0A1U8QR67_EMENI]	23.98	1	11	11	15	9.16562e+06	538	58.9467	6.21436	AN3134	CCT3	cytosol	protein folding
A0A1U8QR72	PH domain-containing protein OS=Emericella nidulans (strain FGSC A4 / ATCC 38163 / CBS 112.46 / NRRL 194 / M139) OX=227321 GN=AN3674.2 PE=4 SV=1 - [A0A1U8QR72_EMENI]	66.55	1	25	25	134	4.78036e+08	556	58.2083	4.88135	AN3674	meu6	nucleus	unknown
A0A1U8QR73	Methyltransf_2 domain-containing protein OS=Emericella nidulans (strain FGSC A4 / ATCC 38163 / CBS 112.46 / NRRL 194 / M139) OX=227321 GN=AN6952.2 PE=3 SV=1 - [A0A1U8QR73_EMENI]	3.04	1	1	1	1		494	54.2094	5.61768	AN6952	-	unknown	unknown
A0A1U8QR84	Plug_translocon domain-containing protein OS=Emericella nidulans (strain FGSC A4 / ATCC 38163 / CBS 112.46 / NRRL 194 / M139) OX=227321 GN=AN7721.2 PE=3 SV=1 - [A0A1U8QR84_EMENI]	2.09	1	1	1	1	6450082	478	52.1816	8.19189	AN7721	SEC61	endoplasmic reticulum	transmembrane transport
A0A1U8QR89	Uncharacterized protein OS=Emericella nidulans (strain FGSC A4 / ATCC 38163 / CBS 112.46 / NRRL 194 / M139) OX=227321 GN=AN8819.2 PE=4 SV=1 - [A0A1U8QR89_EMENI]	10.88	1	1	1	1		294	31.3896	6.21436	AN8819	SPS19	peroxisome	primary metabolic process
A0A1U8QR90	Mago-bind domain-containing protein OS=Emericella nidulans (strain FGSC A4 / ATCC 38163 / CBS 112.46 / NRRL 194 / M139) OX=227321 GN=AN3921.2 PE=3 SV=1 - [A0A1U8QR90_EMENI]	8.04	1	1	1	1		224	24.3518	9.72998	AN3921	-	unknown	unknown
A0A1U8QR91	Uncharacterized protein OS=Emericella nidulans (strain FGSC A4 / ATCC 38163 / CBS 112.46 / NRRL 194 / M139) OX=227321 GN=AN8211.2 PE=4 SV=1 - [A0A1U8QR91_EMENI]	1.22	1	2	2	2	6.1341e+06	1717	192.996	6.53662	AN8211	lid2	nucleus	transcription
A0A1U8QRA6	Ubiquitin-like domain-containing protein OS=Emericella nidulans (strain FGSC A4 / ATCC 38163 / CBS 112.46 / NRRL 194 / M139) OX=227321 GN=AN1173.2 PE=4 SV=1 - [A0A1U8QRA6_EMENI]	2.83	1	1	1	1		353	39.0357	7.18115	AN1173	SPAPB2B4.07	unknown	unknown
A0A1U8QRA9	Peptidase_M43 domain-containing protein OS=Emericella nidulans (strain FGSC A4 / ATCC 38163 / CBS 112.46 / NRRL 194 / M139) OX=227321 GN=AN6426.2 PE=3 SV=1 - [A0A1U8QRA9_EMENI]	11.71	1	1	1	1	1.67745e+06	333	36.5746	5.14795	AN6426	-	unknown	unknown
A0A1U8QRC4	Uncharacterized protein OS=Emericella nidulans (strain FGSC A4 / ATCC 38163 / CBS 112.46 / NRRL 194 / M139) OX=227321 GN=AN8660.2 PE=4 SV=1 - [A0A1U8QRC4_EMENI]	9.27	1	5	5	5	5.10519e+06	798	88.1843	6.06201	AN8660	-	unknown	unknown
A0A1U8QRC8	Uncharacterized protein OS=Emericella nidulans (strain FGSC A4 / ATCC 38163 / CBS 112.46 / NRRL 194 / M139) OX=227321 GN=AN6071.2 PE=3 SV=1 - [A0A1U8QRC8_EMENI]	2.93	1	1	1	1	4.0912e+06	1196	135.082	6.91748	AN6071	RSN1	unknown	unknown
A0A1U8QRD1	Uncharacterized protein OS=Emericella nidulans (strain FGSC A4 / ATCC 38163 / CBS 112.46 / NRRL 194 / M139) OX=227321 GN=AN3175.2 PE=4 SV=1 - [A0A1U8QRD1_EMENI]	4.22	1	1	1	1		545	60.1842	6.7417	AN3175	-	unknown	unknown
A0A1U8QRD3	G-patch domain-containing protein OS=Emericella nidulans (strain FGSC A4 / ATCC 38163 / CBS 112.46 / NRRL 194 / M139) OX=227321 GN=AN4398.2 PE=4 SV=1 - [A0A1U8QRD3_EMENI]	6.69	1	1	1	1	4.51398e+07	523	57.0879	6.99072	AN4398	-	unknown	unknown
A0A1U8QRD7	Uncharacterized protein OS=Emericella nidulans (strain FGSC A4 / ATCC 38163 / CBS 112.46 / NRRL 194 / M139) OX=227321 GN=AN3367.2 PE=3 SV=1 - [A0A1U8QRD7_EMENI]	11.15	1	2	2	2	8.7899e+06	296	33.5399	6.30322	AN3367	tfx1	nucleus, cytosol	RNA processing
A0A1U8QRD8	KIX_2 domain-containing protein OS=Emericella nidulans (strain FGSC A4 / ATCC 38163 / CBS 112.46 / NRRL 194 / M139) OX=227321 GN=AN4210.2 PE=4 SV=1 - [A0A1U8QRD8_EMENI]	0.81	1	1	1	1		1490	164.216	9.43701	AN4210	-	nucleus	transcription
A0A1U8QRF0	Reverse transcriptase domain-containing protein OS=Emericella nidulans (strain FGSC A4 / ATCC 38163 / CBS 112.46 / NRRL 194 / M139) OX=227321 GN=AN5095.2 PE=4 SV=1 - [A0A1U8QRF0_EMENI]	9.95	1	1	1	1		221	25.9532	6.7124	AN5095	Tf2-11	nucleus	primary metabolic process
A0A1U8QRF8	Uncharacterized protein OS=Emericella nidulans (strain FGSC A4 / ATCC 38163 / CBS 112.46 / NRRL 194 / M139) OX=227321 GN=AN4762.2 PE=4 SV=1 - [A0A1U8QRF8_EMENI]	22.92	1	2	2	31	2.1891e+08	144	16.2852	9.30518	AN4762	SPBC3H7.08c	mitochondrion	unknown
A0A1U8QRH4	Uncharacterized protein OS=Emericella nidulans (strain FGSC A4 / ATCC 38163 / CBS 112.46 / NRRL 194 / M139) OX=227321 GN=AN4954.2 PE=4 SV=1 - [A0A1U8QRH4_EMENI]	8.11	1	1	1	1	3249883	185	21.7335	11.5757	AN4954	mrpl28	mitochondrion	translation
A0A1U8QRH5	Uncharacterized protein OS=Emericella nidulans (strain FGSC A4 / ATCC 38163 / CBS 112.46 / NRRL 194 / M139) OX=227321 GN=AN7615.2 PE=3 SV=1 - [A0A1U8QRH5_EMENI]	6.58	1	1	1	1	1.57723e+07	365	37.8513	9.56885	AN7615	-	unknown	unknown
A0A1U8QRH7	Uncharacterized protein OS=Emericella nidulans (strain FGSC A4 / ATCC 38163 / CBS 112.46 / NRRL 194 / M139) OX=227321 GN=AN0913.2 PE=3 SV=1 - [A0A1U8QRH7_EMENI]	8.5	1	1	1	4	20279460	306	33.7411	8.76318	AN0913	PIS1	unknown	primary metabolic process
A0A1U8QRH8	Uncharacterized protein OS=Emericella nidulans (strain FGSC A4 / ATCC 38163 / CBS 112.46 / NRRL 194 / M139) OX=227321 GN=AN8376.2 PE=4 SV=1 - [A0A1U8QRH8_EMENI]	10.27	1	1	1	1	624128	292	33.8188	6.18896	AN8376	-	unknown	secondary metabolic process
A0A1U8QRJ6	Uncharacterized protein OS=Emericella nidulans (strain FGSC A4 / ATCC 38163 / CBS 112.46 / NRRL 194 / M139) OX=227321 GN=AN3093.2 PE=4 SV=1 - [A0A1U8QRJ6_EMENI]	1.58	1	1	1	1		1395	154.402	6.52197	AN11706	YPR089W	unknown	unknown	Deleted as AN3093 split
A0A1U8QRJ6	Uncharacterized protein OS=Emericella nidulans (strain FGSC A4 / ATCC 38163 / CBS 112.46 / NRRL 194 / M139) OX=227321 GN=AN3093.2 PE=4 SV=1 - [A0A1U8QRJ6_EMENI]	1.58	1	1	1	1		1395	154.402	6.52197	AN11707	-	unknown	unknown	Deleted as AN3093 split
A0A1U8QRK2	WD_REPEATS_REGION domain-containing protein OS=Emericella nidulans (strain FGSC A4 / ATCC 38163 / CBS 112.46 / NRRL 194 / M139) OX=227321 GN=AN3785.2 PE=4 SV=1 - [A0A1U8QRK2_EMENI]	2.05	1	1	1	1	162715	684	72.8308	7.69385	AN3785	pcf2	nucleus	cell cycle
A0A1U8QRK4	Uncharacterized protein OS=Emericella nidulans (strain FGSC A4 / ATCC 38163 / CBS 112.46 / NRRL 194 / M139) OX=227321 GN=AN3164.2 PE=4 SV=1 - [A0A1U8QRK4_EMENI]	8.54	1	2	2	2	1.88164e+08	328	36.1954	4.91943	AN3164	-	unknown	unknown
A0A1U8QRK7	Aminotran_1_2 domain-containing protein OS=Emericella nidulans (strain FGSC A4 / ATCC 38163 / CBS 112.46 / NRRL 194 / M139) OX=227321 GN=AN3728.2 PE=4 SV=1 - [A0A1U8QRK7_EMENI]	3.97	2	1	1	1		504	56.0693	7.48877	AN3728/LcbA	LCB1	endoplasmic reticulum	primary metabolic process
A0A1U8QRK9	Uncharacterized protein OS=Emericella nidulans (strain FGSC A4 / ATCC 38163 / CBS 112.46 / NRRL 194 / M139) OX=227321 GN=AN1590.2 PE=4 SV=1 - [A0A1U8QRK9_EMENI]	6.55	1	1	1	1	1.4716e+07	626	71.1154	6.12549	AN1590	-	unknown	unknown
A0A1U8QRL8	3Beta_HSD domain-containing protein OS=Emericella nidulans (strain FGSC A4 / ATCC 38163 / CBS 112.46 / NRRL 194 / M139) OX=227321 GN=AN4243.2 PE=4 SV=1 - [A0A1U8QRL8_EMENI]	2.57	1	1	1	1	5.87744e+06	428	46.6835	9.1001	AN4243	-	unknown	primary metabolic process
A0A1U8QRM2	RWD domain-containing protein OS=Emericella nidulans (strain FGSC A4 / ATCC 38163 / CBS 112.46 / NRRL 194 / M139) OX=227321 GN=AN3646.2 PE=4 SV=1 - [A0A1U8QRM2_EMENI]	7.2	1	1	1	1	6.83222e+06	236	27.0535	4.56396	AN3646	GIR2	ribosome	translation
A0A1U8QRM6	Uncharacterized protein OS=Emericella nidulans (strain FGSC A4 / ATCC 38163 / CBS 112.46 / NRRL 194 / M139) OX=227321 GN=AN7572.2 PE=4 SV=1 - [A0A1U8QRM6_EMENI]	1.24	1	1	1	1	1.71986e+06	2104	230.411	6.72705	AN7572/SrrB	RIM15	nucleus, cytosol	signal transduction
A0A1U8QRN1	Carrier domain-containing protein OS=Emericella nidulans (strain FGSC A4 / ATCC 38163 / CBS 112.46 / NRRL 194 / M139) OX=227321 GN=AN2035.2 PE=4 SV=1 - [A0A1U8QRN1_EMENI]	0.9	1	1	1	1	5.76201e+06	2544	277.199	5.88428	AN2035/PkhB	CEM1	mitochondrion	secondary metabolic process
A0A1U8QRN9	YL1_C domain-containing protein OS=Emericella nidulans (strain FGSC A4 / ATCC 38163 / CBS 112.46 / NRRL 194 / M139) OX=227321 GN=AN2485.2 PE=4 SV=1 - [A0A1U8QRN9_EMENI]	7.53	1	1	1	2	4974804	186	20.1193	9.61279	AN2485	IES6	nucleus	transcription
A0A1U8QRQ0	MAT1 domain-containing protein OS=Emericella nidulans (strain FGSC A4 / ATCC 38163 / CBS 112.46 / NRRL 194 / M139) OX=227321 GN=AN1668.2 PE=4 SV=1 - [A0A1U8QRQ0_EMENI]	4.26	1	1	1	1	1.68364e+06	282	31.8589	5.42725	AN1668	TFB3	nucleus	transcription
A0A1U8QRQ8	Zn(2)-C6 fungal-type domain-containing protein OS=Emericella nidulans (strain FGSC A4 / ATCC 38163 / CBS 112.46 / NRRL 194 / M139) OX=227321 GN=AN8177.2 PE=4 SV=1 - [A0A1U8QRQ8_EMENI]	3.34	1	1	1	1		867	97.0461	7.75244	AN8177	RGT1	nucleus	transcription
A0A1U8QRR0	Endonuclease OS=Emericella nidulans (strain FGSC A4 / ATCC 38163 / CBS 112.46 / NRRL 194 / M139) OX=227321 GN=AN2185.2 PE=3 SV=1 - [A0A1U8QRR0_EMENI]	16.77	1	4	4	9	8.71797e+06	334	36.1945	9.05615	AN2185/NucA	NUC1	mitochondrion	primary metabolic process
A0A1U8QRS4	Hydrophobin OS=Emericella nidulans (strain FGSC A4 / ATCC 38163 / CBS 112.46 / NRRL 194 / M139) OX=227321 GN=AN1837.2 PE=3 SV=1 - [A0A1U8QRS4_EMENI]	7.41	1	1	1	1	1.0413e+07	135	13.4068	4.76709	AN1837	-	cell wall	developmental process
A0A1U8QRS7	PHD-type domain-containing protein OS=Emericella nidulans (strain FGSC A4 / ATCC 38163 / CBS 112.46 / NRRL 194 / M139) OX=227321 GN=AN7300.2 PE=4 SV=1 - [A0A1U8QRS7_EMENI]	1.07	1	1	1	1	3.05524e+06	841	92.3055	7.51807	AN7300	RCO1	nucleus	transcription
A0A1U8QRT1	NADPH:adrenodoxin oxidoreductase, mitochondrial OS=Emericella nidulans (strain FGSC A4 / ATCC 38163 / CBS 112.46 / NRRL 194 / M139) OX=227321 GN=AN6272.2 PE=3 SV=1 - [A0A1U8QRT1_EMENI]	8.95	1	3	3	4	1.9081e+06	458	50.2872	6.96143	AN6272	ARH1	mitochondrion	primary metabolic process
A0A1U8QRT2	Uncharacterized protein OS=Emericella nidulans (strain FGSC A4 / ATCC 38163 / CBS 112.46 / NRRL 194 / M139) OX=227321 GN=AN1948.2 PE=4 SV=1 - [A0A1U8QRT2_EMENI]	1.44	1	1	1	1	3.72577e+06	1595	173.387	6.87354	AN1948/SPA10	-	cell wall	primary metabolic process
A0A1U8QRT8	WD_REPEATS_REGION domain-containing protein OS=Emericella nidulans (strain FGSC A4 / ATCC 38163 / CBS 112.46 / NRRL 194 / M139) OX=227321 GN=AN1387.2 PE=4 SV=1 - [A0A1U8QRT8_EMENI]	6.54	1	2	2	2	5.97415e+06	306	32.7442	6.02393	AN1387	SKI8	cytosol	RNA processing
A0A1U8QRU1	PPM-type phosphatase domain-containing protein OS=Emericella nidulans (strain FGSC A4 / ATCC 38163 / CBS 112.46 / NRRL 194 / M139) OX=227321 GN=AN6892.2 PE=3 SV=1 - [A0A1U8QRU1_EMENI]	1.77	1	1	1	2	5.35656e+06	566	60.4902	5.70654	AN6892/PtcA	PTC1	nucleus, cytosol	signal transduction
A0A1U8QRU3	Protein kinase domain-containing protein OS=Emericella nidulans (strain FGSC A4 / ATCC 38163 / CBS 112.46 / NRRL 194 / M139) OX=227321 GN=AN7678.2 PE=4 SV=1 - [A0A1U8QRU3_EMENI]	1.58	1	1	1	2	2.94427e+06	1452	159.242	10.1841	AN7678/Pom1	pom1	cytoskeleton	signal transduction
A0A1U8QRU5	SAC domain-containing protein OS=Emericella nidulans (strain FGSC A4 / ATCC 38163 / CBS 112.46 / NRRL 194 / M139) OX=227321 GN=AN7314.2 PE=4 SV=1 - [A0A1U8QRU5_EMENI]	2.07	1	1	1	2	1.07645e+06	1013	115.182	6.17627	AN7314	FIG4	vacuole	primary metabolic process
A0A1U8QRU6	Uncharacterized protein OS=Emericella nidulans (strain FGSC A4 / ATCC 38163 / CBS 112.46 / NRRL 194 / M139) OX=227321 GN=AN9124.2 PE=4 SV=1 - [A0A1U8QRU6_EMENI]	37.04	1	17	17	33	1.46618e+08	575	63.542	5.46533	AN9124	STI1	cytosol	protein folding
A0A1U8QRU8	MFS domain-containing protein OS=Emericella nidulans (strain FGSC A4 / ATCC 38163 / CBS 112.46 / NRRL 194 / M139) OX=227321 GN=AN4826.2 PE=4 SV=1 - [A0A1U8QRU8_EMENI]	5.7	1	1	1	1		456	50.1126	8.35303	AN4826	TNA1	plasma membrane	transmembrane transport
A0A1U8QRV1	Dynamin-type G domain-containing protein OS=Emericella nidulans (strain FGSC A4 / ATCC 38163 / CBS 112.46 / NRRL 194 / M139) OX=227321 GN=AN6897.2 PE=4 SV=1 - [A0A1U8QRV1_EMENI]	2.67	1	1	1	1	3.24498e+07	935	102.609	5.8208	AN6897	FZO1	mitochondrion	organelle organization
A0A1U8QRV2	Uncharacterized protein OS=Emericella nidulans (strain FGSC A4 / ATCC 38163 / CBS 112.46 / NRRL 194 / M139) OX=227321 GN=AN3804.2 PE=4 SV=1 - [A0A1U8QRV2_EMENI]	14.69	1	3	3	5	2.74923e+07	320	33.6549	4.76709	AN3804	-	unknown	unknown
A0A1U8QRV4	Uncharacterized protein OS=Emericella nidulans (strain FGSC A4 / ATCC 38163 / CBS 112.46 / NRRL 194 / M139) OX=227321 GN=AN8903.2 PE=3 SV=1 - [A0A1U8QRV4_EMENI]	4.3	1	1	1	1	2.06345e+07	628	69.4457	7.41553	AN8903	PTR2	plasma membrane	transmembrane transport
A0A1U8QRV5	RRM domain-containing protein OS=Emericella nidulans (strain FGSC A4 / ATCC 38163 / CBS 112.46 / NRRL 194 / M139) OX=227321 GN=AN6676.2 PE=4 SV=1 - [A0A1U8QRV5_EMENI]	34.85	1	7	7	11	3.01724e+07	307	34.7645	8.71924	AN6676	HRP1	nucleus, cytosol	RNA processing
A0A1U8QRV6	Acetyl-CoA deacylase OS=Emericella nidulans (strain FGSC A4 / ATCC 38163 / CBS 112.46 / NRRL 194 / M139) OX=227321 GN=AN1547.2 PE=3 SV=1 - [A0A1U8QRV6_EMENI]	8.76	1	4	4	5	1.0217e+07	525	57.9336	6.81494	AN1547/CoaT	ACH1	mitochondrion	primary metabolic process
A0A1U8QRV8	ANK_REP_REGION domain-containing protein OS=Emericella nidulans (strain FGSC A4 / ATCC 38163 / CBS 112.46 / NRRL 194 / M139) OX=227321 GN=AN7736.2 PE=3 SV=1 - [A0A1U8QRV8_EMENI]	7.38	1	2	2	2	2.89311e+06	637	71.3965	9.0708	AN7736	VMS1	mitochondrion	primary metabolic process
A0A1U8QRW3	ADF-H domain-containing protein OS=Emericella nidulans (strain FGSC A4 / ATCC 38163 / CBS 112.46 / NRRL 194 / M139) OX=227321 GN=AN0184.2 PE=3 SV=1 - [A0A1U8QRW3_EMENI]	16.31	1	2	2	3	7.52441e+06	141	16.1192	4.79248	AN0184	AIM7	cytoskeleton	organelle organization
A0A1U8QRW4	Uncharacterized protein OS=Emericella nidulans (strain FGSC A4 / ATCC 38163 / CBS 112.46 / NRRL 194 / M139) OX=227321 GN=AN4541.2 PE=4 SV=1 - [A0A1U8QRW4_EMENI]	5.71	1	1	1	1	2.8541e+06	350	37.8938	5.24951	AN4541	NNT1	cytosol	cellular protein modification process
A0A1U8QRX2	D-xylose reductase OS=Emericella nidulans (strain FGSC A4 / ATCC 38163 / CBS 112.46 / NRRL 194 / M139) OX=227321 GN=AN5986.2 PE=4 SV=1 - [A0A1U8QRX2_EMENI]	7.32	1	2	2	2	1.47604e+07	314	34.558	7.00537	AN5986	GCY1	nucleus, cytosol	primary metabolic process
A0A1U8QRY3	BHLH domain-containing protein OS=Emericella nidulans (strain FGSC A4 / ATCC 38163 / CBS 112.46 / NRRL 194 / M139) OX=227321 GN=AN2811.2 PE=4 SV=1 - [A0A1U8QRY3_EMENI]	3.19	1	1	1	2		282	31.5542	10.4917	AN2811	-	unknown	unknown
A0A1U8QRY9	RNA polymerase II subunit B1 CTD phosphatase RPAP2 homolog OS=Emericella nidulans (strain FGSC A4 / ATCC 38163 / CBS 112.46 / NRRL 194 / M139) OX=227321 GN=AN5980.2 PE=3 SV=1 - [A0A1U8QRY9_EMENI]	6.5	1	1	1	1	36810.5	323	35.843	7.29834	AN5980	rtr1	nucleus, cytosol	transcription
A0A1U8QRZ6	Uncharacterized protein OS=Emericella nidulans (strain FGSC A4 / ATCC 38163 / CBS 112.46 / NRRL 194 / M139) OX=227321 GN=AN6337.2 PE=4 SV=1 - [A0A1U8QRZ6_EMENI]	24.29	1	3	3	5	1.98918e+07	70	7.95205	5.40186	AN6337	PBI2	cytosol	organelle organization
A0A1U8QS00	MFS domain-containing protein OS=Emericella nidulans (strain FGSC A4 / ATCC 38163 / CBS 112.46 / NRRL 194 / M139) OX=227321 GN=AN4148.2 PE=3 SV=1 - [A0A1U8QS00_EMENI]	1.46	1	1	1	1	6700220	548	61.4833	7.21045	AN4148/XtrE	STL1	plasma membrane	transmembrane transport
A0A1U8QS06	Uncharacterized protein OS=Emericella nidulans (strain FGSC A4 / ATCC 38163 / CBS 112.46 / NRRL 194 / M139) OX=227321 GN=AN7030.2 PE=4 SV=1 - [A0A1U8QS06_EMENI]	8.93	1	4	4	4	7.53324e+06	616	68.0659	7.6499	AN7030/BemA	BEM1	cytosol	signal transduction
A0A1U8QS10	Uncharacterized protein OS=Emericella nidulans (strain FGSC A4 / ATCC 38163 / CBS 112.46 / NRRL 194 / M139) OX=227321 GN=AN6143.2 PE=4 SV=1 - [A0A1U8QS10_EMENI]	4.25	1	2	2	2	5.26373e+06	870	95.738	5.45264	AN6143/Nup82	nup82	nucleus	macromolecule localization
A0A1U8QS11	Uncharacterized protein OS=Emericella nidulans (strain FGSC A4 / ATCC 38163 / CBS 112.46 / NRRL 194 / M139) OX=227321 GN=AN8817.2 PE=4 SV=1 - [A0A1U8QS11_EMENI]	1.64	1	1	1	1	4.23339e+06	489	52.3981	6.03662	AN8817	OPI1	nucleus, endoplasmic reticulum	transcription
A0A1U8QS14	Uncharacterized protein OS=Emericella nidulans (strain FGSC A4 / ATCC 38163 / CBS 112.46 / NRRL 194 / M139) OX=227321 GN=AN0847.2 PE=4 SV=1 - [A0A1U8QS14_EMENI]	3.01	1	2	2	3	6.82715e+06	996	108.873	5.22412	AN0847	LHS1	endoplasmic reticulum	protein folding
A0A1U8QS22	Uncharacterized protein OS=Emericella nidulans (strain FGSC A4 / ATCC 38163 / CBS 112.46 / NRRL 194 / M139) OX=227321 GN=AN1442.2 PE=4 SV=1 - [A0A1U8QS22_EMENI]	5.88	1	2	2	2		272	29.8826	8.88037	AN1442	SEC66	endoplasmic reticulum	protein folding
A0A1U8QS37	Uncharacterized protein OS=Emericella nidulans (strain FGSC A4 / ATCC 38163 / CBS 112.46 / NRRL 194 / M139) OX=227321 GN=AN7666.2 PE=3 SV=1 - [A0A1U8QS37_EMENI]	1.4	1	1	1	1	476973	644	70.7942	6.11279	AN7666	UTR1	nucleus, cytosol	primary metabolic process
A0A1U8QS39	Zds_C domain-containing protein OS=Emericella nidulans (strain FGSC A4 / ATCC 38163 / CBS 112.46 / NRRL 194 / M139) OX=227321 GN=AN4169.2 PE=4 SV=1 - [A0A1U8QS39_EMENI]	1.43	1	1	1	1		839	93.9221	7.06396	AN4169	ZDS2	cytosol	cell cycle
A0A1U8QS43	Proteasome subunit alpha type OS=Emericella nidulans (strain FGSC A4 / ATCC 38163 / CBS 112.46 / NRRL 194 / M139) OX=227321 GN=AN1757.2 PE=3 SV=1 - [A0A1U8QS43_EMENI]	17.25	1	4	4	4	9.30539e+06	255	28.2282	6.31592	AN1757/SsfA	PRE9	cytosol	primary metabolic process
A0A1U8QS48	Letm1 RBD domain-containing protein OS=Emericella nidulans (strain FGSC A4 / ATCC 38163 / CBS 112.46 / NRRL 194 / M139) OX=227321 GN=AN2939.2 PE=4 SV=1 - [A0A1U8QS48_EMENI]	9.39	1	5	5	7	2.44182e+07	543	60.2152	8.646	AN2939	mdm28	mitochondrion	translation
A0A1U8QS49	Uncharacterized protein OS=Emericella nidulans (strain FGSC A4 / ATCC 38163 / CBS 112.46 / NRRL 194 / M139) OX=227321 GN=AN5617.2 PE=3 SV=1 - [A0A1U8QS49_EMENI]	5.87	1	1	1	1	4.00691e+07	528	57.5497	7.69385	AN5617	mgs1	nucleus	primary metabolic process
A0A1U8QS64	OBG-type G domain-containing protein OS=Emericella nidulans (strain FGSC A4 / ATCC 38163 / CBS 112.46 / NRRL 194 / M139) OX=227321 GN=AN0889.2 PE=3 SV=1 - [A0A1U8QS64_EMENI]	5.95	1	1	1	1	649123	555	61.0905	8.48486	AN0889	MTG2	mitochondrion	translation
A0A1U8QS65	Uncharacterized protein OS=Emericella nidulans (strain FGSC A4 / ATCC 38163 / CBS 112.46 / NRRL 194 / M139) OX=227321 GN=AN0567.2 PE=3 SV=1 - [A0A1U8QS65_EMENI]	2.18	1	1	1	1		687	76.275	7.09326	AN0567	-	unknown	primary metabolic process
A0A1U8QS67	MFS domain-containing protein OS=Emericella nidulans (strain FGSC A4 / ATCC 38163 / CBS 112.46 / NRRL 194 / M139) OX=227321 GN=AN7200.2 PE=4 SV=1 - [A0A1U8QS67_EMENI]	6.47	1	1	1	1		541	57.8983	8.45557	AN7200	VBA5	plasma membrane	transmembrane transport
A0A1U8QS70	WD_REPEATS_REGION domain-containing protein OS=Emericella nidulans (strain FGSC A4 / ATCC 38163 / CBS 112.46 / NRRL 194 / M139) OX=227321 GN=AN1056.2 PE=4 SV=1 - [A0A1U8QS70_EMENI]	7.51	1	1	1	1	4.74771e+06	373	41.3838	5.05908	AN1056	TUP1	nucleus	transcription
A0A1U8QS74	Uncharacterized protein OS=Emericella nidulans (strain FGSC A4 / ATCC 38163 / CBS 112.46 / NRRL 194 / M139) OX=227321 GN=AN3116.2 PE=3 SV=1 - [A0A1U8QS74_EMENI]	1.4	1	1	1	1	3.9147e+06	713	77.4597	5.37646	AN3116	BRF1	nucleus	transcription
A0A1U8QS79	VOC domain-containing protein OS=Emericella nidulans (strain FGSC A4 / ATCC 38163 / CBS 112.46 / NRRL 194 / M139) OX=227321 GN=AN2760.2 PE=4 SV=1 - [A0A1U8QS79_EMENI]	2.86	1	1	1	1	7.01308e+06	560	59.4933	9.20264	AN2760	-	unknown	unknown
A0A1U8QS81	CoA_binding domain-containing protein OS=Emericella nidulans (strain FGSC A4 / ATCC 38163 / CBS 112.46 / NRRL 194 / M139) OX=227321 GN=AN6185.2 PE=4 SV=1 - [A0A1U8QS81_EMENI]	3.85	1	1	1	2	4.11608e+06	493	54.8596	8.646	AN12049	-	unknown	unknown	Deleted as AN6185 split
A0A1U8QS81	CoA_binding domain-containing protein OS=Emericella nidulans (strain FGSC A4 / ATCC 38163 / CBS 112.46 / NRRL 194 / M139) OX=227321 GN=AN6185.2 PE=4 SV=1 - [A0A1U8QS81_EMENI]	3.85	1	1	1	2	4.11608e+06	493	54.8596	8.646	AN12050	-	unknown	unknown	Deleted as AN6185 split
A0A1U8QS85	Uncharacterized protein OS=Emericella nidulans (strain FGSC A4 / ATCC 38163 / CBS 112.46 / NRRL 194 / M139) OX=227321 GN=AN4682.2 PE=4 SV=1 - [A0A1U8QS85_EMENI]	27.63	1	1	1	4	2.70089e+06	76	8.60546	5.90967	AN4682	-	mitochondrion	primary metabolic process
A0A1U8QS87	Uncharacterized protein OS=Emericella nidulans (strain FGSC A4 / ATCC 38163 / CBS 112.46 / NRRL 194 / M139) OX=227321 GN=AN2225.2 PE=3 SV=1 - [A0A1U8QS87_EMENI]	9.65	1	2	2	3	1.05489e+07	342	37.4083	6.69775	AN2225	YLL056C	cytosol	primary metabolic process
A0A1U8QS89	Uncharacterized protein OS=Emericella nidulans (strain FGSC A4 / ATCC 38163 / CBS 112.46 / NRRL 194 / M139) OX=227321 GN=AN2195.2 PE=4 SV=1 - [A0A1U8QS89_EMENI]	1.39	1	1	1	1		1800	199.551	5.36377	AN2195	NAS6	nucleus, cytosol	protein folding
A0A1U8QS95	Uncharacterized protein OS=Emericella nidulans (strain FGSC A4 / ATCC 38163 / CBS 112.46 / NRRL 194 / M139) OX=227321 GN=AN9053.2 PE=4 SV=1 - [A0A1U8QS95_EMENI]	12.17	1	1	1	2	755107	230	24.8447	7.88428	AN9053	-	unknown	primary metabolic process
A0A1U8QS96	TAFII55_N domain-containing protein OS=Emericella nidulans (strain FGSC A4 / ATCC 38163 / CBS 112.46 / NRRL 194 / M139) OX=227321 GN=AN7559.2 PE=3 SV=1 - [A0A1U8QS96_EMENI]	6.06	1	2	2	2	4.178e+07	495	54.9946	4.86865	AN7559	TAF7	nucleus	transcription
A0A1U8QSA3	40S ribosomal protein S27 OS=Emericella nidulans (strain FGSC A4 / ATCC 38163 / CBS 112.46 / NRRL 194 / M139) OX=227321 GN=AN4777.2 PE=3 SV=1 - [A0A1U8QSA3_EMENI]	8.54	1	1	1	6	8.18976e+07	82	8.90355	9.26123	AN4777	RPS27A, RPS27B	ribosome	translation
A0A1U8QSA5	Mannose-1-phosphate guanylyltransferase OS=Emericella nidulans (strain FGSC A4 / ATCC 38163 / CBS 112.46 / NRRL 194 / M139) OX=227321 GN=AN5022.2 PE=4 SV=1 - [A0A1U8QSA5_EMENI]	9.9	1	1	1	1	1.61122e+06	202	21.456	9.40771	AN5022	-	cytoskeleton	developmental process
A0A1U8QSA8	Uncharacterized protein OS=Emericella nidulans (strain FGSC A4 / ATCC 38163 / CBS 112.46 / NRRL 194 / M139) OX=227321 GN=AN1578.2 PE=4 SV=1 - [A0A1U8QSA8_EMENI]	2.95	1	1	1	1		881	99.8794	7.51807	AN1578	-	unknown	unknown
A0A1U8QSA9	VPS9 domain-containing protein OS=Emericella nidulans (strain FGSC A4 / ATCC 38163 / CBS 112.46 / NRRL 194 / M139) OX=227321 GN=AN5920.2 PE=4 SV=1 - [A0A1U8QSA9_EMENI]	1.43	1	1	1	1	3.51624e+06	698	75.2297	6.23975	AN5920	VPS9	endomembrane system	vesicle-mediated transport
A0A1U8QSB3	transcriptioninitiation factor TFIID subunit 2 OS=Emericella nidulans (strain FGSC A4 / ATCC 38163 / CBS 112.46 / NRRL 194 / M139) OX=227321 GN=AN1494.2 PE=3 SV=1 - [A0A1U8QSB3_EMENI]	1.64	1	1	1	1		1282	144.909	7.03467	AN1494	TAF2	nucleus	transcription
A0A1U8QSB6	Uncharacterized protein OS=Emericella nidulans (strain FGSC A4 / ATCC 38163 / CBS 112.46 / NRRL 194 / M139) OX=227321 GN=AN7691.2 PE=4 SV=1 - [A0A1U8QSB6_EMENI]	3.08	1	1	1	1	5.21537e+06	455	49.7973	5.12256	AN7691/PlcB	-	unknown	unknown
A0A1U8QSC0	Pyr_redox_2 domain-containing protein OS=Emericella nidulans (strain FGSC A4 / ATCC 38163 / CBS 112.46 / NRRL 194 / M139) OX=227321 GN=AN8349.2 PE=4 SV=1 - [A0A1U8QSC0_EMENI]	8.6	1	1	1	1	335077	349	38.3167	6.40479	AN8349	-	unknown	unknown
A0A1U8QSC1	RL44_PICJA 60S RIBOSOMAL PROTEIN L44 (L41) OS=Emericella nidulans (strain FGSC A4 / ATCC 38163 / CBS 112.46 / NRRL 194 / M139) OX=227321 GN=AN6181.2 PE=3 SV=1 - [A0A1U8QSC1_EMENI]	8.49	1	1	1	2	27332148	106	12.1026	10.3159	AN6181	RPL42A, RPL42B	ribosome	translation
A0A1U8QSC7	RS14_NEUCR 40S ribosomal protein S14 (CRP2) OS=Emericella nidulans (strain FGSC A4 / ATCC 38163 / CBS 112.46 / NRRL 194 / M139) OX=227321 GN=AN5960.2 PE=3 SV=1 - [A0A1U8QSC7_EMENI]	47.65	1	8	8	28	4.68801e+08	149	15.6913	10.7114	AN5960	RPS14A	ribosome	translation
A0A1U8QSC8	Uncharacterized protein OS=Emericella nidulans (strain FGSC A4 / ATCC 38163 / CBS 112.46 / NRRL 194 / M139) OX=227321 GN=AN5698.2 PE=3 SV=1 - [A0A1U8QSC8_EMENI]	2.91	1	1	1	1	3.32063e+06	413	43.117	6.80029	AN5698	POT1	mitochondrion	primary metabolic process
A0A1U8QSC9	Uncharacterized protein OS=Emericella nidulans (strain FGSC A4 / ATCC 38163 / CBS 112.46 / NRRL 194 / M139) OX=227321 GN=AN5653.2 PE=4 SV=1 - [A0A1U8QSC9_EMENI]	1.94	1	1	1	1		360	39.8287	7.51807	AN5653	SPCC736.13	unknown	unknown
A0A1U8QSD3	TFIIB-type domain-containing protein OS=Emericella nidulans (strain FGSC A4 / ATCC 38163 / CBS 112.46 / NRRL 194 / M139) OX=227321 GN=AN4928.2 PE=3 SV=1 - [A0A1U8QSD3_EMENI]	2.85	1	1	1	1		351	38.1782	7.76709	AN4928	SUA7	nucleus	transcription
A0A1U8QSD8	Uncharacterized protein OS=Emericella nidulans (strain FGSC A4 / ATCC 38163 / CBS 112.46 / NRRL 194 / M139) OX=227321 GN=AN2166.2 PE=3 SV=1 - [A0A1U8QSD8_EMENI]	5.63	1	1	1	1	941162	320	35.0247	5.21143	AN2166	-	unknown	unknown
A0A1U8QSE4	Uncharacterized protein OS=Emericella nidulans (strain FGSC A4 / ATCC 38163 / CBS 112.46 / NRRL 194 / M139) OX=227321 GN=AN2039.2 PE=3 SV=1 - [A0A1U8QSE4_EMENI]	3.98	1	1	1	1	881198	251	26.8741	6.55127	AN2039	YKL071W	cytosol	secondary metabolic process
A0A1U8QSE6	Uncharacterized protein OS=Emericella nidulans (strain FGSC A4 / ATCC 38163 / CBS 112.46 / NRRL 194 / M139) OX=227321 GN=AN7970.2 PE=4 SV=1 - [A0A1U8QSE6_EMENI]	4.26	1	1	1	1		493	55.1605	6.43018	AN7970	-	unknown	primary metabolic process
A0A1U8QSE9	Coatomer subunit zeta OS=Emericella nidulans (strain FGSC A4 / ATCC 38163 / CBS 112.46 / NRRL 194 / M139) OX=227321 GN=AN6080.2 PE=3 SV=1 - [A0A1U8QSE9_EMENI]	16.5	1	1	1	1	2.09024e+06	200	21.8954	4.88135	AN6080	RET3	endomembrane system	vesicle-mediated transport
A0A1U8QSF0	Uncharacterized protein OS=Emericella nidulans (strain FGSC A4 / ATCC 38163 / CBS 112.46 / NRRL 194 / M139) OX=227321 GN=AN1524.2 PE=4 SV=1 - [A0A1U8QSF0_EMENI]	14.67	1	4	4	5	1.63068e+07	334	37.1603	6.97607	AN1524	MTD1	cytosol	primary metabolic process
A0A1U8QSF6	Uncharacterized protein OS=Emericella nidulans (strain FGSC A4 / ATCC 38163 / CBS 112.46 / NRRL 194 / M139) OX=227321 GN=AN4299.2 PE=4 SV=1 - [A0A1U8QSF6_EMENI]	7.95	1	1	1	1	2.43621e+06	151	15.7802	9.08545	AN4299	SPAC15E1.02c	peroxisome	unknown
A0A1U8QSG2	MSP domain-containing protein OS=Emericella nidulans (strain FGSC A4 / ATCC 38163 / CBS 112.46 / NRRL 194 / M139) OX=227321 GN=AN4406.2 PE=4 SV=1 - [A0A1U8QSG2_EMENI]	28.14	1	5	5	9	3.09998e+07	263	28.9887	7.40088	AN4406	SCS2	endoplasmic reticulum	organelle organization
A0A1U8QSG4	Uncharacterized protein OS=Emericella nidulans (strain FGSC A4 / ATCC 38163 / CBS 112.46 / NRRL 194 / M139) OX=227321 GN=AN7076.2 PE=4 SV=1 - [A0A1U8QSG4_EMENI]	2.59	1	1	1	1	2.003e+06	463	52.1669	8.27979	AN7076	-	unknown	unknown
A0A1U8QSG6	Zn(2)-C6 fungal-type domain-containing protein OS=Emericella nidulans (strain FGSC A4 / ATCC 38163 / CBS 112.46 / NRRL 194 / M139) OX=227321 GN=AN8426.2 PE=4 SV=1 - [A0A1U8QSG6_EMENI]	1.18	1	1	1	1	2.59018e+06	765	84.2272	6.46826	AN8426	GAL4	nucleus	transcription
A0A1U8QSI0	Uncharacterized protein OS=Emericella nidulans (strain FGSC A4 / ATCC 38163 / CBS 112.46 / NRRL 194 / M139) OX=227321 GN=AN5999.2 PE=4 SV=1 - [A0A1U8QSI0_EMENI]	0.85	1	1	1	2	48606662	1173	128.786	6.1001	AN5999	CPA2	mitochondrion	primary metabolic process
A0A1U8QSI6	Chorismate synthase OS=Emericella nidulans (strain FGSC A4 / ATCC 38163 / CBS 112.46 / NRRL 194 / M139) OX=227321 GN=AN5731.2 PE=3 SV=1 - [A0A1U8QSI6_EMENI]	10.49	1	3	3	6	1.5631e+07	410	44.003	6.84424	AN5731	ARO2	cytosol	primary metabolic process
A0A1U8QSJ0	Uncharacterized protein OS=Emericella nidulans (strain FGSC A4 / ATCC 38163 / CBS 112.46 / NRRL 194 / M139) OX=227321 GN=AN3582.2 PE=4 SV=1 - [A0A1U8QSJ0_EMENI]	1.22	1	1	1	1		1229	137.691	7.28369	AN3582	YGR266W	unknown	unknown
A0A1U8QSK2	Uncharacterized protein OS=Emericella nidulans (strain FGSC A4 / ATCC 38163 / CBS 112.46 / NRRL 194 / M139) OX=227321 GN=AN6039.2 PE=3 SV=1 - [A0A1U8QSK2_EMENI]	8.64	1	1	1	1	4.93352e+06	220	25.0672	11.5317	AN6039	-	ribosome	translation
A0A1U8QSK8	Uncharacterized protein OS=Emericella nidulans (strain FGSC A4 / ATCC 38163 / CBS 112.46 / NRRL 194 / M139) OX=227321 GN=AN1514.2 PE=4 SV=1 - [A0A1U8QSK8_EMENI]	3.45	1	1	1	1		579	64.0864	6.75635	AN1514	scm3	nucleus	organelle organization
A0A1U8QSL3	Uncharacterized protein OS=Emericella nidulans (strain FGSC A4 / ATCC 38163 / CBS 112.46 / NRRL 194 / M139) OX=227321 GN=AN3606.2 PE=4 SV=1 - [A0A1U8QSL3_EMENI]	6.27	1	1	1	1	8.97949e+06	271	29.9383	5.59229	AN3606	-	unknown	unknown
A0A1U8QSL7	Uncharacterized protein OS=Emericella nidulans (strain FGSC A4 / ATCC 38163 / CBS 112.46 / NRRL 194 / M139) OX=227321 GN=AN6827.2 PE=3 SV=1 - [A0A1U8QSL7_EMENI]	22.95	1	2	2	2	1.62075e+07	122	13.1308	6.78564	AN6827	-	nucleus	primary metabolic process
A0A1U8QSN2	Uncharacterized protein OS=Emericella nidulans (strain FGSC A4 / ATCC 38163 / CBS 112.46 / NRRL 194 / M139) OX=227321 GN=AN0950.2 PE=4 SV=1 - [A0A1U8QSN2_EMENI]	13.43	1	1	1	4		134	13.9113	4.7417	AN0950	-	unknown	unknown
A0A1U8QSN7	Uncharacterized protein OS=Emericella nidulans (strain FGSC A4 / ATCC 38163 / CBS 112.46 / NRRL 194 / M139) OX=227321 GN=AN4055.2 PE=4 SV=1 - [A0A1U8QSN7_EMENI]	2.71	1	1	1	1		406	45.3598	4.61475	AN4055/PhoA	-	cell wall	primary metabolic process
A0A1U8QSP1	Uncharacterized protein OS=Emericella nidulans (strain FGSC A4 / ATCC 38163 / CBS 112.46 / NRRL 194 / M139) OX=227321 GN=AN8627.2 PE=4 SV=1 - [A0A1U8QSP1_EMENI]	2	1	1	1	1		449	51.0327	6.59521	AN8627	-	unknown	unknown
A0A1U8QSP7	Ribos_L4_asso_C domain-containing protein OS=Emericella nidulans (strain FGSC A4 / ATCC 38163 / CBS 112.46 / NRRL 194 / M139) OX=227321 GN=AN8176.2 PE=3 SV=1 - [A0A1U8QSP7_EMENI]	27.69	1	8	8	202	3.22279e+08	372	40.1816	10.77	AN8176	RPL4A	ribosome	translation
A0A1U8QSP8	Uncharacterized protein OS=Emericella nidulans (strain FGSC A4 / ATCC 38163 / CBS 112.46 / NRRL 194 / M139) OX=227321 GN=AN4045.2 PE=4 SV=1 - [A0A1U8QSP8_EMENI]	5.83	1	1	1	1	2.64976e+06	463	52.2081	10.4917	AN4045	nem2	endoplasmic reticulum	signal transduction
A0A1U8QSQ2	KOW domain-containing protein OS=Emericella nidulans (strain FGSC A4 / ATCC 38163 / CBS 112.46 / NRRL 194 / M139) OX=227321 GN=AN6629.2 PE=3 SV=1 - [A0A1U8QSQ2_EMENI]	13.76	1	2	2	9	5.25031e+07	218	24.4981	9.99365	AN6629	RPL14A, RPL14B	ribosome	translation
A0A1U8QSQ8	Peptidase S53 domain-containing protein OS=Emericella nidulans (strain FGSC A4 / ATCC 38163 / CBS 112.46 / NRRL 194 / M139) OX=227321 GN=AN7159.2 PE=4 SV=1 - [A0A1U8QSQ8_EMENI]	8.97	1	3	3	4	2.05381e+06	658	70.4877	4.99561	AN7159	-	unknown	primary metabolic process
A0A1U8QSR0	4Fe-4S Mo/W bis-MGD-type domain-containing protein OS=Emericella nidulans (strain FGSC A4 / ATCC 38163 / CBS 112.46 / NRRL 194 / M139) OX=227321 GN=AN9037.2 PE=3 SV=1 - [A0A1U8QSR0_EMENI]	1.88	1	1	1	1	8.72441e+06	1009	113.815	6.66846	AN9037	-	unknown	primary metabolic process
A0A1U8QSS2	Sec3-PIP2_bind domain-containing protein OS=Emericella nidulans (strain FGSC A4 / ATCC 38163 / CBS 112.46 / NRRL 194 / M139) OX=227321 GN=AN0462.2 PE=3 SV=1 - [A0A1U8QSS2_EMENI]	0.61	1	1	1	1		1482	164.737	6.81494	AN0462/SecC	SEC3	cytosol	vesicle-mediated transport
A0A1U8QSS3	Protein kinase domain-containing protein OS=Emericella nidulans (strain FGSC A4 / ATCC 38163 / CBS 112.46 / NRRL 194 / M139) OX=227321 GN=AN2265.2 PE=4 SV=1 - [A0A1U8QSS3_EMENI]	3.59	1	1	1	1		641	72.1425	5.77002	AN2265/Ksp1	KSP1	nucleus, cytosol	signal transduction
A0A1U8QSS5	1,3-beta-glucanosyltransferase OS=Emericella nidulans (strain FGSC A4 / ATCC 38163 / CBS 112.46 / NRRL 194 / M139) OX=227321 GN=AN3730.2 PE=3 SV=1 - [A0A1U8QSS5_EMENI]	4.24	1	1	1	2		542	58.1355	4.84326	AN3730/GelC	GAS1	plasma membrane	primary metabolic process
A0A1U8QST8	Uncharacterized protein OS=Emericella nidulans (strain FGSC A4 / ATCC 38163 / CBS 112.46 / NRRL 194 / M139) OX=227321 GN=AN8134.2 PE=4 SV=1 - [A0A1U8QST8_EMENI]	3.44	1	1	1	1	4.53049e+07	523	58.3609	8.66064	AN8134	-	unknown	unknown
A0A1U8QST9	Uncharacterized protein OS=Emericella nidulans (strain FGSC A4 / ATCC 38163 / CBS 112.46 / NRRL 194 / M139) OX=227321 GN=AN4702.2 PE=4 SV=1 - [A0A1U8QST9_EMENI]	8.2	1	1	1	1		244	25.9956	4.53857	AN4702	-	unknown	developmental process
A0A1U8QSU3	MFS domain-containing protein OS=Emericella nidulans (strain FGSC A4 / ATCC 38163 / CBS 112.46 / NRRL 194 / M139) OX=227321 GN=AN5549.2 PE=3 SV=1 - [A0A1U8QSU3_EMENI]	4.3	1	1	1	1	2.73204e+06	488	53.5284	7.38623	AN5549	GIT1	plasma membrane	transmembrane transport
A0A1U8QSU6	Protein SDA1 OS=Emericella nidulans (strain FGSC A4 / ATCC 38163 / CBS 112.46 / NRRL 194 / M139) OX=227321 GN=AN0844.2 PE=3 SV=1 - [A0A1U8QSU6_EMENI]	1.47	1	1	1	1	4.78155e+06	748	84.7144	9.0415	AN0844	SDA1	nucleus	organelle organization
A0A1U8QSV0	MFS domain-containing protein OS=Emericella nidulans (strain FGSC A4 / ATCC 38163 / CBS 112.46 / NRRL 194 / M139) OX=227321 GN=AN3997.2 PE=4 SV=1 - [A0A1U8QSV0_EMENI]	7.32	1	1	1	1		437	46.2519	9.05615	AN3997	MCH5	plasma membrane	transmembrane transport
A0A1U8QSV3	Uncharacterized protein OS=Emericella nidulans (strain FGSC A4 / ATCC 38163 / CBS 112.46 / NRRL 194 / M139) OX=227321 GN=AN3318.2 PE=4 SV=1 - [A0A1U8QSV3_EMENI]	1.97	1	1	1	1	3.78126e+06	1678	189.634	6.7417	AN3318	-	unknown	primary metabolic process
A0A1U8QSV8	Uncharacterized protein OS=Emericella nidulans (strain FGSC A4 / ATCC 38163 / CBS 112.46 / NRRL 194 / M139) OX=227321 GN=AN3247.2 PE=3 SV=1 - [A0A1U8QSV8_EMENI]	1.92	1	1	1	1		1457	161.922	6.69775	AN3247	SNQ2	plasma membrane	transmembrane transport
A0A1U8QSV9	60S ribosomal protein L27 OS=Emericella nidulans (strain FGSC A4 / ATCC 38163 / CBS 112.46 / NRRL 194 / M139) OX=227321 GN=AN4222.2 PE=3 SV=1 - [A0A1U8QSV9_EMENI]	24.44	1	2	2	65	4.12383e+07	135	15.6316	10.5356	AN4222	RPL27A	ribosome	translation
A0A1U8QSW3	Uncharacterized protein OS=Emericella nidulans (strain FGSC A4 / ATCC 38163 / CBS 112.46 / NRRL 194 / M139) OX=227321 GN=AN9279.2 PE=3 SV=1 - [A0A1U8QSW3_EMENI]	7.27	1	1	1	1		289	30.1101	8.33838	AN9279	PRO3	cytosol	primary metabolic process
A0A1U8QSW5	Uncharacterized protein OS=Emericella nidulans (strain FGSC A4 / ATCC 38163 / CBS 112.46 / NRRL 194 / M139) OX=227321 GN=AN4379.2 PE=4 SV=1 - [A0A1U8QSW5_EMENI]	4.58	1	1	1	1	5.22758e+06	284	28.3905	4.52588	AN4379	-	unknown	unknown
A0A1U8QSW6	Uncharacterized protein OS=Emericella nidulans (strain FGSC A4 / ATCC 38163 / CBS 112.46 / NRRL 194 / M139) OX=227321 GN=AN8961.2 PE=4 SV=1 - [A0A1U8QSW6_EMENI]	2.17	1	1	1	1		874	94.2515	9.43701	AN8961	-	unknown	unknown
A0A1U8QSW7	PlsC domain-containing protein OS=Emericella nidulans (strain FGSC A4 / ATCC 38163 / CBS 112.46 / NRRL 194 / M139) OX=227321 GN=AN5599.2 PE=4 SV=1 - [A0A1U8QSW7_EMENI]	6.41	1	3	3	3	2.70047e+06	749	83.2262	9.81787	AN5599	SCT1	endoplasmic reticulum	primary metabolic process
A0A1U8QSW9	Uncharacterized protein OS=Emericella nidulans (strain FGSC A4 / ATCC 38163 / CBS 112.46 / NRRL 194 / M139) OX=227321 GN=AN1970.2 PE=3 SV=1 - [A0A1U8QSW9_EMENI]	9.85	1	1	1	1	2.48449e+07	203	23.8016	10.1987	AN1970	MRPL24	mitochondrion	translation
A0A1U8QSX7	MFS domain-containing protein OS=Emericella nidulans (strain FGSC A4 / ATCC 38163 / CBS 112.46 / NRRL 194 / M139) OX=227321 GN=AN4630.2 PE=3 SV=1 - [A0A1U8QSX7_EMENI]	6.01	1	1	1	1	593374	499	54.827	6.78564	AN4630	STL1	plasma membrane	transmembrane transport
A0A1U8QSX8	ATP citrate synthase OS=Emericella nidulans (strain FGSC A4 / ATCC 38163 / CBS 112.46 / NRRL 194 / M139) OX=227321 GN=AN2436.2 PE=4 SV=1 - [A0A1U8QSX8_EMENI]	42.29	1	22	22	118	4.49388e+08	655	71.5208	8.04541	AN2436/AclB	acl1	nucleus, cytosol	primary metabolic process
A0A1U8QSY7	GH43_C2 domain-containing protein OS=Emericella nidulans (strain FGSC A4 / ATCC 38163 / CBS 112.46 / NRRL 194 / M139) OX=227321 GN=AN6751.2 PE=3 SV=1 - [A0A1U8QSY7_EMENI]	2.71	1	1	1	1		591	66.1699	5.78271	AN6751	-	unknown	primary metabolic process
A0A1U8QSY9	Uncharacterized protein OS=Emericella nidulans (strain FGSC A4 / ATCC 38163 / CBS 112.46 / NRRL 194 / M139) OX=227321 GN=AN1124.2 PE=4 SV=1 - [A0A1U8QSY9_EMENI]	2.15	1	1	1	1	8.49068e+06	512	58.4617	6.53662	AN1124	-	unknown	unknown
A0A1U8QSZ7	Aldedh domain-containing protein OS=Emericella nidulans (strain FGSC A4 / ATCC 38163 / CBS 112.46 / NRRL 194 / M139) OX=227321 GN=AN1689.2 PE=3 SV=1 - [A0A1U8QSZ7_EMENI]	13.17	1	5	5	7	2.82437e+07	501	54.3559	5.79541	AN1689	atd2	nucleus, cytosol	primary metabolic process
A0A1U8QSZ8	Uncharacterized protein OS=Emericella nidulans (strain FGSC A4 / ATCC 38163 / CBS 112.46 / NRRL 194 / M139) OX=227321 GN=AN0374.2 PE=4 SV=1 - [A0A1U8QSZ8_EMENI]	1.85	1	1	1	1	1.44212e+06	594	66.4874	7.97217	AN0374	SIT1	plasma membrane	transmembrane transport
A0A1U8QT01	MFS domain-containing protein OS=Emericella nidulans (strain FGSC A4 / ATCC 38163 / CBS 112.46 / NRRL 194 / M139) OX=227321 GN=AN7779.2 PE=4 SV=1 - [A0A1U8QT01_EMENI]	7.68	1	1	1	1	725358	469	51.4806	6.53662	AN7779	TPO1	plasma membrane	transmembrane transport
A0A1U8QT05	Dipeptidase OS=Emericella nidulans (strain FGSC A4 / ATCC 38163 / CBS 112.46 / NRRL 194 / M139) OX=227321 GN=AN0224.2 PE=3 SV=1 - [A0A1U8QT05_EMENI]	12.53	1	3	3	5	2.2901e+07	415	46.0537	5.42725	AN0224	dpe1, dpe2	nucleus, cytosol	primary metabolic process
A0A1U8QT06	Uncharacterized protein OS=Emericella nidulans (strain FGSC A4 / ATCC 38163 / CBS 112.46 / NRRL 194 / M139) OX=227321 GN=AN2376.2 PE=4 SV=1 - [A0A1U8QT06_EMENI]	2.05	1	1	1	1	3.63892e+06	537	61.0212	8.25049	AN2376	-	unknown	unknown
A0A1U8QT08	40S ribosomal protein S6 OS=Emericella nidulans (strain FGSC A4 / ATCC 38163 / CBS 112.46 / NRRL 194 / M139) OX=227321 GN=AN1964.2 PE=3 SV=1 - [A0A1U8QT08_EMENI]	19.41	1	4	4	221	1.15517e+08	237	27.0879	10.7261	AN1964	RPS6A, RPS6B	ribosome	translation
A0A1U8QT09	Hcy-binding domain-containing protein OS=Emericella nidulans (strain FGSC A4 / ATCC 38163 / CBS 112.46 / NRRL 194 / M139) OX=227321 GN=AN3378.2 PE=4 SV=1 - [A0A1U8QT09_EMENI]	4.23	1	1	1	1	88274370	355	39.3096	5.38916	AN3378	MHT1	cytosol	primary metabolic process
A0A1U8QT10	ABC multidrug transporter atrA OS=Emericella nidulans (strain FGSC A4 / ATCC 38163 / CBS 112.46 / NRRL 194 / M139) OX=227321 GN=atrA PE=2 SV=1 - [ATRA_EMENI]	1.02	1	1	1	1	3.15179e+09	1466	162.713	6.37939	AN8928/AtrA	PDR5	plasma membrane	transmembrane transport
A0A1U8QT12	Mso1_Sec1_bdg domain-containing protein OS=Emericella nidulans (strain FGSC A4 / ATCC 38163 / CBS 112.46 / NRRL 194 / M139) OX=227321 GN=AN6613.2 PE=4 SV=1 - [A0A1U8QT12_EMENI]	6.97	1	1	1	1	6.96095e+06	244	25.3335	10.1987	AN6613	-	unknown	unknown
A0A1U8QT15	Uncharacterized protein OS=Emericella nidulans (strain FGSC A4 / ATCC 38163 / CBS 112.46 / NRRL 194 / M139) OX=227321 GN=AN3726.2 PE=3 SV=1 - [A0A1U8QT15_EMENI]	3.98	1	1	1	1		729	79.9041	5.60498	AN11729	-	unknown	unknown	Deleted as AN3726 split
A0A1U8QT15	Uncharacterized protein OS=Emericella nidulans (strain FGSC A4 / ATCC 38163 / CBS 112.46 / NRRL 194 / M139) OX=227321 GN=AN3726.2 PE=3 SV=1 - [A0A1U8QT15_EMENI]	3.98	1	1	1	1		729	79.9041	5.60498	AN11730	MOG1	nucleus	macromolecule localization	Deleted as AN3726 split
A0A1U8QT21	WD_REPEATS_REGION domain-containing protein OS=Emericella nidulans (strain FGSC A4 / ATCC 38163 / CBS 112.46 / NRRL 194 / M139) OX=227321 GN=AN6385.2 PE=4 SV=1 - [A0A1U8QT21_EMENI]	4.61	1	1	1	1		434	46.9168	6.58057	AN6385	RSA4	nucleus	organelle organization
A0A1U8QT25	Uncharacterized protein OS=Emericella nidulans (strain FGSC A4 / ATCC 38163 / CBS 112.46 / NRRL 194 / M139) OX=227321 GN=AN5374.2 PE=4 SV=1 - [A0A1U8QT25_EMENI]	1.77	1	1	1	1		395	44.9511	5.8335	AN5374	-	unknown	unknown
A0A1U8QT27	Fructose-bisphosphate aldolase OS=Emericella nidulans (strain FGSC A4 / ATCC 38163 / CBS 112.46 / NRRL 194 / M139) OX=227321 GN=AN2334.2 PE=3 SV=1 - [A0A1U8QT27_EMENI]	7.34	1	1	1	1		286	31.5879	5.12256	AN2334	fba1	nucleus, cytosol	primary metabolic process
A0A1U8QT55	Uncharacterized protein OS=Emericella nidulans (strain FGSC A4 / ATCC 38163 / CBS 112.46 / NRRL 194 / M139) OX=227321 GN=AN4129.2 PE=4 SV=1 - [A0A1U8QT55_EMENI]	4.51	1	1	1	2	545698	599	67.7867	8.80713	AN4129	SOA1	plasma membrane	transmembrane transport
A0A1U8QT56	N-acetyltransferase domain-containing protein OS=Emericella nidulans (strain FGSC A4 / ATCC 38163 / CBS 112.46 / NRRL 194 / M139) OX=227321 GN=AN3344.2 PE=4 SV=1 - [A0A1U8QT56_EMENI]	7.23	1	2	2	2	1.36504e+07	249	29.2039	5.2876	AN3344/Ngn27	-	unknown	unknown
A0A1U8QT59	Arrestin_C domain-containing protein OS=Emericella nidulans (strain FGSC A4 / ATCC 38163 / CBS 112.46 / NRRL 194 / M139) OX=227321 GN=AN1089.2 PE=4 SV=1 - [A0A1U8QT59_EMENI]	4.55	1	1	1	1	1.48613e+07	813	89.2825	8.49951	AN1089/ArtB	ALY1	cytosol	vesicle-mediated transport
A0A1U8QT63	Uncharacterized protein OS=Emericella nidulans (strain FGSC A4 / ATCC 38163 / CBS 112.46 / NRRL 194 / M139) OX=227321 GN=AN7673.2 PE=4 SV=1 - [A0A1U8QT63_EMENI]	5.42	1	1	1	2	2.63142e+07	424	44.4831	6.52197	AN7673	YKE4	endoplasmic reticulum	transmembrane transport
A0A1U8QT64	Uncharacterized protein OS=Emericella nidulans (strain FGSC A4 / ATCC 38163 / CBS 112.46 / NRRL 194 / M139) OX=227321 GN=AN8206.2 PE=3 SV=1 - [A0A1U8QT64_EMENI]	5.12	1	1	1	1		488	55.3128	6.65381	AN8206/FmoA	FMO1	endoplasmic reticulum	protein folding
A0A1U8QT67	FHA domain-containing protein OS=Emericella nidulans (strain FGSC A4 / ATCC 38163 / CBS 112.46 / NRRL 194 / M139) OX=227321 GN=AN2893.2 PE=4 SV=1 - [A0A1U8QT67_EMENI]	3.7	1	1	1	1		351	41.5019	10.272	AN2893/FhdA	PML1	nucleus	macromolecule localization
A0A1U8QT72	ANK_REP_REGION domain-containing protein OS=Emericella nidulans (strain FGSC A4 / ATCC 38163 / CBS 112.46 / NRRL 194 / M139) OX=227321 GN=AN2364.2 PE=4 SV=1 - [A0A1U8QT72_EMENI]	2.51	1	1	1	1	81111.5	716	79.5016	5.47803	AN2364	HOS4	nucleus	transcription
A0A1U8QT79	Uncharacterized protein OS=Emericella nidulans (strain FGSC A4 / ATCC 38163 / CBS 112.46 / NRRL 194 / M139) OX=227321 GN=AN0365.2 PE=4 SV=1 - [A0A1U8QT79_EMENI]	18.05	1	2	2	2	6.81479e+06	133	14.6081	5.85889	AN0365	-	unknown	unknown
A0A1U8QT84	Isochorismatase domain-containing protein OS=Emericella nidulans (strain FGSC A4 / ATCC 38163 / CBS 112.46 / NRRL 194 / M139) OX=227321 GN=AN6066.2 PE=3 SV=1 - [A0A1U8QT84_EMENI]	16.43	1	2	2	2	3.67607e+06	207	22.7052	7.40088	AN6066	-	unknown	unknown
A0A1U8QT95	Uncharacterized protein OS=Emericella nidulans (strain FGSC A4 / ATCC 38163 / CBS 112.46 / NRRL 194 / M139) OX=227321 GN=AN8750.2 PE=3 SV=1 - [A0A1U8QT95_EMENI]	55.94	1	5	5	15	4.46568e+07	143	15.3347	5.57959	AN8750	SPAC25B8.18	mitochondrion	unknown
A0A1U8QTA1	Uncharacterized protein OS=Emericella nidulans (strain FGSC A4 / ATCC 38163 / CBS 112.46 / NRRL 194 / M139) OX=227321 GN=AN0324.2 PE=4 SV=1 - [A0A1U8QTA1_EMENI]	11.11	1	1	1	1	1.09035e+07	216	24.805	6.81494	AN0324	-	unknown	unknown
A0A1U8QTA2	Flavin oxidoreductase hxnT OS=Emericella nidulans (strain FGSC A4 / ATCC 38163 / CBS 112.46 / NRRL 194 / M139) OX=227321 GN=hxnT PE=2 SV=1 - [HXNT_EMENI]	5.93	1	1	1	1		388	42.3776	6.0874	AN9177	OYE2	mitochondrion	primary metabolic process
A0A1U8QTA9	C2H2-type domain-containing protein OS=Emericella nidulans (strain FGSC A4 / ATCC 38163 / CBS 112.46 / NRRL 194 / M139) OX=227321 GN=AN7544.2 PE=4 SV=1 - [A0A1U8QTA9_EMENI]	4.14	1	2	2	3	4.20003e+06	748	82.6862	5.8208	AN7544	pir2	nucleus	transcription
A0A1U8QTB5	Uncharacterized protein OS=Emericella nidulans (strain FGSC A4 / ATCC 38163 / CBS 112.46 / NRRL 194 / M139) OX=227321 GN=AN5429.2 PE=4 SV=1 - [A0A1U8QTB5_EMENI]	7.17	1	1	1	1		600	63.4986	5.0083	AN5429	-	unknown	unknown
A0A1U8QTC2	Rieske domain-containing protein OS=Emericella nidulans (strain FGSC A4 / ATCC 38163 / CBS 112.46 / NRRL 194 / M139) OX=227321 GN=AN7364.2 PE=4 SV=1 - [A0A1U8QTC2_EMENI]	8.3	1	1	1	1		446	49.4286	5.74463	AN7364	-	unknown	unknown
A0A1U8QTC3	N-acetyltransferase domain-containing protein OS=Emericella nidulans (strain FGSC A4 / ATCC 38163 / CBS 112.46 / NRRL 194 / M139) OX=227321 GN=AN7944.2 PE=4 SV=1 - [A0A1U8QTC3_EMENI]	5.75	1	1	1	1	3558490	226	25.3735	5.74463	AN7944/Ngn3	-	unknown	unknown
A0A1U8QTC5	Uncharacterized protein OS=Emericella nidulans (strain FGSC A4 / ATCC 38163 / CBS 112.46 / NRRL 194 / M139) OX=227321 GN=AN7063.2 PE=3 SV=1 - [A0A1U8QTC5_EMENI]	3.09	1	1	1	1	6.19744e+07	551	62.2043	6.7417	AN7063	-	unknown	secondary metabolic process
A0A1U8QTC6	DUF3591 domain-containing protein OS=Emericella nidulans (strain FGSC A4 / ATCC 38163 / CBS 112.46 / NRRL 194 / M139) OX=227321 GN=AN3907.2 PE=4 SV=1 - [A0A1U8QTC6_EMENI]	2.84	1	1	1	1	885287	1092	122.491	5.09717	AN3907	TAF1	nucleus	transcription
A0A1U8QTD0	Uncharacterized protein OS=Emericella nidulans (strain FGSC A4 / ATCC 38163 / CBS 112.46 / NRRL 194 / M139) OX=227321 GN=AN4927.2 PE=4 SV=1 - [A0A1U8QTD0_EMENI]	29.03	1	3	3	13	3.60249e+07	124	13.5076	4.80518	AN4927	atp14	mitochondrion	transmembrane transport
A0A1U8QTD6	Aminotran_1_2 domain-containing protein OS=Emericella nidulans (strain FGSC A4 / ATCC 38163 / CBS 112.46 / NRRL 194 / M139) OX=227321 GN=AN1102.2 PE=4 SV=1 - [A0A1U8QTD6_EMENI]	3.27	1	1	1	1	11098259	672	74.3542	9.21729	AN1102/LcbB	LCB2	endoplasmic reticulum	primary metabolic process
A0A1U8QTD7	Uncharacterized protein OS=Emericella nidulans (strain FGSC A4 / ATCC 38163 / CBS 112.46 / NRRL 194 / M139) OX=227321 GN=AN8940.2 PE=4 SV=1 - [A0A1U8QTD7_EMENI]	1.71	1	1	1	2	6.01405e+06	702	77.5327	5.78271	AN8940	-	unknown	unknown
A0A1U8QTE0	Uncharacterized protein OS=Emericella nidulans (strain FGSC A4 / ATCC 38163 / CBS 112.46 / NRRL 194 / M139) OX=227321 GN=AN0946.2 PE=3 SV=1 - [A0A1U8QTE0_EMENI]	4.65	1	2	2	2	3.50376e+06	774	87.8993	5.43994	AN0946	NOC2	nucleus	organelle organization
A0A1U8QTE4	MFS domain-containing protein OS=Emericella nidulans (strain FGSC A4 / ATCC 38163 / CBS 112.46 / NRRL 194 / M139) OX=227321 GN=AN4119.2 PE=4 SV=1 - [A0A1U8QTE4_EMENI]	6.28	1	1	1	1		494	53.3161	7.38623	AN4119	TPO1	plasma membrane	transmembrane transport
A0A1U8QTF7	Uncharacterized protein OS=Emericella nidulans (strain FGSC A4 / ATCC 38163 / CBS 112.46 / NRRL 194 / M139) OX=227321 GN=AN2591.2 PE=4 SV=1 - [A0A1U8QTF7_EMENI]	7.04	1	2	2	2	2.61483e+06	483	52.5401	9.37842	AN2591	ESBP6	mitochondrion	transmembrane transport
A0A1U8QTG1	NmrA domain-containing protein OS=Emericella nidulans (strain FGSC A4 / ATCC 38163 / CBS 112.46 / NRRL 194 / M139) OX=227321 GN=AN1819.2 PE=3 SV=1 - [A0A1U8QTG1_EMENI]	5.83	1	1	1	1		343	37.9281	5.69385	AN1819	-	unknown	unknown
A0A1U8QTG4	Tyrosine--tRNA ligase OS=Emericella nidulans (strain FGSC A4 / ATCC 38163 / CBS 112.46 / NRRL 194 / M139) OX=227321 GN=AN0057.2 PE=3 SV=1 - [A0A1U8QTG4_EMENI]	17.13	1	5	5	8	1.98206e+07	397	43.1689	6.46826	AN0057	TYS1	cytosol	translation
A0A1U8QTG6	Uncharacterized protein OS=Emericella nidulans (strain FGSC A4 / ATCC 38163 / CBS 112.46 / NRRL 194 / M139) OX=227321 GN=AN1646.2 PE=4 SV=1 - [A0A1U8QTG6_EMENI]	1.07	1	1	1	1		1120	127.033	6.354	AN1646	-	unknown	unknown
A0A1U8QTH5	Gal_mutarotas_2 domain-containing protein OS=Emericella nidulans (strain FGSC A4 / ATCC 38163 / CBS 112.46 / NRRL 194 / M139) OX=227321 GN=AN3504.2 PE=3 SV=1 - [A0A1U8QTH5_EMENI]	0.96	1	1	1	1		830	93.2342	6.06201	AN3504	ROT2	endoplasmic reticulum	primary metabolic process
A0A1U8QTI8	J domain-containing protein OS=Emericella nidulans (strain FGSC A4 / ATCC 38163 / CBS 112.46 / NRRL 194 / M139) OX=227321 GN=AN4441.2 PE=4 SV=1 - [A0A1U8QTI8_EMENI]	9.14	1	3	3	3	6.22919e+06	339	37.632	9.27588	AN4441	HLJ1	endoplasmic reticulum	protein folding
A0A1U8QTJ0	UBA domain-containing protein OS=Emericella nidulans (strain FGSC A4 / ATCC 38163 / CBS 112.46 / NRRL 194 / M139) OX=227321 GN=AN8798.2 PE=4 SV=1 - [A0A1U8QTJ0_EMENI]	3.4	1	2	2	2	722749	883	95.5601	9.18799	AN8798	ucp7	endomembrane system	vesicle-mediated transport
A0A1U8QTJ2	Uncharacterized protein OS=Emericella nidulans (strain FGSC A4 / ATCC 38163 / CBS 112.46 / NRRL 194 / M139) OX=227321 GN=AN1480.2 PE=4 SV=1 - [A0A1U8QTJ2_EMENI]	3.92	1	1	1	1	246868	255	27.1288	6.99072	AN1480/UglA	DAL3	peroxisome	primary metabolic process
A0A1U8QTK1	DAO domain-containing protein OS=Emericella nidulans (strain FGSC A4 / ATCC 38163 / CBS 112.46 / NRRL 194 / M139) OX=227321 GN=AN8446.2 PE=4 SV=1 - [A0A1U8QTK1_EMENI]	3.56	1	1	1	1		478	52.2834	7.69385	AN8446	fap1	nucleus, cytosol	primary metabolic process
A0A1U8QTK3	Uncharacterized protein OS=Emericella nidulans (strain FGSC A4 / ATCC 38163 / CBS 112.46 / NRRL 194 / M139) OX=227321 GN=AN0073.2 PE=4 SV=1 - [A0A1U8QTK3_EMENI]	1.36	1	1	1	1		587	66.3641	5.12256	AN0073	-	nucleus	cellular protein modification process
A0A1U8QTL0	NMO domain-containing protein OS=Emericella nidulans (strain FGSC A4 / ATCC 38163 / CBS 112.46 / NRRL 194 / M139) OX=227321 GN=AN6031.2 PE=4 SV=1 - [A0A1U8QTL0_EMENI]	4.51	1	1	1	1	1.67444e+07	355	37.5759	7.54736	AN6031	YJR149W	peroxisome	unknown
A0A1U8QTM0	Assimilatory sulfite reductase (NADPH) OS=Emericella nidulans (strain FGSC A4 / ATCC 38163 / CBS 112.46 / NRRL 194 / M139) OX=227321 GN=AN7600.2 PE=3 SV=1 - [A0A1U8QTM0_EMENI]	19.7	1	23	23	40	1.08211e+08	1528	168.389	5.8335	AN7600	sir1	cytosol	primary metabolic process
A0A1U8QTM2	USP domain-containing protein OS=Emericella nidulans (strain FGSC A4 / ATCC 38163 / CBS 112.46 / NRRL 194 / M139) OX=227321 GN=AN6164.2 PE=4 SV=1 - [A0A1U8QTM2_EMENI]	0.8	1	1	1	2	65711.9	2510	283.953	5.12256	AN6164	UBP15	cytosol	cellular protein modification process
A0A1U8QTM6	Zn(2)-C6 fungal-type domain-containing protein OS=Emericella nidulans (strain FGSC A4 / ATCC 38163 / CBS 112.46 / NRRL 194 / M139) OX=227321 GN=AN4175.2 PE=4 SV=1 - [A0A1U8QTM6_EMENI]	4.01	1	1	1	1		973	108.08	6.65381	AN4175	TEA1	nucleus	transcription
A0A1U8QTN9	Uncharacterized protein OS=Emericella nidulans (strain FGSC A4 / ATCC 38163 / CBS 112.46 / NRRL 194 / M139) OX=227321 GN=AN1969.2 PE=3 SV=1 - [A0A1U8QTN9_EMENI]	3.97	1	1	1	1	2.87074e+07	302	34.7498	9.05615	AN1969	MNN11	Golgi apparatus	cellular protein modification process
A0A1U8QTP3	Uncharacterized protein OS=Emericella nidulans (strain FGSC A4 / ATCC 38163 / CBS 112.46 / NRRL 194 / M139) OX=227321 GN=AN6657.2 PE=4 SV=1 - [A0A1U8QTP3_EMENI]	30.21	1	2	2	2	4.55e+06	96	10.8776	9.08545	AN6657	-	unknown	unknown
A0A1U8QTP8	ANK_REP_REGION domain-containing protein OS=Emericella nidulans (strain FGSC A4 / ATCC 38163 / CBS 112.46 / NRRL 194 / M139) OX=227321 GN=AN2346.2 PE=4 SV=1 - [A0A1U8QTP8_EMENI]	5.57	1	1	1	1		539	60.2105	6.01123	AN2346	-	unknown	unknown
A0A1U8QTQ0	MFS domain-containing protein OS=Emericella nidulans (strain FGSC A4 / ATCC 38163 / CBS 112.46 / NRRL 194 / M139) OX=227321 GN=AN8911.2 PE=4 SV=1 - [A0A1U8QTQ0_EMENI]	6.54	1	1	1	1		489	53.7997	8.41162	AN8911	HOL1	unknown	transmembrane transport
A0A1U8QTQ7	Isoleucyl-tRNA synthetase OS=Emericella nidulans (strain FGSC A4 / ATCC 38163 / CBS 112.46 / NRRL 194 / M139) OX=227321 GN=AN0705.2 PE=3 SV=1 - [A0A1U8QTQ7_EMENI]	6.22	1	6	6	10	9.99213e+06	1077	123.652	6.50732	AN0705	ILS1	cytosol	translation
A0A1U8QTR0	Uncharacterized protein OS=Emericella nidulans (strain FGSC A4 / ATCC 38163 / CBS 112.46 / NRRL 194 / M139) OX=227321 GN=AN7651.2 PE=4 SV=1 - [A0A1U8QTR0_EMENI]	5.37	1	1	1	1		559	62.2854	9.87646	AN7651	-	unknown	unknown
A0A1U8QTR4	Uncharacterized protein OS=Emericella nidulans (strain FGSC A4 / ATCC 38163 / CBS 112.46 / NRRL 194 / M139) OX=227321 GN=AN2727.2 PE=4 SV=1 - [A0A1U8QTR4_EMENI]	4.1	1	1	1	1	9.56137e+06	537	60.2873	8.22119	AN2727/CYP665A1	ERG5	endoplasmic reticulum	primary metabolic process
A0A1U8QTR5	Midasin OS=Emericella nidulans (strain FGSC A4 / ATCC 38163 / CBS 112.46 / NRRL 194 / M139) OX=227321 GN=AN6310.2 PE=3 SV=1 - [A0A1U8QTR5_EMENI]	0.28	1	1	1	1	1.34146e+07	4917	549.065	5.14795	AN6310	REA1	nucleus	organelle organization
A0A1U8QTR7	Uncharacterized protein OS=Emericella nidulans (strain FGSC A4 / ATCC 38163 / CBS 112.46 / NRRL 194 / M139) OX=227321 GN=AN1129.2 PE=4 SV=1 - [A0A1U8QTR7_EMENI]	2.88	1	1	1	1	4.71625e+08	556	62.7969	6.59521	AN1129	-	unknown	unknown
A0A1U8QTS3	Uncharacterized protein OS=Emericella nidulans (strain FGSC A4 / ATCC 38163 / CBS 112.46 / NRRL 194 / M139) OX=227321 GN=AN2281.2 PE=4 SV=1 - [A0A1U8QTS3_EMENI]	3.96	1	1	1	1	1.6733e+07	530	58.483	5.36377	AN2281/PexC	PEX3	peroxisome	macromolecule localization
A0A1U8QTS9	Rho-GAP domain-containing protein OS=Emericella nidulans (strain FGSC A4 / ATCC 38163 / CBS 112.46 / NRRL 194 / M139) OX=227321 GN=AN7650.2 PE=3 SV=1 - [A0A1U8QTS9_EMENI]	1.7	1	1	1	1		1236	133.555	8.44092	AN11994	BAG7	cytosol	signal transduction	Deleted as AN7650 split
A0A1U8QTS9	Rho-GAP domain-containing protein OS=Emericella nidulans (strain FGSC A4 / ATCC 38163 / CBS 112.46 / NRRL 194 / M139) OX=227321 GN=AN7650.2 PE=3 SV=1 - [A0A1U8QTS9_EMENI]	1.7	1	1	1	1		1236	133.555	8.44092	AN11995	GPI11	endoplasmic reticulum	primary metabolic process	Deleted as AN7650 split
A0A1U8QTT5	Uncharacterized protein OS=Emericella nidulans (strain FGSC A4 / ATCC 38163 / CBS 112.46 / NRRL 194 / M139) OX=227321 GN=AN8829.2 PE=4 SV=1 - [A0A1U8QTT5_EMENI]	44.44	1	2	2	2	8.91004e+06	126	14.0043	4.4751	AN8829	-	unknown	unknown
A0A1U8QTT6	Uncharacterized protein OS=Emericella nidulans (strain FGSC A4 / ATCC 38163 / CBS 112.46 / NRRL 194 / M139) OX=227321 GN=AN6137.2 PE=4 SV=1 - [A0A1U8QTT6_EMENI]	3.97	1	1	1	1	152223	781	86.3841	4.76709	AN6137	-	unknown	unknown
A0A1U8QTU0	FAD-binding FR-type domain-containing protein OS=Emericella nidulans (strain FGSC A4 / ATCC 38163 / CBS 112.46 / NRRL 194 / M139) OX=227321 GN=AN5457.2 PE=4 SV=1 - [A0A1U8QTU0_EMENI]	6.73	1	1	1	3		550	63.7364	8.76318	AN5457/NoxA	-	plasma membrane	developmental process
A0A1U8QTU4	Vacuolar-sorting protein SNF8 OS=Emericella nidulans (strain FGSC A4 / ATCC 38163 / CBS 112.46 / NRRL 194 / M139) OX=227321 GN=AN7106.2 PE=3 SV=1 - [A0A1U8QTU4_EMENI]	5.68	1	1	1	2		264	28.7546	6.55127	AN7106	SNF8	endomembrane system	vesicle-mediated transport
A0A1U8QTU5	Peptidyl-prolyl cis-trans isomerase OS=Emericella nidulans (strain FGSC A4 / ATCC 38163 / CBS 112.46 / NRRL 194 / M139) OX=227321 GN=AN8605.2 PE=3 SV=1 - [A0A1U8QTU5_EMENI]	31.48	1	4	4	50	1.65382e+08	162	17.787	8.90967	AN8605/Cyp1	CPR1	nucleus	cell cycle
A0A1U8QTU6	AB hydrolase-1 domain-containing protein OS=Emericella nidulans (strain FGSC A4 / ATCC 38163 / CBS 112.46 / NRRL 194 / M139) OX=227321 GN=AN7982.2 PE=4 SV=1 - [A0A1U8QTU6_EMENI]	6.25	1	1	1	1	930793	160	17.5279	5.57959	AN7982	-	unknown	unknown
A0A1U8QTU7	GYF domain-containing protein OS=Emericella nidulans (strain FGSC A4 / ATCC 38163 / CBS 112.46 / NRRL 194 / M139) OX=227321 GN=AN6228.2 PE=4 SV=1 - [A0A1U8QTU7_EMENI]	8.99	1	7	7	7	7.48695e+06	1524	161.573	7.1665	AN6228	mpd2	cytosol	vesicle-mediated transport
A0A1U8QTV1	Uncharacterized protein OS=Emericella nidulans (strain FGSC A4 / ATCC 38163 / CBS 112.46 / NRRL 194 / M139) OX=227321 GN=AN4791.2 PE=4 SV=1 - [A0A1U8QTV1_EMENI]	1.68	1	1	1	1		1013	113.481	5.77002	AN4791	-	unknown	unknown
A0A1U8QTW4	Uncharacterized protein OS=Emericella nidulans (strain FGSC A4 / ATCC 38163 / CBS 112.46 / NRRL 194 / M139) OX=227321 GN=AN2694.2 PE=4 SV=1 - [A0A1U8QTW4_EMENI]	6.58	1	1	1	1		243	25.7343	8.35303	AN2694	FOX2	peroxisome	primary metabolic process
A0A1U8QTW7	Uncharacterized protein OS=Emericella nidulans (strain FGSC A4 / ATCC 38163 / CBS 112.46 / NRRL 194 / M139) OX=227321 GN=AN2446.2 PE=4 SV=1 - [A0A1U8QTW7_EMENI]	9.74	1	1	1	1	1.01141e+06	195	21.5705	9.62744	AN2446	cdm1	cytosol	primary metabolic process
A0A1U8QTX7	Cytoskeletal adapter protein sagA OS=Emericella nidulans (strain FGSC A4 / ATCC 38163 / CBS 112.46 / NRRL 194 / M139) OX=227321 GN=AN0317.2 PE=4 SV=1 - [A0A1U8QTX7_EMENI]	13.75	1	8	8	10	1.2196e+07	1258	133.6	4.79248	AN0317	EDE1	cytoskeleton	vesicle-mediated transport
A0A1U8QTY3	Uncharacterized protein OS=Emericella nidulans (strain FGSC A4 / ATCC 38163 / CBS 112.46 / NRRL 194 / M139) OX=227321 GN=AN5237.2 PE=4 SV=1 - [A0A1U8QTY3_EMENI]	4.54	1	1	1	1		551	61.4141	6.771	AN5237	-	unknown	unknown
A0A1U8QTY4	PUM-HD domain-containing protein OS=Emericella nidulans (strain FGSC A4 / ATCC 38163 / CBS 112.46 / NRRL 194 / M139) OX=227321 GN=AN4285.2 PE=4 SV=1 - [A0A1U8QTY4_EMENI]	1.5	1	1	1	1	1.88315e+06	802	88.8919	6.52197	AN4285	PUF3	nucleus	RNA processing
A0A1U8QTZ1	Uncharacterized protein OS=Emericella nidulans (strain FGSC A4 / ATCC 38163 / CBS 112.46 / NRRL 194 / M139) OX=227321 GN=AN0942.2 PE=3 SV=1 - [A0A1U8QTZ1_EMENI]	3.37	2	1	1	1	3.4604e+06	386	41.2813	6.02393	AN0942/LadA	SOR1	unknown	primary metabolic process
A0A1U8QTZ3	Uncharacterized protein OS=Emericella nidulans (strain FGSC A4 / ATCC 38163 / CBS 112.46 / NRRL 194 / M139) OX=227321 GN=AN6158.2 PE=4 SV=1 - [A0A1U8QTZ3_EMENI]	13.5	1	1	1	1	5344253	163	17.494	8.55811	AN6158	-	unknown	primary metabolic process
A0A1U8QTZ7	Uncharacterized protein OS=Emericella nidulans (strain FGSC A4 / ATCC 38163 / CBS 112.46 / NRRL 194 / M139) OX=227321 GN=AN4178.2 PE=3 SV=1 - [A0A1U8QTZ7_EMENI]	6.96	1	2	2	6	1.2242e+06	359	38.8946	6.20166	AN4178/Myg1	MYG1	nucleus, cytosol	unknown
A0A1U8QU05	Proteasome endopeptidase complex OS=Emericella nidulans (strain FGSC A4 / ATCC 38163 / CBS 112.46 / NRRL 194 / M139) OX=227321 GN=AN4449.2 PE=4 SV=1 - [A0A1U8QU05_EMENI]	23.44	1	2	2	4	8.79294e+06	192	21.0947	5.19873	AN4449	PUP3	nucleus, cytosol	primary metabolic process
A0A1U8QU09	Uncharacterized protein OS=Emericella nidulans (strain FGSC A4 / ATCC 38163 / CBS 112.46 / NRRL 194 / M139) OX=227321 GN=AN5167.2 PE=4 SV=1 - [A0A1U8QU09_EMENI]	0.86	1	1	1	1	4.45309e+06	1166	128.481	7.88428	AN5167	STE5	unknown	signal transduction
A0A1U8QU20	Uncharacterized protein OS=Emericella nidulans (strain FGSC A4 / ATCC 38163 / CBS 112.46 / NRRL 194 / M139) OX=227321 GN=AN3145.2 PE=4 SV=1 - [A0A1U8QU20_EMENI]	3.14	1	1	1	1	4.00433e+06	573	61.1568	9.67139	AN3145	-	unknown	unknown
A0A1U8QU23	Uncharacterized protein OS=Emericella nidulans (strain FGSC A4 / ATCC 38163 / CBS 112.46 / NRRL 194 / M139) OX=227321 GN=AN1424.2 PE=4 SV=1 - [A0A1U8QU23_EMENI]	1.25	1	1	1	1	1.04606e+06	720	80.377	5.42725	AN1424	alp7	cytosol	organelle organization
A0A1U8QU31	Uncharacterized protein OS=Emericella nidulans (strain FGSC A4 / ATCC 38163 / CBS 112.46 / NRRL 194 / M139) OX=227321 GN=AN4192.2 PE=4 SV=1 - [A0A1U8QU31_EMENI]	11.04	1	5	5	6	1.27699e+07	634	69.3455	8.48486	AN4192	SPBC543.02c	cytosol	protein folding
A0A1U8QU32	RRM domain-containing protein OS=Emericella nidulans (strain FGSC A4 / ATCC 38163 / CBS 112.46 / NRRL 194 / M139) OX=227321 GN=AN0505.2 PE=3 SV=1 - [A0A1U8QU32_EMENI]	3.56	1	1	1	1	6.77644e+06	590	61.7853	10.2134	AN0505	upf3	nucleus	RNA processing
A0A1U8QU46	AB hydrolase-1 domain-containing protein OS=Emericella nidulans (strain FGSC A4 / ATCC 38163 / CBS 112.46 / NRRL 194 / M139) OX=227321 GN=AN7292.2 PE=4 SV=1 - [A0A1U8QU46_EMENI]	8.14	1	1	1	1		381	43.2561	7.31299	AN7292	YNR064C	unknown	primary metabolic process
A0A1U8QU55	Fe-ADH domain-containing protein OS=Emericella nidulans (strain FGSC A4 / ATCC 38163 / CBS 112.46 / NRRL 194 / M139) OX=227321 GN=AN5178.2 PE=3 SV=1 - [A0A1U8QU55_EMENI]	4.2	1	1	1	1	12990926	357	38.0849	7.32764	AN5178	ADH4	mitochondrion	primary metabolic process
A0A1U8QU56	Methyltransf_11 domain-containing protein OS=Emericella nidulans (strain FGSC A4 / ATCC 38163 / CBS 112.46 / NRRL 194 / M139) OX=227321 GN=AN4918.2 PE=4 SV=1 - [A0A1U8QU56_EMENI]	2.66	1	1	1	2		376	41.1233	5.61768	AN4918	-	unknown	unknown
A0A1U8QU60	Uncharacterized protein OS=Emericella nidulans (strain FGSC A4 / ATCC 38163 / CBS 112.46 / NRRL 194 / M139) OX=227321 GN=AN3540.2 PE=4 SV=1 - [A0A1U8QU60_EMENI]	3.05	1	1	1	1	1.71758e+06	491	56.0827	6.7124	AN3540	-	unknown	unknown
A0A1U8QU64	60S ribosomal protein L36 OS=Emericella nidulans (strain FGSC A4 / ATCC 38163 / CBS 112.46 / NRRL 194 / M139) OX=227321 GN=AN4452.2 PE=3 SV=1 - [A0A1U8QU64_EMENI]	5.08	1	3	3	60	2.0827e+08	512	57.5922	10.0376	AN4452	RPL36A	ribosome	translation
A0A1U8QU85	GRIP domain-containing protein OS=Emericella nidulans (strain FGSC A4 / ATCC 38163 / CBS 112.46 / NRRL 194 / M139) OX=227321 GN=AN2480.2 PE=4 SV=1 - [A0A1U8QU85_EMENI]	2.69	1	3	3	4	1.46027e+07	1153	130.269	5.31299	AN2480	IMH1	Golgi apparatus	vesicle-mediated transport
A0A1U8QU86	SEC7 domain-containing protein OS=Emericella nidulans (strain FGSC A4 / ATCC 38163 / CBS 112.46 / NRRL 194 / M139) OX=227321 GN=AN0112.2 PE=4 SV=1 - [A0A1U8QU86_EMENI]	2.04	1	2	2	2	3.76884e+06	1565	172.407	5.37646	AN0112/GeaA	GEA2	Golgi apparatus	vesicle-mediated transport
A0A1U8QU90	PHD domain-containing protein OS=Emericella nidulans (strain FGSC A4 / ATCC 38163 / CBS 112.46 / NRRL 194 / M139) OX=227321 GN=AN4694.2 PE=4 SV=1 - [A0A1U8QU90_EMENI]	6.77	1	2	2	2	4.11142e+06	606	67.3696	7.29834	AN4694	CTI6	nucleus	transcription
A0A1U8QU91	Uncharacterized protein OS=Emericella nidulans (strain FGSC A4 / ATCC 38163 / CBS 112.46 / NRRL 194 / M139) OX=227321 GN=AN3063.2 PE=4 SV=1 - [A0A1U8QU91_EMENI]	3.6	1	1	1	1	1.02113e+07	611	69.2232	4.70361	AN3063	sgt1	nucleus	RNA processing
A0A1U8QU92	AB hydrolase-1 domain-containing protein OS=Emericella nidulans (strain FGSC A4 / ATCC 38163 / CBS 112.46 / NRRL 194 / M139) OX=227321 GN=AN7404.2 PE=4 SV=1 - [A0A1U8QU92_EMENI]	3.6	1	1	1	1		361	40.3497	9.23193	AN7404	-	unknown	unknown
A0A1U8QU93	Uncharacterized protein OS=Emericella nidulans (strain FGSC A4 / ATCC 38163 / CBS 112.46 / NRRL 194 / M139) OX=227321 GN=AN6331.2 PE=4 SV=1 - [A0A1U8QU93_EMENI]	2.46	1	1	1	1		733	79.9779	5.70654	AN6331	rmn1	nucleus	cell cycle
A0A1U8QU96	Pyrroline-5-carboxylate reductase OS=Emericella nidulans (strain FGSC A4 / ATCC 38163 / CBS 112.46 / NRRL 194 / M139) OX=227321 GN=AN7387.2 PE=3 SV=1 - [A0A1U8QU96_EMENI]	27.56	1	6	6	9	4.77802e+07	283	29.3583	5.65576	AN7387/PcrA	PRO3	cytosol	primary metabolic process
A0A1U8QU99	Uncharacterized protein OS=Emericella nidulans (strain FGSC A4 / ATCC 38163 / CBS 112.46 / NRRL 194 / M139) OX=227321 GN=AN4873.2 PE=4 SV=1 - [A0A1U8QU99_EMENI]	2.29	1	1	1	1	1.83061e+06	741	81.8406	7.04932	AN4873	SWI5	nucleus	transcription
A0A1U8QUB7	N-acetyltransferase domain-containing protein OS=Emericella nidulans (strain FGSC A4 / ATCC 38163 / CBS 112.46 / NRRL 194 / M139) OX=227321 GN=AN0987.2 PE=4 SV=1 - [A0A1U8QUB7_EMENI]	22.51	1	3	3	5	3.05495e+06	271	30.6642	5.50342	AN0987	-	unknown	unknown
A0A1U8QUC1	MFS domain-containing protein OS=Emericella nidulans (strain FGSC A4 / ATCC 38163 / CBS 112.46 / NRRL 194 / M139) OX=227321 GN=AN5734.2 PE=3 SV=1 - [A0A1U8QUC1_EMENI]	7.44	1	1	1	1	3.55691e+06	524	57.6376	8.06006	AN5734	HXT13	plasma membrane	transmembrane transport
A0A1U8QUC9	Acyl-CoA desaturase OS=Emericella nidulans (strain FGSC A4 / ATCC 38163 / CBS 112.46 / NRRL 194 / M139) OX=227321 GN=AN4135.2 PE=3 SV=1 - [A0A1U8QUC9_EMENI]	8.46	1	3	3	4	5.11491e+06	449	50.9299	8.98291	AN4135/SdeB	OLE1	endoplasmic reticulum	primary metabolic process
A0A1U8QUD0	HEME_HALOPEROXIDASE domain-containing protein OS=Emericella nidulans (strain FGSC A4 / ATCC 38163 / CBS 112.46 / NRRL 194 / M139) OX=227321 GN=AN6457.2 PE=4 SV=1 - [A0A1U8QUD0_EMENI]	6.44	1	1	1	1		264	29.7359	6.0874	AN6457	-	unknown	unknown
A0A1U8QUD7	MR_MLE domain-containing protein OS=Emericella nidulans (strain FGSC A4 / ATCC 38163 / CBS 112.46 / NRRL 194 / M139) OX=227321 GN=AN0613.2 PE=3 SV=1 - [A0A1U8QUD7_EMENI]	5.9	1	1	1	1		424	46.5137	5.77002	AN0613	-	unknown	unknown
A0A1U8QUD8	PLCXc domain-containing protein OS=Emericella nidulans (strain FGSC A4 / ATCC 38163 / CBS 112.46 / NRRL 194 / M139) OX=227321 GN=AN3636.2 PE=4 SV=1 - [A0A1U8QUD8_EMENI]	1.65	1	1	1	1	1.12216e+06	485	55.1754	8.30908	AN3636	-	unknown	primary metabolic process
A0A1U8QUE3	Origin recognition complex subunit 1 OS=Emericella nidulans (strain FGSC A4 / ATCC 38163 / CBS 112.46 / NRRL 194 / M139) OX=227321 GN=AN1207.2 PE=3 SV=1 - [A0A1U8QUE3_EMENI]	1.51	1	1	1	1		796	87.1568	7.6499	AN1207	ORC1	nucleus	cell cycle
A0A1U8QUE9	EF-hand domain-containing protein OS=Emericella nidulans (strain FGSC A4 / ATCC 38163 / CBS 112.46 / NRRL 194 / M139) OX=227321 GN=AN0131.2 PE=4 SV=1 - [A0A1U8QUE9_EMENI]	7.96	1	1	1	2	1.02867e+07	201	22.8769	4.83057	AN0131	SSP120	endomembrane system	vesicle-mediated transport
A0A1U8QUF5	Uncharacterized protein OS=Emericella nidulans (strain FGSC A4 / ATCC 38163 / CBS 112.46 / NRRL 194 / M139) OX=227321 GN=AN1866.2 PE=4 SV=1 - [A0A1U8QUF5_EMENI]	7.64	1	1	1	1		314	35.3039	6.60986	AN1866	-	unknown	unknown
A0A1U8QUG1	J domain-containing protein OS=Emericella nidulans (strain FGSC A4 / ATCC 38163 / CBS 112.46 / NRRL 194 / M139) OX=227321 GN=AN2238.2 PE=4 SV=1 - [A0A1U8QUG1_EMENI]	6.9	1	1	1	1	2.58121e+06	377	40.1956	9.31982	AN2238	psi1	nucleus, cytosol	protein folding
A0A1U8QUG2	Uncharacterized protein OS=Emericella nidulans (strain FGSC A4 / ATCC 38163 / CBS 112.46 / NRRL 194 / M139) OX=227321 GN=AN1921.2 PE=4 SV=1 - [A0A1U8QUG2_EMENI]	7.23	1	2	2	2	3.79078e+06	235	26.0662	9.81787	AN1921/PexK	PEX11	peroxisome	primary metabolic process
A0A1U8QUG5	Rab-GAP TBC domain-containing protein OS=Emericella nidulans (strain FGSC A4 / ATCC 38163 / CBS 112.46 / NRRL 194 / M139) OX=227321 GN=AN5407.2 PE=4 SV=1 - [A0A1U8QUG5_EMENI]	0.92	1	1	1	2	9.21331e+06	872	97.445	5.59229	AN5407	GYP5	endomembrane system	vesicle-mediated transport
A0A1U8QUG8	Uncharacterized protein OS=Emericella nidulans (strain FGSC A4 / ATCC 38163 / CBS 112.46 / NRRL 194 / M139) OX=227321 GN=AN5189.2 PE=4 SV=1 - [A0A1U8QUG8_EMENI]	11.05	1	1	1	1		353	39.6304	4.83057	AN5189	-	unknown	unknown
A0A1U8QUH0	ANK_REP_REGION domain-containing protein OS=Emericella nidulans (strain FGSC A4 / ATCC 38163 / CBS 112.46 / NRRL 194 / M139) OX=227321 GN=AN4220.2 PE=4 SV=1 - [A0A1U8QUH0_EMENI]	15.51	1	3	3	5	4.53502e+06	245	27.7185	4.93213	AN4220	YGL242C	unknown	unknown
A0A1U8QUH9	DUF4149 domain-containing protein OS=Emericella nidulans (strain FGSC A4 / ATCC 38163 / CBS 112.46 / NRRL 194 / M139) OX=227321 GN=AN4553.2 PE=4 SV=1 - [A0A1U8QUH9_EMENI]	7.98	1	1	1	1	6.01017e+06	163	17.7447	9.78857	AN4553	TMH18	unknown	unknown
A0A1U8QUI2	Molybdopterin molybdenumtransferase OS=Emericella nidulans (strain FGSC A4 / ATCC 38163 / CBS 112.46 / NRRL 194 / M139) OX=227321 GN=AN3778.2 PE=3 SV=1 - [A0A1U8QUI2_EMENI]	2.82	1	3	3	3	3.49878e+06	709	74.3629	6.88818	AN3778/CnxE	-	unknown	primary metabolic process
A0A1U8QUI3	Uncharacterized protein OS=Emericella nidulans (strain FGSC A4 / ATCC 38163 / CBS 112.46 / NRRL 194 / M139) OX=227321 GN=AN8202.2 PE=4 SV=1 - [A0A1U8QUI3_EMENI]	2.39	1	1	1	1	2.70882e+06	503	56.7999	5.07178	AN8202	-	unknown	unknown
A0A1U8QUI4	Tryptophan synthase OS=Emericella nidulans (strain FGSC A4 / ATCC 38163 / CBS 112.46 / NRRL 194 / M139) OX=227321 GN=AN5444.2 PE=4 SV=1 - [A0A1U8QUI4_EMENI]	2.71	1	1	1	1	2.48988e+06	443	48.1797	8.08936	AN5444	TRP5	nucleus, cytosol	primary metabolic process
A0A1U8QUI5	Gluconokinase OS=Emericella nidulans (strain FGSC A4 / ATCC 38163 / CBS 112.46 / NRRL 194 / M139) OX=227321 GN=AN3641.2 PE=3 SV=1 - [A0A1U8QUI5_EMENI]	3.59	1	1	1	1		251	27.2256	8.03076	AN3641/GukA	idn1	cytosol	primary metabolic process
A0A1U8QUJ0	Uncharacterized protein OS=Emericella nidulans (strain FGSC A4 / ATCC 38163 / CBS 112.46 / NRRL 194 / M139) OX=227321 GN=AN2208.2 PE=4 SV=1 - [A0A1U8QUJ0_EMENI]	21.67	1	6	6	10	3.19247e+07	360	40.1106	7.10791	AN2208	SPBC115.03	nucleus, cytosol	primary metabolic process
A0A1U8QUJ4	Uncharacterized protein OS=Emericella nidulans (strain FGSC A4 / ATCC 38163 / CBS 112.46 / NRRL 194 / M139) OX=227321 GN=AN6237.2 PE=4 SV=1 - [A0A1U8QUJ4_EMENI]	9.95	1	8	9	17	1.65154e+07	1377	148.285	6.55127	AN6237	STE6	plasma membrane	transmembrane transport
A0A1U8QUJ5	Uncharacterized protein OS=Emericella nidulans (strain FGSC A4 / ATCC 38163 / CBS 112.46 / NRRL 194 / M139) OX=227321 GN=AN0302.2 PE=4 SV=1 - [A0A1U8QUJ5_EMENI]	1.09	1	1	1	1	1.5565e+06	734	80.1365	9.30518	AN0302	nif1	cytosol	cell cycle
A0A1U8QUK6	Uncharacterized protein OS=Emericella nidulans (strain FGSC A4 / ATCC 38163 / CBS 112.46 / NRRL 194 / M139) OX=227321 GN=AN9507.2 PE=4 SV=1 - [A0A1U8QUK6_EMENI]	9.82	1	1	1	1	2.81156e+06	285	32.2256	8.01611	AN9507	-	unknown	unknown
A0A1U8QUL1	Transket_pyr domain-containing protein OS=Emericella nidulans (strain FGSC A4 / ATCC 38163 / CBS 112.46 / NRRL 194 / M139) OX=227321 GN=AN9180.2 PE=4 SV=1 - [A0A1U8QUL1_EMENI]	6.72	1	3	3	3	1.14758e+07	640	69.4552	6.45557	AN9180	TKL2	nucleus, cytosol	primary metabolic process
A0A1U8QUL8	Putative transferase CAF17, mitochondrial OS=Emericella nidulans (strain FGSC A4 / ATCC 38163 / CBS 112.46 / NRRL 194 / M139) OX=227321 GN=AN6522.2 PE=3 SV=1 - [A0A1U8QUL8_EMENI]	2.61	1	1	2	9	6.70264e+07	614	66.0335	5.49072	AN6522	MSS1	mitochondrion	RNA processing
A0A1U8QUM1	Uncharacterized protein OS=Emericella nidulans (strain FGSC A4 / ATCC 38163 / CBS 112.46 / NRRL 194 / M139) OX=227321 GN=AN1611.2 PE=4 SV=1 - [A0A1U8QUM1_EMENI]	4.13	1	1	1	1	50730.2	629	70.1097	6.21436	AN1611	-	unknown	unknown
A0A1U8QUM4	Uncharacterized protein OS=Emericella nidulans (strain FGSC A4 / ATCC 38163 / CBS 112.46 / NRRL 194 / M139) OX=227321 GN=AN8267.2 PE=4 SV=1 - [A0A1U8QUM4_EMENI]	20.66	1	1	1	1	5.00454e+06	121	13.3178	9.81787	AN8267	-	unknown	unknown
A0A1U8QUM6	Uncharacterized protein OS=Emericella nidulans (strain FGSC A4 / ATCC 38163 / CBS 112.46 / NRRL 194 / M139) OX=227321 GN=AN2954.2 PE=4 SV=1 - [A0A1U8QUM6_EMENI]	3.51	1	1	1	1	1.10303e+07	912	95.9197	4.42432	AN2954	-	cell wall	primary metabolic process
A0A1U8QUM8	Uncharacterized protein OS=Emericella nidulans (strain FGSC A4 / ATCC 38163 / CBS 112.46 / NRRL 194 / M139) OX=227321 GN=AN6186.2 PE=3 SV=1 - [A0A1U8QUM8_EMENI]	1.7	1	2	2	3	1.33034e+08	941	105.519	6.84424	AN6186	rhp42	nucleus	primary metabolic process
A0A1U8QUN0	Uncharacterized protein OS=Emericella nidulans (strain FGSC A4 / ATCC 38163 / CBS 112.46 / NRRL 194 / M139) OX=227321 GN=AN4047.2 PE=4 SV=1 - [A0A1U8QUN0_EMENI]	2.75	1	1	1	6	1.46831e+07	436	47.2375	10.2573	AN4047	-	unknown	unknown
A0A1U8QUN4	Uncharacterized protein OS=Emericella nidulans (strain FGSC A4 / ATCC 38163 / CBS 112.46 / NRRL 194 / M139) OX=227321 GN=AN0086.2 PE=3 SV=1 - [A0A1U8QUN4_EMENI]	22.89	1	7	7	8	4.55009e+06	498	57.8385	5.68115	AN0086	KTR5	Golgi apparatus	cellular protein modification process
A0A1U8QUN5	TauD domain-containing protein OS=Emericella nidulans (strain FGSC A4 / ATCC 38163 / CBS 112.46 / NRRL 194 / M139) OX=227321 GN=AN2110.2 PE=4 SV=1 - [A0A1U8QUN5_EMENI]	8.52	1	3	3	4	8.8241e+06	399	44.9508	5.78271	AN2110	-	unknown	unknown
A0A1U8QUN7	Zn(2)-C6 fungal-type domain-containing protein OS=Emericella nidulans (strain FGSC A4 / ATCC 38163 / CBS 112.46 / NRRL 194 / M139) OX=227321 GN=AN4933.2 PE=4 SV=1 - [A0A1U8QUN7_EMENI]	7.28	1	1	1	1		357	39.2932	6.75635	AN4933	MAL33	nucleus	secondary metabolic process
A0A1U8QUP2	Target of rapamycin complex subunit LST8 OS=Emericella nidulans (strain FGSC A4 / ATCC 38163 / CBS 112.46 / NRRL 194 / M139) OX=227321 GN=AN1335.2 PE=3 SV=1 - [A0A1U8QUP2_EMENI]	5.09	1	1	1	1	2.98769e+06	393	42.9613	6.75635	AN1335	pop3	unknown	signal transduction
A0A1U8QUP7	Uncharacterized protein OS=Emericella nidulans (strain FGSC A4 / ATCC 38163 / CBS 112.46 / NRRL 194 / M139) OX=227321 GN=AN3744.2 PE=3 SV=1 - [A0A1U8QUP7_EMENI]	5.41	1	2	2	2	2.73124e+07	499	54.2716	9.94971	AN3744	RSM23	mitochondrion	translation
A0A1U8QUP8	Rab GDP dissociation inhibitor OS=Emericella nidulans (strain FGSC A4 / ATCC 38163 / CBS 112.46 / NRRL 194 / M139) OX=227321 GN=AN5895.2 PE=3 SV=1 - [A0A1U8QUP8_EMENI]	8.33	1	2	2	11	7.36478e+07	468	52.2714	5.45264	AN5895/GdiA	GDI1	cytosol	vesicle-mediated transport
A0A1U8QUQ0	RXT2_N domain-containing protein OS=Emericella nidulans (strain FGSC A4 / ATCC 38163 / CBS 112.46 / NRRL 194 / M139) OX=227321 GN=AN1375.2 PE=4 SV=1 - [A0A1U8QUQ0_EMENI]	8.24	1	1	1	1	55078592	522	57.9459	5.08447	AN1375	-	unknown	unknown
A0A1U8QUQ2	Aminotran_1_2 domain-containing protein OS=Emericella nidulans (strain FGSC A4 / ATCC 38163 / CBS 112.46 / NRRL 194 / M139) OX=227321 GN=AN0780.2 PE=4 SV=1 - [A0A1U8QUQ2_EMENI]	2.29	1	1	1	1	5.95152e+06	437	47.9153	6.45557	AN0780	YER152C	unknown	primary metabolic process
A0A1U8QUQ3	Uncharacterized protein OS=Emericella nidulans (strain FGSC A4 / ATCC 38163 / CBS 112.46 / NRRL 194 / M139) OX=227321 GN=AN3411.2 PE=3 SV=1 - [A0A1U8QUQ3_EMENI]	9.02	1	1	1	3	7.09542e+06	244	27.1947	6.53662	AN3411	tif45	cytosol	translation
A0A1U8QUQ4	MFS domain-containing protein OS=Emericella nidulans (strain FGSC A4 / ATCC 38163 / CBS 112.46 / NRRL 194 / M139) OX=227321 GN=AN6454.2 PE=3 SV=1 - [A0A1U8QUQ4_EMENI]	2.97	1	1	1	1		774	86.8924	6.69775	AN6454	HXT2	plasma membrane	transmembrane transport
A0A1U8QUQ5	MARVEL domain-containing protein OS=Emericella nidulans (strain FGSC A4 / ATCC 38163 / CBS 112.46 / NRRL 194 / M139) OX=227321 GN=AN2488.2 PE=4 SV=1 - [A0A1U8QUQ5_EMENI]	12.14	1	1	1	2	9.3969e+06	173	19.68	8.83643	AN2488	-	unknown	unknown
A0A1U8QUQ7	Uncharacterized protein OS=Emericella nidulans (strain FGSC A4 / ATCC 38163 / CBS 112.46 / NRRL 194 / M139) OX=227321 GN=AN2561.2 PE=4 SV=1 - [A0A1U8QUQ7_EMENI]	3.28	1	1	1	1	2.1401e+06	335	38.0162	6.48096	AN2561	-	unknown	unknown
A0A1U8QUQ9	Uncharacterized protein OS=Emericella nidulans (strain FGSC A4 / ATCC 38163 / CBS 112.46 / NRRL 194 / M139) OX=227321 GN=AN9170.2 PE=3 SV=1 - [A0A1U8QUQ9_EMENI]	3.51	1	1	1	1	1.10023e+06	570	64.4198	5.56689	AN9170/LccB	fio1	plasma membrane	primary metabolic process
A0A1U8QUR0	ENTH domain-containing protein OS=Emericella nidulans (strain FGSC A4 / ATCC 38163 / CBS 112.46 / NRRL 194 / M139) OX=227321 GN=AN3696.2 PE=3 SV=1 - [A0A1U8QUR0_EMENI]	9.45	1	4	4	7	6.49211e+06	561	62.9147	6.23975	AN3696	ENT2	cytoskeleton	vesicle-mediated transport
A0A1U8QUR3	Uncharacterized protein OS=Emericella nidulans (strain FGSC A4 / ATCC 38163 / CBS 112.46 / NRRL 194 / M139) OX=227321 GN=AN8455.2 PE=4 SV=1 - [A0A1U8QUR3_EMENI]	3.3	1	1	1	1		636	73.3979	5.89697	AN8455	-	unknown	unknown
A0A1U8QUR5	Uncharacterized protein OS=Emericella nidulans (strain FGSC A4 / ATCC 38163 / CBS 112.46 / NRRL 194 / M139) OX=227321 GN=AN5719.2 PE=3 SV=1 - [A0A1U8QUR5_EMENI]	12.84	1	1	1	6	9.85717e+07	109	11.1225	4.17041	AN5719	RPP1A	ribosome	organelle organization
A0A1U8QUR7	Fe2OG dioxygenase domain-containing protein OS=Emericella nidulans (strain FGSC A4 / ATCC 38163 / CBS 112.46 / NRRL 194 / M139) OX=227321 GN=AN2668.2 PE=3 SV=1 - [A0A1U8QUR7_EMENI]	2.55	1	1	1	1	7.28018e+06	353	39.7192	6.45557	AN2668	-	unknown	unknown
A0A1U8QUR9	TFIID_20kDa domain-containing protein OS=Emericella nidulans (strain FGSC A4 / ATCC 38163 / CBS 112.46 / NRRL 194 / M139) OX=227321 GN=AN2769.2 PE=3 SV=1 - [A0A1U8QUR9_EMENI]	2.55	1	1	1	1	3.01365e+06	588	64.1099	9.71533	AN2769	TAF12	nucleus	transcription
A0A1U8QUS1	NEDD8-activating enzyme E1 regulatory subunit OS=Emericella nidulans (strain FGSC A4 / ATCC 38163 / CBS 112.46 / NRRL 194 / M139) OX=227321 GN=AN2441.2 PE=3 SV=1 - [A0A1U8QUS1_EMENI]	6.32	1	3	3	3	4.47337e+06	554	61.3956	5.36377	AN2441/UlaA	uba5	unknown	cellular protein modification process
A0A1U8QUS6	Uncharacterized protein OS=Emericella nidulans (strain FGSC A4 / ATCC 38163 / CBS 112.46 / NRRL 194 / M139) OX=227321 GN=AN8038.2 PE=4 SV=1 - [A0A1U8QUS6_EMENI]	17.94	1	6	6	10	1.03309e+07	602	65.6209	9.34912	AN8038	PIN4	cytosol	cell cycle
A0A1U8QUT7	Uncharacterized protein OS=Emericella nidulans (strain FGSC A4 / ATCC 38163 / CBS 112.46 / NRRL 194 / M139) OX=227321 GN=AN0854.2 PE=4 SV=1 - [A0A1U8QUT7_EMENI]	1.3	1	2	2	2	1.98304e+07	1698	186.13	9.31982	AN0854	-	unknown	unknown
A0A1U8QUU5	Uncharacterized protein OS=Emericella nidulans (strain FGSC A4 / ATCC 38163 / CBS 112.46 / NRRL 194 / M139) OX=227321 GN=AN2906.2 PE=3 SV=1 - [A0A1U8QUU5_EMENI]	5.56	1	1	1	1	8.95014e+06	198	22.1537	11.1216	AN2906	img2	mitochondrion	translation
A0A1U8QUU8	RRM domain-containing protein OS=Emericella nidulans (strain FGSC A4 / ATCC 38163 / CBS 112.46 / NRRL 194 / M139) OX=227321 GN=AN4505.2 PE=3 SV=1 - [A0A1U8QUU8_EMENI]	11.39	1	1	1	1		158	17.3175	4.95752	AN4505	rbm8	nucleus, cytosol	RNA processing
A0A1U8QUW5	Phospholipase D OS=Emericella nidulans (strain FGSC A4 / ATCC 38163 / CBS 112.46 / NRRL 194 / M139) OX=227321 GN=AN2586.2 PE=4 SV=1 - [A0A1U8QUW5_EMENI]	0.79	1	1	1	2	2.03261e+08	759	85.7218	6.0874	AN2586	SPO14	unknown	primary metabolic process
A0A1U8QUW6	Prolyl-tRNA synthetase OS=Emericella nidulans (strain FGSC A4 / ATCC 38163 / CBS 112.46 / NRRL 194 / M139) OX=227321 GN=AN2150.2 PE=3 SV=1 - [A0A1U8QUW6_EMENI]	4.71	1	1	1	2	2.64227e+06	594	66.1355	7.13721	AN2150	prs1	cytosol	RNA processing
A0A1U8QUW7	Uncharacterized protein OS=Emericella nidulans (strain FGSC A4 / ATCC 38163 / CBS 112.46 / NRRL 194 / M139) OX=227321 GN=AN5547.2 PE=4 SV=1 - [A0A1U8QUW7_EMENI]	15.55	1	3	3	6	4.11245e+07	283	30.2293	6.40479	AN5547	SPS19	peroxisome	primary metabolic process
A0A1U8QUX7	Uncharacterized protein OS=Emericella nidulans (strain FGSC A4 / ATCC 38163 / CBS 112.46 / NRRL 194 / M139) OX=227321 GN=AN4862.2 PE=4 SV=1 - [A0A1U8QUX7_EMENI]	16.31	1	4	4	5	8.43896e+06	417	45.3593	4.75439	AN4862/RanGAP	RNA1	nucleus, cytosol	macromolecule localization
A0A1U8QUY0	Uncharacterized protein OS=Emericella nidulans (strain FGSC A4 / ATCC 38163 / CBS 112.46 / NRRL 194 / M139) OX=227321 GN=AN1254.2 PE=4 SV=1 - [A0A1U8QUY0_EMENI]	3.45	1	1	1	1	619877	377	41.801	5.42725	AN1254	iec1	nucleus	transcription
A0A1U8QUY4	MFS domain-containing protein OS=Emericella nidulans (strain FGSC A4 / ATCC 38163 / CBS 112.46 / NRRL 194 / M139) OX=227321 GN=AN2958.2 PE=3 SV=1 - [A0A1U8QUY4_EMENI]	5.58	1	1	1	1	1.75427e+07	520	58.0846	7.94287	AN2958	STL1	plasma membrane	transmembrane transport
A0A1U8QUY9	Carrier domain-containing protein OS=Emericella nidulans (strain FGSC A4 / ATCC 38163 / CBS 112.46 / NRRL 194 / M139) OX=227321 GN=AN2032.2 PE=4 SV=1 - [A0A1U8QUY9_EMENI]	0.99	1	1	1	1	7.12434e+06	2221	241.412	6.59521	AN2032/PkhA	CEM1	unknown	secondary metabolic process
A0A1U8QUZ4	Uncharacterized protein OS=Emericella nidulans (strain FGSC A4 / ATCC 38163 / CBS 112.46 / NRRL 194 / M139) OX=227321 GN=AN6685.2 PE=4 SV=1 - [A0A1U8QUZ4_EMENI]	2.39	1	1	1	2	1.1375e+06	1214	128.467	4.70361	AN6685	RAX2	cytosol	cell cycle
A0A1U8QV00	Uncharacterized protein OS=Emericella nidulans (strain FGSC A4 / ATCC 38163 / CBS 112.46 / NRRL 194 / M139) OX=227321 GN=AN3183.2 PE=4 SV=1 - [A0A1U8QV00_EMENI]	1.02	1	1	1	1	2.41367e+06	1272	142.106	5.14795	AN3183	-	unknown	unknown
A0A1U8QV06	Leucyl-tRNA synthetase OS=Emericella nidulans (strain FGSC A4 / ATCC 38163 / CBS 112.46 / NRRL 194 / M139) OX=227321 GN=AN6526.2 PE=3 SV=1 - [A0A1U8QV06_EMENI]	3.03	1	1	1	1	1.3162e+07	990	110.289	6.99072	AN6526	NAM2	mitochondrion	translation
A0A1U8QV12	Uncharacterized protein OS=Emericella nidulans (strain FGSC A4 / ATCC 38163 / CBS 112.46 / NRRL 194 / M139) OX=227321 GN=AN5878.2 PE=3 SV=1 - [A0A1U8QV12_EMENI]	2.85	1	1	1	2	918374	421	44.278	8.67529	AN5878	POT1	mitochondrion	primary metabolic process
A0A1U8QV13	AMP-binding domain-containing protein OS=Emericella nidulans (strain FGSC A4 / ATCC 38163 / CBS 112.46 / NRRL 194 / M139) OX=227321 GN=AN8620.2 PE=4 SV=1 - [A0A1U8QV13_EMENI]	2.95	1	1	1	1		543	59.591	7.50342	AN8620	-	unknown	unknown
A0A1U8QV19	MFS domain-containing protein OS=Emericella nidulans (strain FGSC A4 / ATCC 38163 / CBS 112.46 / NRRL 194 / M139) OX=227321 GN=AN1766.2 PE=4 SV=1 - [A0A1U8QV19_EMENI]	2.83	1	1	1	1	4097524	636	68.4107	9.80322	AN1766	fnx1	vacuole	transmembrane transport
A0A1U8QV23	Uncharacterized protein OS=Emericella nidulans (strain FGSC A4 / ATCC 38163 / CBS 112.46 / NRRL 194 / M139) OX=227321 GN=AN5012.2 PE=3 SV=1 - [A0A1U8QV23_EMENI]	1.16	1	1	1	1	6.02249e+06	1203	132.641	8.93896	AN11777	-	unknown	unknown	Deleted as AN5012 split
A0A1U8QV23	Uncharacterized protein OS=Emericella nidulans (strain FGSC A4 / ATCC 38163 / CBS 112.46 / NRRL 194 / M139) OX=227321 GN=AN5012.2 PE=3 SV=1 - [A0A1U8QV23_EMENI]	1.16	1	1	1	1	6.02249e+06	1203	132.641	8.93896	AN11778	SUC2	cell wall	primary metabolic process	Deleted as AN5012 split
A0A1U8QV25	Fungal_trans domain-containing protein OS=Emericella nidulans (strain FGSC A4 / ATCC 38163 / CBS 112.46 / NRRL 194 / M139) OX=227321 GN=AN4001.2 PE=4 SV=1 - [A0A1U8QV25_EMENI]	1.19	1	1	1	1		672	73.2568	6.11279	AN4001	YJL206C	nucleus	transcription
A0A1U8QV26	Uncharacterized protein OS=Emericella nidulans (strain FGSC A4 / ATCC 38163 / CBS 112.46 / NRRL 194 / M139) OX=227321 GN=AN7414.2 PE=4 SV=1 - [A0A1U8QV26_EMENI]	2.86	1	1	1	1	2.56361e+07	385	42.1669	6.65381	AN7414	-	unknown	unknown
A0A1U8QV27	Uncharacterized protein OS=Emericella nidulans (strain FGSC A4 / ATCC 38163 / CBS 112.46 / NRRL 194 / M139) OX=227321 GN=AN6914.2 PE=4 SV=1 - [A0A1U8QV27_EMENI]	14.55	1	1	1	1	3.38219e+06	213	23.0927	5.12256	AN6914	CMD1	cytoskeleton	organelle organization
A0A1U8QV28	Carrier domain-containing protein OS=Emericella nidulans (strain FGSC A4 / ATCC 38163 / CBS 112.46 / NRRL 194 / M139) OX=227321 GN=AN3495.2 PE=3 SV=1 - [A0A1U8QV28_EMENI]	2.09	1	1	1	1		1480	163.314	6.44287	AN3495/InpA	LYS2	unknown	secondary metabolic process
A0A1U8QV30	Uncharacterized protein OS=Emericella nidulans (strain FGSC A4 / ATCC 38163 / CBS 112.46 / NRRL 194 / M139) OX=227321 GN=AN2819.2 PE=4 SV=1 - [A0A1U8QV30_EMENI]	3.89	1	1	1	1		180	19.8666	7.84033	AN2819	-	unknown	unknown
A0A1U8QV34	Uncharacterized protein OS=Emericella nidulans (strain FGSC A4 / ATCC 38163 / CBS 112.46 / NRRL 194 / M139) OX=227321 GN=AN7181.2 PE=4 SV=1 - [A0A1U8QV34_EMENI]	5.09	1	1	1	1	4.97475e+07	452	49.1447	4.88135	AN7181	-	unknown	unknown
A0A1U8QV36	Uncharacterized protein OS=Emericella nidulans (strain FGSC A4 / ATCC 38163 / CBS 112.46 / NRRL 194 / M139) OX=227321 GN=AN5108.2 PE=4 SV=1 - [A0A1U8QV36_EMENI]	1.98	1	1	1	1	4.19397e+06	809	89.4153	9.67139	AN5108	-	unknown	unknown
A0A1U8QV43	Zn(2)-C6 fungal-type domain-containing protein OS=Emericella nidulans (strain FGSC A4 / ATCC 38163 / CBS 112.46 / NRRL 194 / M139) OX=227321 GN=AN3420.2 PE=4 SV=1 - [A0A1U8QV43_EMENI]	6.67	1	2	2	2		510	58.1139	8.29443	AN3420	LYS14	nucleus	transcription
A0A1U8QV45	Uncharacterized protein OS=Emericella nidulans (strain FGSC A4 / ATCC 38163 / CBS 112.46 / NRRL 194 / M139) OX=227321 GN=AN1827.2 PE=4 SV=1 - [A0A1U8QV45_EMENI]	1.02	1	1	1	1		881	93.3276	5.36377	AN1827	-	unknown	unknown
A0A1U8QV47	Zn(2)-C6 fungal-type domain-containing protein OS=Emericella nidulans (strain FGSC A4 / ATCC 38163 / CBS 112.46 / NRRL 194 / M139) OX=227321 GN=AN5955.2 PE=4 SV=1 - [A0A1U8QV47_EMENI]	3.59	1	1	1	1	6.67543e+06	613	69.1614	7.12256	AN5955	-	nucleus	transcription
A0A1U8QV58	Uncharacterized protein OS=Emericella nidulans (strain FGSC A4 / ATCC 38163 / CBS 112.46 / NRRL 194 / M139) OX=227321 GN=AN6296.2 PE=4 SV=1 - [A0A1U8QV58_EMENI]	2.39	1	1	1	4	1.34499e+07	461	51.7991	10.1548	AN6296	-	unknown	unknown
A0A1U8QV63	SRP54 domain-containing protein OS=Emericella nidulans (strain FGSC A4 / ATCC 38163 / CBS 112.46 / NRRL 194 / M139) OX=227321 GN=AN6627.2 PE=3 SV=1 - [A0A1U8QV63_EMENI]	3.14	1	1	1	1	1.13155e+06	636	68.5505	7.82568	AN6627	SRP101	endoplasmic reticulum	macromolecule localization
A0A1U8QV79	RRM domain-containing protein OS=Emericella nidulans (strain FGSC A4 / ATCC 38163 / CBS 112.46 / NRRL 194 / M139) OX=227321 GN=AN6004.2 PE=4 SV=1 - [A0A1U8QV79_EMENI]	15.93	1	3	3	44	1.02295e+08	270	29.0266	5.90967	AN6004	vip1	unknown	unknown
A0A1U8QV83	PHD-type domain-containing protein OS=Emericella nidulans (strain FGSC A4 / ATCC 38163 / CBS 112.46 / NRRL 194 / M139) OX=227321 GN=AN2850.2 PE=4 SV=1 - [A0A1U8QV83_EMENI]	1.38	1	1	1	1		799	89.1619	5.45264	AN2850	SPP1	nucleus	transcription
A0A1U8QV85	Uncharacterized protein OS=Emericella nidulans (strain FGSC A4 / ATCC 38163 / CBS 112.46 / NRRL 194 / M139) OX=227321 GN=AN0654.2 PE=3 SV=1 - [A0A1U8QV85_EMENI]	3.28	2	1	1	2	9.88234e+06	396	44.6844	6.29053	AN0654/GgpS	BTS1	mitochondrion	secondary metabolic process
A0A1U8QV89	Uncharacterized protein OS=Emericella nidulans (strain FGSC A4 / ATCC 38163 / CBS 112.46 / NRRL 194 / M139) OX=227321 GN=AN6058.2 PE=4 SV=1 - [A0A1U8QV89_EMENI]	13.18	1	3	3	3	3.02843e+07	311	33.7479	5.24951	AN6058	-	unknown	unknown
A0A1U8QV93	mRNA-capping enzyme subunit beta OS=Emericella nidulans (strain FGSC A4 / ATCC 38163 / CBS 112.46 / NRRL 194 / M139) OX=227321 GN=AN1697.2 PE=3 SV=1 - [A0A1U8QV93_EMENI]	2.88	1	1	1	1	6.81632e+06	765	83.556	9.80322	AN1697	CET1	nucleus	RNA processing
A0A1U8QVA0	Methionine adenosyltransferase 2 subunit beta OS=Emericella nidulans (strain FGSC A4 / ATCC 38163 / CBS 112.46 / NRRL 194 / M139) OX=227321 GN=AN8032.2 PE=3 SV=1 - [A0A1U8QVA0_EMENI]	9.24	1	2	2	3	4.91665e+07	314	35.0911	6.43018	AN8032	ERG26	endoplasmic reticulum	primary metabolic process
A0A1U8QVB4	DNA damage-binding protein 1 OS=Emericella nidulans (strain FGSC A4 / ATCC 38163 / CBS 112.46 / NRRL 194 / M139) OX=227321 GN=AN0596.2 PE=3 SV=1 - [A0A1U8QVB4_EMENI]	0.97	1	1	1	1		1132	123.936	5.08447	AN0596/DdbA	ddb1	nucleus	primary metabolic process
A0A1U8QVB6	Uncharacterized protein OS=Emericella nidulans (strain FGSC A4 / ATCC 38163 / CBS 112.46 / NRRL 194 / M139) OX=227321 GN=AN3334.2 PE=4 SV=1 - [A0A1U8QVB6_EMENI]	13.72	1	3	3	3	5.09778e+06	328	35.5353	6.53662	AN3334	-	unknown	unknown
A0A1U8QVC1	Mannose-1-phosphate guanylyltransferase OS=Emericella nidulans (strain FGSC A4 / ATCC 38163 / CBS 112.46 / NRRL 194 / M139) OX=227321 GN=AN3419.2 PE=3 SV=1 - [A0A1U8QVC1_EMENI]	5.15	1	1	1	2	1.08903e+07	233	25.5099	5.47803	AN3419	YJL218W	mitochondrion	unknown
A0A1U8QVC3	Uncharacterized protein OS=Emericella nidulans (strain FGSC A4 / ATCC 38163 / CBS 112.46 / NRRL 194 / M139) OX=227321 GN=AN8171.2 PE=4 SV=1 - [A0A1U8QVC3_EMENI]	1.95	1	1	1	1	3.56979e+06	923	102.553	6.1001	AN12171	TLG1	endomembrane system	vesicle-mediated transport	Deleted as AN8171 split
A0A1U8QVC3	Uncharacterized protein OS=Emericella nidulans (strain FGSC A4 / ATCC 38163 / CBS 112.46 / NRRL 194 / M139) OX=227321 GN=AN8171.2 PE=4 SV=1 - [A0A1U8QVC3_EMENI]	1.95	1	1	1	1	3.56979e+06	923	102.553	6.1001	AN12172	YIL067C	unknown	unknown	Deleted as AN8171 split
A0A1U8QVC5	Uncharacterized protein OS=Emericella nidulans (strain FGSC A4 / ATCC 38163 / CBS 112.46 / NRRL 194 / M139) OX=227321 GN=AN8236.2 PE=4 SV=1 - [A0A1U8QVC5_EMENI]	2.52	1	1	1	1		634	70.948	6.40479	AN8236	RLF2	nucleus	cell cycle
A0A1U8QVC7	ATP-grasp domain-containing protein OS=Emericella nidulans (strain FGSC A4 / ATCC 38163 / CBS 112.46 / NRRL 194 / M139) OX=227321 GN=AN3535.2 PE=4 SV=1 - [A0A1U8QVC7_EMENI]	2.16	1	1	1	1	7.84373e+06	462	51.686	6.3667	AN3535	-	unknown	unknown
A0A1U8QVD8	HD domain-containing protein OS=Emericella nidulans (strain FGSC A4 / ATCC 38163 / CBS 112.46 / NRRL 194 / M139) OX=227321 GN=AN9449.2 PE=4 SV=1 - [A0A1U8QVD8_EMENI]	4.82	1	1	1	1	7.18459e+06	228	25.8563	6.17627	AN9449	-	unknown	unknown
A0A1U8QVE2	Uncharacterized protein OS=Emericella nidulans (strain FGSC A4 / ATCC 38163 / CBS 112.46 / NRRL 194 / M139) OX=227321 GN=AN0016.2 PE=4 SV=1 - [A0A1U8QVE2_EMENI]	0.17	1	1	1	1	1.04629e+07	5935	656.945	6.15088	AN0016	sib1	cytosol	secondary metabolic process
A0A1U8QVE7	PARP-type domain-containing protein OS=Emericella nidulans (strain FGSC A4 / ATCC 38163 / CBS 112.46 / NRRL 194 / M139) OX=227321 GN=AN3137.2 PE=4 SV=1 - [A0A1U8QVE7_EMENI]	10.04	1	2	2	2	4.9465e+06	279	31.0808	9.1001	AN3137	hpz1	nucleus	cell cycle
A0A1U8QVF1	Terpene cyclase/mutase family member OS=Emericella nidulans (strain FGSC A4 / ATCC 38163 / CBS 112.46 / NRRL 194 / M139) OX=227321 GN=AN8249.2 PE=3 SV=1 - [A0A1U8QVF1_EMENI]	3.21	1	1	1	1		716	81.513	6.88818	AN8249	ERG7	endoplasmic reticulum	primary metabolic process
A0A1U8QVF9	RNA cytidine acetyltransferase OS=Emericella nidulans (strain FGSC A4 / ATCC 38163 / CBS 112.46 / NRRL 194 / M139) OX=227321 GN=NAT10 PE=3 SV=1 - [A0A1U8QVF9_EMENI]	2.51	1	1	1	1	3.09758e+07	1076	120.023	7.41553	AN0247	KRE33	nucleus	organelle organization
A0A1U8QVG1	Uncharacterized protein OS=Emericella nidulans (strain FGSC A4 / ATCC 38163 / CBS 112.46 / NRRL 194 / M139) OX=227321 GN=AN1104.2 PE=3 SV=1 - [A0A1U8QVG1_EMENI]	8.42	1	4	4	9	1.15442e+07	570	62.1537	6.72705	AN1104	MAS2	mitochondrion	macromolecule localization
A0A1U8QVG4	Uncharacterized protein OS=Emericella nidulans (strain FGSC A4 / ATCC 38163 / CBS 112.46 / NRRL 194 / M139) OX=227321 GN=AN1338.2 PE=4 SV=1 - [A0A1U8QVG4_EMENI]	19.3	1	1	1	1	2.22739e+06	171	17.193	4.22119	AN1338	-	unknown	unknown
A0A1U8QVH1	Uncharacterized protein OS=Emericella nidulans (strain FGSC A4 / ATCC 38163 / CBS 112.46 / NRRL 194 / M139) OX=227321 GN=AN0315.2 PE=4 SV=1 - [A0A1U8QVH1_EMENI]	7.69	1	1	1	1	8.68732e+06	234	25.6033	4.97021	AN0315	-	unknown	unknown
A0A1U8QVH4	Uncharacterized protein OS=Emericella nidulans (strain FGSC A4 / ATCC 38163 / CBS 112.46 / NRRL 194 / M139) OX=227321 GN=AN7311.2 PE=4 SV=1 - [A0A1U8QVH4_EMENI]	3.37	1	1	1	1	1.13935e+07	741	81.5359	6.39209	AN7311	TRS85	endomembrane system	vesicle-mediated transport
A0A1U8QVH6	Ribosomal_L7Ae domain-containing protein OS=Emericella nidulans (strain FGSC A4 / ATCC 38163 / CBS 112.46 / NRRL 194 / M139) OX=227321 GN=AN6082.2 PE=3 SV=1 - [A0A1U8QVH6_EMENI]	21.7	1	2	2	9	2.19963e+07	106	11.382	9.83252	AN6082	RPL30	ribosome	translation
A0A1U8QVI0	Uncharacterized protein OS=Emericella nidulans (strain FGSC A4 / ATCC 38163 / CBS 112.46 / NRRL 194 / M139) OX=227321 GN=AN0168.2 PE=4 SV=1 - [A0A1U8QVI0_EMENI]	3.55	1	2	2	2	1.45177e+07	761	85.2485	8.51416	AN0168	-	unknown	unknown
A0A1U8QVJ1	Aldo_ket_red domain-containing protein OS=Emericella nidulans (strain FGSC A4 / ATCC 38163 / CBS 112.46 / NRRL 194 / M139) OX=227321 GN=AN9457.2 PE=4 SV=1 - [A0A1U8QVJ1_EMENI]	4.53	1	1	1	1	395272	486	54.3178	9.01221	AN9457	ARA2	unknown	primary metabolic process
A0A1U8QVK2	Uncharacterized protein OS=Emericella nidulans (strain FGSC A4 / ATCC 38163 / CBS 112.46 / NRRL 194 / M139) OX=227321 GN=AN6507.2 PE=4 SV=1 - [A0A1U8QVK2_EMENI]	5.04	1	3	3	3	3.34711e+06	834	93.0151	5.13525	AN6507	STO1	nucleus	RNA processing
A0A1U8QVK6	S5 DRBM domain-containing protein OS=Emericella nidulans (strain FGSC A4 / ATCC 38163 / CBS 112.46 / NRRL 194 / M139) OX=227321 GN=AN0142.2 PE=3 SV=1 - [A0A1U8QVK6_EMENI]	11.67	1	3	3	5	1.18011e+07	437	49.1931	9.02686	AN0142	MRPS5	mitochondrion	translation
A0A1U8QVL0	J domain-containing protein OS=Emericella nidulans (strain FGSC A4 / ATCC 38163 / CBS 112.46 / NRRL 194 / M139) OX=227321 GN=AN8179.2 PE=4 SV=1 - [A0A1U8QVL0_EMENI]	1.6	1	1	1	1	896628	748	83.5081	6.93213	AN8179	SPCC63.03	mitochondrion	organelle organization
A0A1U8QVL2	Endoplasmic reticulum chaperone BiP OS=Emericella nidulans (strain FGSC A4 / ATCC 38163 / CBS 112.46 / NRRL 194 / M139) OX=227321 GN=AN2062.2 PE=3 SV=1 - [A0A1U8QVL2_EMENI]	37.83	1	19	19	63	1.66417e+08	674	73.6516	4.97021	AN2062/BipA	KAR2	endoplasmic reticulum	signal transduction
A0A1U8QVL7	DUF953 domain-containing protein OS=Emericella nidulans (strain FGSC A4 / ATCC 38163 / CBS 112.46 / NRRL 194 / M139) OX=227321 GN=AN8630.2 PE=4 SV=1 - [A0A1U8QVL7_EMENI]	8.03	1	1	1	1	3.92143e+06	137	14.9636	4.94482	AN8630	SPBC21C3.12c	unknown	unknown
A0A1U8QVL9	Cytochrome b5 heme-binding domain-containing protein OS=Emericella nidulans (strain FGSC A4 / ATCC 38163 / CBS 112.46 / NRRL 194 / M139) OX=227321 GN=AN2069.2 PE=3 SV=1 - [A0A1U8QVL9_EMENI]	22.06	1	4	4	6	5.86345e+06	136	14.3939	4.64014	AN2069	CYB5	endoplasmic reticulum	primary metabolic process
A0A1U8QVM6	Catalase domain-containing protein OS=Emericella nidulans (strain FGSC A4 / ATCC 38163 / CBS 112.46 / NRRL 194 / M139) OX=227321 GN=AN8553.2 PE=3 SV=1 - [A0A1U8QVM6_EMENI]	17.8	1	6	6	12	1.21975e+07	528	60.2118	7.81104	AN8553	CTA1	unknown	primary metabolic process
A0A1U8QVM7	DUF1708 domain-containing protein OS=Emericella nidulans (strain FGSC A4 / ATCC 38163 / CBS 112.46 / NRRL 194 / M139) OX=227321 GN=AN2983.2 PE=4 SV=1 - [A0A1U8QVM7_EMENI]	2.8	1	2	2	3	5.38688e+06	1001	108.969	6.55127	AN2983/Msb1	MSB1	cytosol	developmental process
A0A1U8QVM8	Uncharacterized protein OS=Emericella nidulans (strain FGSC A4 / ATCC 38163 / CBS 112.46 / NRRL 194 / M139) OX=227321 GN=AN1855.2 PE=4 SV=1 - [A0A1U8QVM8_EMENI]	3.67	1	1	1	1	1.16374e+07	381	40.3253	4.39893	AN1855	-	unknown	unknown
A0A1U8QVN3	Phospholipid-transporting ATPase OS=Emericella nidulans (strain FGSC A4 / ATCC 38163 / CBS 112.46 / NRRL 194 / M139) OX=227321 GN=AN2011.2 PE=3 SV=1 - [A0A1U8QVN3_EMENI]	1.6	1	1	1	1	6.02474e+06	1688	188.595	7.63525	AN2011/DnfC	DNF3	Golgi apparatus	macromolecule localization
A0A1U8QVN7	Uncharacterized protein OS=Emericella nidulans (strain FGSC A4 / ATCC 38163 / CBS 112.46 / NRRL 194 / M139) OX=227321 GN=AN4099.2 PE=4 SV=1 - [A0A1U8QVN7_EMENI]	4.32	1	1	1	1		787	88.0892	7.91357	AN12093	-	unknown	unknown	Deleted as AN4099 split
A0A1U8QVN7	Uncharacterized protein OS=Emericella nidulans (strain FGSC A4 / ATCC 38163 / CBS 112.46 / NRRL 194 / M139) OX=227321 GN=AN4099.2 PE=4 SV=1 - [A0A1U8QVN7_EMENI]	4.32	1	1	1	1		787	88.0892	7.91357	AN12094	-	unknown	unknown	Deleted as AN4099 split
A0A1U8QVP5	Uncharacterized protein OS=Emericella nidulans (strain FGSC A4 / ATCC 38163 / CBS 112.46 / NRRL 194 / M139) OX=227321 GN=AN0817.2 PE=4 SV=1 - [A0A1U8QVP5_EMENI]	2.47	1	1	1	1	1.63226e+07	566	60.9904	7.07861	AN0817	SFP1	nucleus, cytosol	transcription
A0A1U8QVP7	RanBD1 domain-containing protein OS=Emericella nidulans (strain FGSC A4 / ATCC 38163 / CBS 112.46 / NRRL 194 / M139) OX=227321 GN=AN0084.2 PE=4 SV=1 - [A0A1U8QVP7_EMENI]	9.09	1	2	2	85	5.79531e+07	242	27.2724	4.95752	AN0084	YRB1	nucleus, cytosol	cell cycle
A0A1U8QVQ0	Uncharacterized protein OS=Emericella nidulans (strain FGSC A4 / ATCC 38163 / CBS 112.46 / NRRL 194 / M139) OX=227321 GN=AN5521.2 PE=4 SV=1 - [A0A1U8QVQ0_EMENI]	13.13	1	6	6	6	1.49373e+07	891	96.3053	8.77783	AN5521/AlpA	alp14	cytoskeleton	cell cycle
A0A1U8QVR1	Uncharacterized protein OS=Emericella nidulans (strain FGSC A4 / ATCC 38163 / CBS 112.46 / NRRL 194 / M139) OX=227321 GN=AN7849.2 PE=4 SV=1 - [A0A1U8QVR1_EMENI]	7.39	2	1	1	1	1.15599e+07	176	20.4709	7.48877	AN7849	-	unknown	unknown
A0A1U8QVR2	N-acetylglucosamine-6-phosphate deacetylase OS=Emericella nidulans (strain FGSC A4 / ATCC 38163 / CBS 112.46 / NRRL 194 / M139) OX=227321 GN=AN1428.2 PE=3 SV=1 - [A0A1U8QVR2_EMENI]	5.12	1	2	2	2	5.9481e+06	430	46.2907	6.59521	AN1428	-	unknown	primary metabolic process
A0A1U8QVR4	HET domain-containing protein OS=Emericella nidulans (strain FGSC A4 / ATCC 38163 / CBS 112.46 / NRRL 194 / M139) OX=227321 GN=AN2408.2 PE=4 SV=1 - [A0A1U8QVR4_EMENI]	1.67	1	1	1	1	1.71534e+06	778	88.5964	5.94775	AN2408	-	unknown	unknown
A0A1U8QVR5	Uncharacterized protein OS=Emericella nidulans (strain FGSC A4 / ATCC 38163 / CBS 112.46 / NRRL 194 / M139) OX=227321 GN=AN9482.2 PE=4 SV=1 - [A0A1U8QVR5_EMENI]	20.51	1	1	1	1	8.2699e+06	156	17.0916	5.22412	AN9482	-	unknown	unknown
A0A1U8QVS1	Uncharacterized protein OS=Emericella nidulans (strain FGSC A4 / ATCC 38163 / CBS 112.46 / NRRL 194 / M139) OX=227321 GN=AN4774.2 PE=3 SV=1 - [A0A1U8QVS1_EMENI]	11.25	1	5	5	6	9.981e+06	560	61.0675	6.23975	AN4774	MET1	nucleus	primary metabolic process
A0A1U8QVS2	Uncharacterized protein OS=Emericella nidulans (strain FGSC A4 / ATCC 38163 / CBS 112.46 / NRRL 194 / M139) OX=227321 GN=AN0467.2 PE=4 SV=1 - [A0A1U8QVS2_EMENI]	13.33	1	1	1	1	1.18868e+07	150	16.9967	4.23389	AN0467	-	unknown	unknown
A0A1U8QVS5	Rab-GAP TBC domain-containing protein OS=Emericella nidulans (strain FGSC A4 / ATCC 38163 / CBS 112.46 / NRRL 194 / M139) OX=227321 GN=AN7444.2 PE=4 SV=1 - [A0A1U8QVS5_EMENI]	3.44	1	1	1	1	8.91567e+06	523	59.4239	8.55811	AN7444	GYP1	Golgi apparatus	vesicle-mediated transport
A0A1U8QVS7	Uncharacterized protein OS=Emericella nidulans (strain FGSC A4 / ATCC 38163 / CBS 112.46 / NRRL 194 / M139) OX=227321 GN=AN0384.2 PE=4 SV=1 - [A0A1U8QVS7_EMENI]	3.19	1	1	1	2		1067	113.532	9.23193	AN0384	-	unknown	unknown
A0A1U8QVS9	DUF2235 domain-containing protein OS=Emericella nidulans (strain FGSC A4 / ATCC 38163 / CBS 112.46 / NRRL 194 / M139) OX=227321 GN=AN1725.2 PE=4 SV=1 - [A0A1U8QVS9_EMENI]	1.54	1	1	1	1	1.17246e+07	456	51.6176	8.47021	AN1725	YEL023C	unknown	unknown
A0A1U8QVT3	Uncharacterized protein OS=Emericella nidulans (strain FGSC A4 / ATCC 38163 / CBS 112.46 / NRRL 194 / M139) OX=227321 GN=AN2629.2 PE=4 SV=1 - [A0A1U8QVT3_EMENI]	1.63	1	1	1	1		613	69.1708	6.99072	AN2629	-	unknown	unknown
A0A1U8QVT8	Uncharacterized protein OS=Emericella nidulans (strain FGSC A4 / ATCC 38163 / CBS 112.46 / NRRL 194 / M139) OX=227321 GN=AN6051.2 PE=3 SV=1 - [A0A1U8QVT8_EMENI]	2.93	1	1	1	1		410	45.4945	5.96045	AN6051	-	unknown	unknown
A0A1U8QVU5	T-complex protein 1 subunit eta OS=Emericella nidulans (strain FGSC A4 / ATCC 38163 / CBS 112.46 / NRRL 194 / M139) OX=227321 GN=AN5713.2 PE=3 SV=1 - [A0A1U8QVU5_EMENI]	7.46	1	3	3	4	2.69856e+06	563	60.7644	6.48096	AN5713/Cct7	CCT7	cytosol	protein folding
A0A1U8QVV7	DUF2040 domain-containing protein OS=Emericella nidulans (strain FGSC A4 / ATCC 38163 / CBS 112.46 / NRRL 194 / M139) OX=227321 GN=AN6123.2 PE=3 SV=1 - [A0A1U8QVV7_EMENI]	6.47	1	1	1	1		448	49.9373	6.7124	AN6123	SPAC29A4.06c	nucleus, cytosol	RNA processing
A0A1U8QVW7	Asparagine synthase (glutamine-hydrolyzing) OS=Emericella nidulans (strain FGSC A4 / ATCC 38163 / CBS 112.46 / NRRL 194 / M139) OX=227321 GN=AN4401.2 PE=4 SV=1 - [A0A1U8QVW7_EMENI]	12.78	1	7	7	16	2.55891e+07	571	64.337	6.01123	AN4401	ASN2	cytosol	primary metabolic process
A0A1U8QVX7	GST N-terminal domain-containing protein OS=Emericella nidulans (strain FGSC A4 / ATCC 38163 / CBS 112.46 / NRRL 194 / M139) OX=227321 GN=AN8942.2 PE=4 SV=1 - [A0A1U8QVX7_EMENI]	12.92	1	2	2	2	870989	271	29.8201	5.37646	AN8942	-	unknown	unknown
A0A1U8QVZ0	C2H2-type domain-containing protein OS=Emericella nidulans (strain FGSC A4 / ATCC 38163 / CBS 112.46 / NRRL 194 / M139) OX=227321 GN=AN4720.2 PE=4 SV=1 - [A0A1U8QVZ0_EMENI]	11.5	1	1	1	1	2.48977e+06	313	35.284	7.28369	AN4720	ADR1	nucleus	transcription
A0A1U8QVZ2	V-type proton ATPase subunit F OS=Emericella nidulans (strain FGSC A4 / ATCC 38163 / CBS 112.46 / NRRL 194 / M139) OX=227321 GN=AN5880.2 PE=3 SV=1 - [A0A1U8QVZ2_EMENI]	13.71	1	1	1	1	881858	124	13.7811	5.2876	AN5880	VMA7	vacuole	transmembrane transport
A0A1U8QVZ5	Uncharacterized protein OS=Emericella nidulans (strain FGSC A4 / ATCC 38163 / CBS 112.46 / NRRL 194 / M139) OX=227321 GN=AN8139.2 PE=3 SV=1 - [A0A1U8QVZ5_EMENI]	5.86	1	1	1	1	820917	529	59.9692	8.57275	AN8139/CYP652A1	-	unknown	primary metabolic process
A0A1U8QVZ7	Oxidored_FMN domain-containing protein OS=Emericella nidulans (strain FGSC A4 / ATCC 38163 / CBS 112.46 / NRRL 194 / M139) OX=227321 GN=AN4145.2 PE=4 SV=1 - [A0A1U8QVZ7_EMENI]	3.82	1	1	1	1	1.47461e+06	629	68.0035	5.90967	AN12100	SPS19	peroxisome	primary metabolic process	Deleted as AN4145 split
A0A1U8QVZ7	Oxidored_FMN domain-containing protein OS=Emericella nidulans (strain FGSC A4 / ATCC 38163 / CBS 112.46 / NRRL 194 / M139) OX=227321 GN=AN4145.2 PE=4 SV=1 - [A0A1U8QVZ7_EMENI]	3.82	1	1	1	1	1.47461e+06	629	68.0035	5.90967	AN12101	OYE3	unknown	secondary metabolic process	Deleted as AN4145 split
A0A1U8QW03	RFC5_NEUCR Probable activator 1 subunit 5 (Replication factor C subunit 5) (Replication factor C5) OS=Emericella nidulans (strain FGSC A4 / ATCC 38163 / CBS 112.46 / NRRL 194 / M139) OX=227321 GN=AN6300.2 PE=3 SV=1 - [A0A1U8QW03_EMENI]	2.27	1	1	1	1		352	39.9783	9.18799	AN6300	RFC5	nucleus	cell cycle
A0A1U8QW11	Translocation protein SEC62 OS=Emericella nidulans (strain FGSC A4 / ATCC 38163 / CBS 112.46 / NRRL 194 / M139) OX=227321 GN=AN6269.2 PE=3 SV=1 - [A0A1U8QW11_EMENI]	2.54	1	1	1	2	5710892	394	43.3456	9.81787	AN6269	SEC62	endoplasmic reticulum	transmembrane transport
A0A1U8QW13	Uncharacterized protein OS=Emericella nidulans (strain FGSC A4 / ATCC 38163 / CBS 112.46 / NRRL 194 / M139) OX=227321 GN=AN8430.2 PE=4 SV=1 - [A0A1U8QW13_EMENI]	10.39	1	1	1	1		337	35.8218	5.021	AN8430	tea3	cytoskeleton	developmental process
A0A1U8QW21	TPR_MLP1_2 domain-containing protein OS=Emericella nidulans (strain FGSC A4 / ATCC 38163 / CBS 112.46 / NRRL 194 / M139) OX=227321 GN=AN5499.2 PE=4 SV=1 - [A0A1U8QW21_EMENI]	4.02	1	5	5	5	7.20516e+06	2064	230.375	5.32568	AN5499/Mlp1	MLP1	nucleus	cell cycle
A0A1U8QW22	Calcium-transporting ATPase OS=Emericella nidulans (strain FGSC A4 / ATCC 38163 / CBS 112.46 / NRRL 194 / M139) OX=227321 GN=AN1189.2 PE=3 SV=1 - [A0A1U8QW22_EMENI]	3	1	3	3	3	4.5064e+06	1432	155.081	8.07471	AN1189/PmcA	PMC1	vacuole	transmembrane transport
A0A1U8QW24	MFS domain-containing protein OS=Emericella nidulans (strain FGSC A4 / ATCC 38163 / CBS 112.46 / NRRL 194 / M139) OX=227321 GN=AN8365.2 PE=4 SV=1 - [A0A1U8QW24_EMENI]	9.79	1	4	4	8	5.11608e+07	705	77.6121	8.44092	AN8365	ENB1	plasma membrane	transmembrane transport
A0A1U8QW25	NAD(P)-bd_dom domain-containing protein OS=Emericella nidulans (strain FGSC A4 / ATCC 38163 / CBS 112.46 / NRRL 194 / M139) OX=227321 GN=AN8619.2 PE=4 SV=1 - [A0A1U8QW25_EMENI]	5.71	1	1	1	1		350	39.074	7.44482	AN8619	-	unknown	unknown
A0A1U8QW27	Uncharacterized protein OS=Emericella nidulans (strain FGSC A4 / ATCC 38163 / CBS 112.46 / NRRL 194 / M139) OX=227321 GN=AN8344.2 PE=3 SV=1 - [A0A1U8QW27_EMENI]	1.85	1	1	1	1		1462	164.248	7.57666	AN8344	PDR15	plasma membrane	transmembrane transport
A0A1U8QW33	WD_REPEATS_REGION domain-containing protein OS=Emericella nidulans (strain FGSC A4 / ATCC 38163 / CBS 112.46 / NRRL 194 / M139) OX=227321 GN=AN6265.2 PE=4 SV=1 - [A0A1U8QW33_EMENI]	2.24	1	1	1	1	2.16342e+06	535	60.6425	9.56885	AN6265	UTP7	nucleus	RNA processing
A0A1U8QW39	Cysteine desulfurase OS=Emericella nidulans (strain FGSC A4 / ATCC 38163 / CBS 112.46 / NRRL 194 / M139) OX=227321 GN=AN2508.2 PE=3 SV=1 - [A0A1U8QW39_EMENI]	2.76	1	1	1	1	1.17377e+06	507	55.2363	7.54736	AN2508	NFS1	nucleus, cytosol, mitochondrion	RNA processing
A0A1U8QW43	ATP synthase subunit 4, mitochondrial OS=Emericella nidulans (strain FGSC A4 / ATCC 38163 / CBS 112.46 / NRRL 194 / M139) OX=227321 GN=AN1534.2 PE=4 SV=1 - [A0A1U8QW43_EMENI]	38.02	1	9	9	29	2.33409e+08	242	26.376	9.18799	AN1534	ATP4	mitochondrion	transmembrane transport
A0A1U8QW50	Uncharacterized protein OS=Emericella nidulans (strain FGSC A4 / ATCC 38163 / CBS 112.46 / NRRL 194 / M139) OX=227321 GN=AN5726.2 PE=4 SV=1 - [A0A1U8QW50_EMENI]	4.52	1	2	2	2	4.3895e+06	730	78.4585	6.37939	AN5726	CRZ1	nucleus, cytosol	transcription
A0A1U8QW51	Uncharacterized protein OS=Emericella nidulans (strain FGSC A4 / ATCC 38163 / CBS 112.46 / NRRL 194 / M139) OX=227321 GN=AN2973.2 PE=4 SV=1 - [A0A1U8QW51_EMENI]	0.72	1	1	1	1	3.54448e+07	1107	122.976	7.10791	AN2973	FUN30	nucleus	organelle organization
A0A1U8QW52	1,3-beta-glucanosyltransferase OS=Emericella nidulans (strain FGSC A4 / ATCC 38163 / CBS 112.46 / NRRL 194 / M139) OX=227321 GN=AN7511.2 PE=3 SV=1 - [A0A1U8QW52_EMENI]	5.19	1	2	2	2	3.23778e+06	539	58.1733	4.53857	AN7511/GelE	GAS1	cell wall	primary metabolic process
A0A1U8QW61	Uncharacterized protein OS=Emericella nidulans (strain FGSC A4 / ATCC 38163 / CBS 112.46 / NRRL 194 / M139) OX=227321 GN=AN0923.2 PE=4 SV=1 - [A0A1U8QW61_EMENI]	3.38	1	1	1	1	7.27301e+06	829	91.3106	3.99268	AN0923	-	unknown	unknown
A0A1U8QW63	Uncharacterized protein OS=Emericella nidulans (strain FGSC A4 / ATCC 38163 / CBS 112.46 / NRRL 194 / M139) OX=227321 GN=AN9092.2 PE=3 SV=1 - [A0A1U8QW63_EMENI]	1.22	1	1	1	1	2.12742e+06	658	73.1178	8.93896	AN11929	RRP7	nucleus	organelle organization	Deleted as AN9092 split
A0A1U8QW63	Uncharacterized protein OS=Emericella nidulans (strain FGSC A4 / ATCC 38163 / CBS 112.46 / NRRL 194 / M139) OX=227321 GN=AN9092.2 PE=3 SV=1 - [A0A1U8QW63_EMENI]	1.22	1	1	1	1	2.12742e+06	658	73.1178	8.93896	AN11930	DMC1	nucleus	cell cycle	Deleted as AN9092 split
A0A1U8QW64	SurE domain-containing protein OS=Emericella nidulans (strain FGSC A4 / ATCC 38163 / CBS 112.46 / NRRL 194 / M139) OX=227321 GN=AN3212.2 PE=4 SV=1 - [A0A1U8QW64_EMENI]	12.42	1	1	1	1	1.71758e+06	298	30.7741	4.22119	AN3212	-	cell wall	unknown
A0A1U8QW67	Uncharacterized protein OS=Emericella nidulans (strain FGSC A4 / ATCC 38163 / CBS 112.46 / NRRL 194 / M139) OX=227321 GN=AN5907.2 PE=3 SV=1 - [A0A1U8QW67_EMENI]	15.29	1	2	2	26	1.95095e+08	157	16.8858	7.28369	AN5907	-	unknown	primary metabolic process
A0A1U8QW70	Uncharacterized protein OS=Emericella nidulans (strain FGSC A4 / ATCC 38163 / CBS 112.46 / NRRL 194 / M139) OX=227321 GN=AN9154.2 PE=4 SV=1 - [A0A1U8QW70_EMENI]	2.56	1	1	1	1	9778809	507	56.9512	6.53662	AN9154	-	unknown	unknown
A0A1U8QW81	Zn(2)-C6 fungal-type domain-containing protein OS=Emericella nidulans (strain FGSC A4 / ATCC 38163 / CBS 112.46 / NRRL 194 / M139) OX=227321 GN=AN8473.2 PE=4 SV=1 - [A0A1U8QW81_EMENI]	5.05	1	1	1	1		733	81.6087	7.00537	AN8473	prt1	nucleus	transcription
A0A1U8QW85	MFS domain-containing protein OS=Emericella nidulans (strain FGSC A4 / ATCC 38163 / CBS 112.46 / NRRL 194 / M139) OX=227321 GN=AN4481.2 PE=4 SV=1 - [A0A1U8QW85_EMENI]	6.86	1	1	1	1	2.26281e+07	510	54.618	6.52197	AN4481/AmcC	MCH4	vacuole	transmembrane transport
A0A1U8QW86	GFA domain-containing protein OS=Emericella nidulans (strain FGSC A4 / ATCC 38163 / CBS 112.46 / NRRL 194 / M139) OX=227321 GN=AN1291.2 PE=3 SV=1 - [A0A1U8QW86_EMENI]	4.27	1	1	1	3	1.43012e+06	164	18.468	7.15186	AN1291	-	unknown	unknown
A0A1U8QW87	Uncharacterized protein OS=Emericella nidulans (strain FGSC A4 / ATCC 38163 / CBS 112.46 / NRRL 194 / M139) OX=227321 GN=AN3447.2 PE=4 SV=1 - [A0A1U8QW87_EMENI]	3.64	1	1	1	1	3.34543e+06	549	59.3731	8.07471	AN3447	LEE1	unknown	unknown
A0A1U8QW93	Uncharacterized protein OS=Emericella nidulans (strain FGSC A4 / ATCC 38163 / CBS 112.46 / NRRL 194 / M139) OX=227321 GN=AN6632.2 PE=3 SV=1 - [A0A1U8QW93_EMENI]	13.24	1	1	1	1	4.57017e+08	68	7.7062	10.7554	AN6632	RPS28B	ribosome	translation
A0A1U8QWA2	Carrier domain-containing protein OS=Emericella nidulans (strain FGSC A4 / ATCC 38163 / CBS 112.46 / NRRL 194 / M139) OX=227321 GN=AN5318.2 PE=3 SV=1 - [A0A1U8QWA2_EMENI]	1.18	1	1	1	1	4.89574e+06	1270	137.451	6.0874	AN5318	LYS2	cytosol	secondary metabolic process
A0A1U8QWA9	Fn3_like domain-containing protein OS=Emericella nidulans (strain FGSC A4 / ATCC 38163 / CBS 112.46 / NRRL 194 / M139) OX=227321 GN=AN2217.2 PE=3 SV=1 - [A0A1U8QWA9_EMENI]	4.22	1	1	1	1		759	82.6541	4.77979	AN2217/BxlC	SPBC1683.04	cytosol	primary metabolic process
A0A1U8QWB2	PKS_ER domain-containing protein OS=Emericella nidulans (strain FGSC A4 / ATCC 38163 / CBS 112.46 / NRRL 194 / M139) OX=227321 GN=AN5354.2 PE=4 SV=1 - [A0A1U8QWB2_EMENI]	10.64	1	1	1	2	2.15883e+06	329	35.4691	6.1001	AN5354	YNL134C	unknown	unknown
A0A1U8QWB4	Uncharacterized protein OS=Emericella nidulans (strain FGSC A4 / ATCC 38163 / CBS 112.46 / NRRL 194 / M139) OX=227321 GN=AN7371.2 PE=4 SV=1 - [A0A1U8QWB4_EMENI]	2.06	1	1	1	1	1.73359e+06	486	55.1327	6.21436	AN7371	-	unknown	unknown
A0A1U8QWB7	Uncharacterized protein OS=Emericella nidulans (strain FGSC A4 / ATCC 38163 / CBS 112.46 / NRRL 194 / M139) OX=227321 GN=AN7241.2 PE=4 SV=1 - [A0A1U8QWB7_EMENI]	2.9	1	1	1	1		724	80.8028	5.32568	AN7241	-	unknown	unknown
A0A1U8QWC2	Uncharacterized protein OS=Emericella nidulans (strain FGSC A4 / ATCC 38163 / CBS 112.46 / NRRL 194 / M139) OX=227321 GN=AN9067.2 PE=4 SV=1 - [A0A1U8QWC2_EMENI]	17.48	1	13	13	19	2.52133e+07	978	109.923	6.34131	AN9067/TinC	-	nucleus, cytosol	cell cycle
A0A1U8QWD0	UBC core domain-containing protein OS=Emericella nidulans (strain FGSC A4 / ATCC 38163 / CBS 112.46 / NRRL 194 / M139) OX=227321 GN=AN3644.2 PE=4 SV=1 - [A0A1U8QWD0_EMENI]	12.77	1	1	2	2	9.42172e+06	141	15.8078	6.66846	AN3644	MMS2	nucleus, cytosol	cellular protein modification process
A0A1U8QWD2	Uncharacterized protein OS=Emericella nidulans (strain FGSC A4 / ATCC 38163 / CBS 112.46 / NRRL 194 / M139) OX=227321 GN=AN6689.2 PE=3 SV=1 - [A0A1U8QWD2_EMENI]	6.79	1	1	1	1	2.2689e+06	280	30.8624	10.0962	AN6689	POM33	endoplasmic reticulum	organelle organization
A0A1U8QWD4	IPPc domain-containing protein OS=Emericella nidulans (strain FGSC A4 / ATCC 38163 / CBS 112.46 / NRRL 194 / M139) OX=227321 GN=AN8053.2 PE=4 SV=1 - [A0A1U8QWD4_EMENI]	0.93	1	1	1	1		1180	130.127	9.37842	AN8053	inp53	cytoskeleton	primary metabolic process
A0A1U8QWD8	NIBRIN_BRCT_II domain-containing protein OS=Emericella nidulans (strain FGSC A4 / ATCC 38163 / CBS 112.46 / NRRL 194 / M139) OX=227321 GN=AN3372.2 PE=4 SV=1 - [A0A1U8QWD8_EMENI]	3.2	1	1	1	1		594	67.4726	5.22412	AN3372/ScaA	-	nucleus	cell cycle
A0A1U8QWE2	Uncharacterized protein OS=Emericella nidulans (strain FGSC A4 / ATCC 38163 / CBS 112.46 / NRRL 194 / M139) OX=227321 GN=AN2546.2 PE=4 SV=1 - [A0A1U8QWE2_EMENI]	20.12	1	1	1	1	331791	164	17.1607	5.47803	AN2546	-	unknown	unknown
A0A1U8QWE8	RRM domain-containing protein OS=Emericella nidulans (strain FGSC A4 / ATCC 38163 / CBS 112.46 / NRRL 194 / M139) OX=227321 GN=AN5802.2 PE=4 SV=1 - [A0A1U8QWE8_EMENI]	4.55	1	1	1	20	4.03205e+06	220	26.792	8.63135	AN5802/SwoK	srp1	nucleus	RNA processing
A0A1U8QWF1	Uncharacterized protein OS=Emericella nidulans (strain FGSC A4 / ATCC 38163 / CBS 112.46 / NRRL 194 / M139) OX=227321 GN=AN8809.2 PE=4 SV=1 - [A0A1U8QWF1_EMENI]	4.96	1	2	2	2	2.36572e+06	786	87.8567	6.0874	AN8809	ftp105	Golgi apparatus	vesicle-mediated transport
A0A1U8QWF9	MFS domain-containing protein OS=Emericella nidulans (strain FGSC A4 / ATCC 38163 / CBS 112.46 / NRRL 194 / M139) OX=227321 GN=AN3220.2 PE=3 SV=1 - [A0A1U8QWF9_EMENI]	4.91	1	1	1	1	1.10205e+07	570	62.2192	6.31592	AN3220	HXT8	plasma membrane	transmembrane transport
A0A1U8QWH4	Uncharacterized protein OS=Emericella nidulans (strain FGSC A4 / ATCC 38163 / CBS 112.46 / NRRL 194 / M139) OX=227321 GN=AN0649.2 PE=4 SV=1 - [A0A1U8QWH4_EMENI]	4.46	1	1	1	1		560	62.0329	7.88428	AN0649	PCS60	peroxisome	primary metabolic process
A0A1U8QWH8	Uncharacterized protein OS=Emericella nidulans (strain FGSC A4 / ATCC 38163 / CBS 112.46 / NRRL 194 / M139) OX=227321 GN=AN9465.2 PE=3 SV=1 - [A0A1U8QWH8_EMENI]	13.54	1	3	3	349	2.90125e+08	192	21.7706	9.49561	AN9465	RPL9B	ribosome	translation
A0A1U8QWI0	Cnd3 domain-containing protein OS=Emericella nidulans (strain FGSC A4 / ATCC 38163 / CBS 112.46 / NRRL 194 / M139) OX=227321 GN=AN8056.2 PE=3 SV=1 - [A0A1U8QWI0_EMENI]	7.27	1	5	5	14	7.2228e+06	1114	123.686	5.2876	AN8056	YCG1	nucleus	cell cycle
A0A1U8QWI2	Uncharacterized protein OS=Emericella nidulans (strain FGSC A4 / ATCC 38163 / CBS 112.46 / NRRL 194 / M139) OX=227321 GN=AN8348.2 PE=4 SV=1 - [A0A1U8QWI2_EMENI]	5.04	1	1	1	1	2.0727e+06	278	30.9971	6.18896	AN8348/GprI	-	unknown	signal transduction
A0A1U8QWI3	Uncharacterized protein OS=Emericella nidulans (strain FGSC A4 / ATCC 38163 / CBS 112.46 / NRRL 194 / M139) OX=227321 GN=AN1350.2 PE=4 SV=1 - [A0A1U8QWI3_EMENI]	14.97	1	1	1	2	1.12736e+07	187	20.8366	5.0083	AN1350	cwf18	nucleus, cytosol	RNA processing
A0A1U8QWI4	Uncharacterized protein OS=Emericella nidulans (strain FGSC A4 / ATCC 38163 / CBS 112.46 / NRRL 194 / M139) OX=227321 GN=AN2982.2 PE=4 SV=1 - [A0A1U8QWI4_EMENI]	2.71	1	1	1	1		516	56.6751	8.20654	AN2982	sut1	plasma membrane	transmembrane transport
A0A1U8QWJ3	Uncharacterized protein OS=Emericella nidulans (strain FGSC A4 / ATCC 38163 / CBS 112.46 / NRRL 194 / M139) OX=227321 GN=AN3005.2 PE=4 SV=1 - [A0A1U8QWJ3_EMENI]	6.28	1	3	3	4	4.96144e+06	796	89.6147	5.021	AN3005	VID27	unknown	unknown
A0A1U8QWJ6	Tubulin-folding cofactor C OS=Emericella nidulans (strain FGSC A4 / ATCC 38163 / CBS 112.46 / NRRL 194 / M139) OX=227321 GN=AN3022.2 PE=3 SV=1 - [A0A1U8QWJ6_EMENI]	6.63	1	2	2	2	7.86486e+06	407	44.7193	5.84619	AN3022	tbc1	cytosol	protein folding
A0A1U8QWJ9	Carrier domain-containing protein OS=Emericella nidulans (strain FGSC A4 / ATCC 38163 / CBS 112.46 / NRRL 194 / M139) OX=227321 GN=AN9244.2 PE=4 SV=1 - [A0A1U8QWJ9_EMENI]	1.07	1	1	1	1	3.18819e+06	2242	247.469	5.40186	AN9244	LYS2	cytosol	secondary metabolic process
A0A1U8QWK0	Uncharacterized protein OS=Emericella nidulans (strain FGSC A4 / ATCC 38163 / CBS 112.46 / NRRL 194 / M139) OX=227321 GN=AN6793.2 PE=4 SV=1 - [A0A1U8QWK0_EMENI]	8.8	1	1	1	1		375	41.483	7.2251	AN6793	SPAPB24D3.06c	unknown	primary metabolic process
A0A1U8QWK3	Uncharacterized protein OS=Emericella nidulans (strain FGSC A4 / ATCC 38163 / CBS 112.46 / NRRL 194 / M139) OX=227321 GN=AN8868.2 PE=4 SV=1 - [A0A1U8QWK3_EMENI]	3.74	1	1	1	1		187	20.9226	7.03467	AN8868/RhbA	RHB1	plasma membrane	signal transduction
A0A1U8QWL0	Uncharacterized protein OS=Emericella nidulans (strain FGSC A4 / ATCC 38163 / CBS 112.46 / NRRL 194 / M139) OX=227321 GN=AN5244.2 PE=4 SV=1 - [A0A1U8QWL0_EMENI]	2.85	1	1	1	4	4.84485e+07	456	52.3922	7.86963	AN5244	-	unknown	unknown
A0A1U8QWL4	Uncharacterized protein OS=Emericella nidulans (strain FGSC A4 / ATCC 38163 / CBS 112.46 / NRRL 194 / M139) OX=227321 GN=AN6448.2 PE=4 SV=1 - [A0A1U8QWL4_EMENI]	1.19	1	1	1	1		2517	273.96	5.99854	AN6448/PkbA	CEM1	unknown	secondary metabolic process
A0A1U8QWL5	Uncharacterized protein OS=Emericella nidulans (strain FGSC A4 / ATCC 38163 / CBS 112.46 / NRRL 194 / M139) OX=227321 GN=AN4090.2 PE=4 SV=1 - [A0A1U8QWL5_EMENI]	10.81	1	1	1	1	3.92831e+06	111	12.6093	9.34912	AN4090	sap10	nucleus	RNA processing
A0A1U8QWM3	Uncharacterized protein OS=Emericella nidulans (strain FGSC A4 / ATCC 38163 / CBS 112.46 / NRRL 194 / M139) OX=227321 GN=AN7131.2 PE=3 SV=1 - [A0A1U8QWM3_EMENI]	6.33	1	1	1	1	1.23512e+06	474	54.1567	7.40088	AN7131/CYP52H1	DIT2	endoplasmic reticulum	secondary metabolic process
A0A1U8QWM9	Uncharacterized protein OS=Emericella nidulans (strain FGSC A4 / ATCC 38163 / CBS 112.46 / NRRL 194 / M139) OX=227321 GN=AN3703.2 PE=4 SV=1 - [A0A1U8QWM9_EMENI]	52.13	1	2	2	3	1.47564e+07	94	9.1055	8.57275	AN3703	-	unknown	unknown
A0A1U8QWN1	Succinate dehydrogenase [ubiquinone] iron-sulfur subunit, mitochondrial OS=Emericella nidulans (strain FGSC A4 / ATCC 38163 / CBS 112.46 / NRRL 194 / M139) OX=227321 GN=AN2332.2 PE=3 SV=1 - [A0A1U8QWN1_EMENI]	3.3	1	1	1	2	3.26586e+06	273	31.3237	8.83643	AN2332	SDH2	mitochondrion	primary metabolic process
A0A1U8QWN2	Uncharacterized protein OS=Emericella nidulans (strain FGSC A4 / ATCC 38163 / CBS 112.46 / NRRL 194 / M139) OX=227321 GN=AN7326.2 PE=4 SV=1 - [A0A1U8QWN2_EMENI]	5.41	1	1	1	1		499	56.3332	9.84717	AN7326	-	unknown	unknown
A0A1U8QWN7	SAP domain-containing protein OS=Emericella nidulans (strain FGSC A4 / ATCC 38163 / CBS 112.46 / NRRL 194 / M139) OX=227321 GN=AN2231.2 PE=4 SV=1 - [A0A1U8QWN7_EMENI]	11.54	1	3	3	4	8.27499e+06	624	68.132	5.05908	AN2231	-	unknown	unknown
A0A1U8QWQ1	60S ribosomal export protein NMD3 OS=Emericella nidulans (strain FGSC A4 / ATCC 38163 / CBS 112.46 / NRRL 194 / M139) OX=227321 GN=AN1711.2 PE=3 SV=1 - [A0A1U8QWQ1_EMENI]	6.07	1	2	2	2	5.83407e+06	511	58.2964	5.68115	AN1711	NMD3	cytosol	macromolecule localization
A0A1U8QWQ3	Uncharacterized protein OS=Emericella nidulans (strain FGSC A4 / ATCC 38163 / CBS 112.46 / NRRL 194 / M139) OX=227321 GN=AN1730.2 PE=4 SV=1 - [A0A1U8QWQ3_EMENI]	2.7	2	1	1	1	5.68766e+06	371	40.5328	5.92236	AN1730/PrnX	YGL159W	unknown	primary metabolic process
A0A1U8QWQ8	Uncharacterized protein OS=Emericella nidulans (strain FGSC A4 / ATCC 38163 / CBS 112.46 / NRRL 194 / M139) OX=227321 GN=AN4751.2 PE=4 SV=1 - [A0A1U8QWQ8_EMENI]	3.36	1	1	1	1	2.11972e+07	298	32.9006	9.83252	AN4751	cms1	nucleus	organelle organization
A0A1U8QWR9	Uncharacterized protein OS=Emericella nidulans (strain FGSC A4 / ATCC 38163 / CBS 112.46 / NRRL 194 / M139) OX=227321 GN=AN7476.2 PE=4 SV=1 - [A0A1U8QWR9_EMENI]	7.14	1	1	1	1		308	33.0005	9.23193	AN7476	-	unknown	unknown
A0A1U8QWS3	Dolichyl-phosphate-mannose--protein mannosyltransferase OS=Emericella nidulans (strain FGSC A4 / ATCC 38163 / CBS 112.46 / NRRL 194 / M139) OX=227321 GN=AN4761.2 PE=3 SV=1 - [A0A1U8QWS3_EMENI]	1.53	1	1	1	1	3.99e+06	918	103.375	7.78174	AN4761/PmtB	PMT1	endoplasmic reticulum	cellular protein modification process
A0A1U8QWS7	Uncharacterized protein OS=Emericella nidulans (strain FGSC A4 / ATCC 38163 / CBS 112.46 / NRRL 194 / M139) OX=227321 GN=AN5026.2 PE=4 SV=1 - [A0A1U8QWS7_EMENI]	5.31	1	1	1	1		339	36.2148	7.13721	AN5026	-	unknown	unknown
A0A1U8QWT5	Uncharacterized protein OS=Emericella nidulans (strain FGSC A4 / ATCC 38163 / CBS 112.46 / NRRL 194 / M139) OX=227321 GN=AN6329.2 PE=4 SV=1 - [A0A1U8QWT5_EMENI]	0.65	1	1	1	1		3223	360.142	7.12256	AN6329	CSF1	mitochondrion	primary metabolic process
A0A1U8QWU0	Uncharacterized protein OS=Emericella nidulans (strain FGSC A4 / ATCC 38163 / CBS 112.46 / NRRL 194 / M139) OX=227321 GN=AN2701.2 PE=4 SV=1 - [A0A1U8QWU0_EMENI]	1.66	1	1	1	1	5.13918e+06	1570	171.615	9.5249	AN2701	-	unknown	developmental process
A0A1U8QWU5	ANK_REP_REGION domain-containing protein OS=Emericella nidulans (strain FGSC A4 / ATCC 38163 / CBS 112.46 / NRRL 194 / M139) OX=227321 GN=AN3775.2 PE=4 SV=1 - [A0A1U8QWU5_EMENI]	5.21	1	1	1	1	5.97987e+06	307	33.6236	7.18115	AN3775	HOS4	nucleus	transcription
A0A1U8QWU8	Uncharacterized protein OS=Emericella nidulans (strain FGSC A4 / ATCC 38163 / CBS 112.46 / NRRL 194 / M139) OX=227321 GN=AN0979.2 PE=4 SV=1 - [A0A1U8QWU8_EMENI]	4.91	1	2	2	3	1.03605e+07	733	78.3795	9.77393	AN0979	BNI4	cytosol	primary metabolic process
A0A1U8QWU9	RED_N domain-containing protein OS=Emericella nidulans (strain FGSC A4 / ATCC 38163 / CBS 112.46 / NRRL 194 / M139) OX=227321 GN=AN3924.2 PE=4 SV=1 - [A0A1U8QWU9_EMENI]	3.23	1	1	1	1	6.3595e+06	589	64.1505	5.63037	AN3924	SPBC1539.02	nucleus	unknown
A0A1U8QWV0	UBC core domain-containing protein OS=Emericella nidulans (strain FGSC A4 / ATCC 38163 / CBS 112.46 / NRRL 194 / M139) OX=227321 GN=AN8258.2 PE=3 SV=1 - [A0A1U8QWV0_EMENI]	6.02	1	1	1	1	4.3345e+06	166	18.6581	5.36377	AN8258	UBC7	endoplasmic reticulum	organelle organization
A0A1U8QWV5	Hva1_TUDOR domain-containing protein OS=Emericella nidulans (strain FGSC A4 / ATCC 38163 / CBS 112.46 / NRRL 194 / M139) OX=227321 GN=AN4256.2 PE=4 SV=1 - [A0A1U8QWV5_EMENI]	12.82	1	1	1	1	2.43779e+06	78	8.76136	6.15088	AN4256	-	unknown	unknown
A0A1U8QWW4	Uncharacterized protein OS=Emericella nidulans (strain FGSC A4 / ATCC 38163 / CBS 112.46 / NRRL 194 / M139) OX=227321 GN=AN6548.2 PE=4 SV=1 - [A0A1U8QWW4_EMENI]	4.05	1	1	1	1	1.2939e+07	247	26.4534	6.04932	AN6548	LOG1	nucleus, cytosol	primary metabolic process
A0A1U8QWW5	Uncharacterized protein OS=Emericella nidulans (strain FGSC A4 / ATCC 38163 / CBS 112.46 / NRRL 194 / M139) OX=227321 GN=AN4238.2 PE=4 SV=1 - [A0A1U8QWW5_EMENI]	4.46	1	2	2	2	3.71311e+06	919	101.383	5.68115	AN4238/SchA	SCH9	unknown	signal transduction
A0A1U8QWW7	Uncharacterized protein OS=Emericella nidulans (strain FGSC A4 / ATCC 38163 / CBS 112.46 / NRRL 194 / M139) OX=227321 GN=AN4992.2 PE=4 SV=1 - [A0A1U8QWW7_EMENI]	1.12	1	1	1	1	1.48826e+07	623	69.9792	6.354	AN4992	plh1	endoplasmic reticulum	primary metabolic process
A0A1U8QWX1	4HBT domain-containing protein OS=Emericella nidulans (strain FGSC A4 / ATCC 38163 / CBS 112.46 / NRRL 194 / M139) OX=227321 GN=AN1783.2 PE=4 SV=1 - [A0A1U8QWX1_EMENI]	1.66	1	1	1	1	9.87793e+06	661	71.6501	8.27979	AN12306	ENV9	unknown	organelle organization	Deleted as AN1783 split
A0A1U8QWX1	4HBT domain-containing protein OS=Emericella nidulans (strain FGSC A4 / ATCC 38163 / CBS 112.46 / NRRL 194 / M139) OX=227321 GN=AN1783.2 PE=4 SV=1 - [A0A1U8QWX1_EMENI]	1.66	1	1	1	1	9.87793e+06	661	71.6501	8.27979	AN12307	-	unknown	unknown	Deleted as AN1783 split
A0A1U8QWX2	TPR_REGION domain-containing protein OS=Emericella nidulans (strain FGSC A4 / ATCC 38163 / CBS 112.46 / NRRL 194 / M139) OX=227321 GN=AN7447.2 PE=4 SV=1 - [A0A1U8QWX2_EMENI]	1.28	1	1	1	1	2.02662e+06	941	105.458	6.12549	AN7447	prp1	nucleus	RNA processing
A0A1U8QWX4	WH2 domain-containing protein OS=Emericella nidulans (strain FGSC A4 / ATCC 38163 / CBS 112.46 / NRRL 194 / M139) OX=227321 GN=AN1120.2 PE=4 SV=1 - [A0A1U8QWX4_EMENI]	3.52	1	1	1	1	3.39993e+06	455	44.6093	11.1802	AN1120	VRP1	cytoskeleton	organelle organization
A0A1U8QWX7	Uridylate kinase OS=Emericella nidulans (strain FGSC A4 / ATCC 38163 / CBS 112.46 / NRRL 194 / M139) OX=227321 GN=AN4258.2 PE=3 SV=1 - [A0A1U8QWX7_EMENI]	13.49	1	2	2	2	1.95734e+06	215	23.8562	5.56689	AN4258	URA6	unknown	primary metabolic process
A0A1U8QWY4	Uncharacterized protein OS=Emericella nidulans (strain FGSC A4 / ATCC 38163 / CBS 112.46 / NRRL 194 / M139) OX=227321 GN=AN2477.2 PE=4 SV=1 - [A0A1U8QWY4_EMENI]	6.9	1	4	4	6	9.56634e+06	841	96.4021	7.76709	AN2477	IST2	endoplasmic reticulum	organelle organization
A0A1U8QWY8	PseudoU_synth_1 domain-containing protein OS=Emericella nidulans (strain FGSC A4 / ATCC 38163 / CBS 112.46 / NRRL 194 / M139) OX=227321 GN=AN6165.2 PE=3 SV=1 - [A0A1U8QWY8_EMENI]	4.88	1	2	2	2	4.76768e+06	574	65.0829	6.58057	AN6165	PUS1	nucleus	RNA processing
A0A1U8QWZ1	Uncharacterized protein OS=Emericella nidulans (strain FGSC A4 / ATCC 38163 / CBS 112.46 / NRRL 194 / M139) OX=227321 GN=AN2738.2 PE=4 SV=1 - [A0A1U8QWZ1_EMENI]	5.95	1	2	2	3	2.88252e+06	437	48.1081	6.771	AN2738	ERV46	endomembrane system	vesicle-mediated transport
A0A1U8QX06	Phosphodiesterase OS=Emericella nidulans (strain FGSC A4 / ATCC 38163 / CBS 112.46 / NRRL 194 / M139) OX=227321 GN=AN2740.2 PE=3 SV=1 - [A0A1U8QX06_EMENI]	3.05	1	1	1	1		952	105.513	6.60986	AN2740/PdeB	PDE2	unknown	signal transduction
A0A1U8QX12	Uncharacterized protein OS=Emericella nidulans (strain FGSC A4 / ATCC 38163 / CBS 112.46 / NRRL 194 / M139) OX=227321 GN=AN8793.2 PE=3 SV=1 - [A0A1U8QX12_EMENI]	4.19	1	1	1	1	4868081	191	21.1373	10.8433	AN8793/CarC	SHH3	mitochondrion	primary metabolic process
A0A1U8QX16	Zn(2)-C6 fungal-type domain-containing protein OS=Emericella nidulans (strain FGSC A4 / ATCC 38163 / CBS 112.46 / NRRL 194 / M139) OX=227321 GN=AN8355.2 PE=4 SV=1 - [A0A1U8QX16_EMENI]	4.37	1	1	1	1		526	59.4783	7.34229	AN8355	PPR1	nucleus	transcription
A0A1U8QX19	Uncharacterized protein OS=Emericella nidulans (strain FGSC A4 / ATCC 38163 / CBS 112.46 / NRRL 194 / M139) OX=227321 GN=AN8957.2 PE=4 SV=1 - [A0A1U8QX19_EMENI]	0.62	1	1	1	1	6.89168e+06	1611	177.236	6.78564	AN8957	YBT1	vacuole	transmembrane transport
A0A1U8QX22	ER membrane protein complex subunit 6 OS=Emericella nidulans (strain FGSC A4 / ATCC 38163 / CBS 112.46 / NRRL 194 / M139) OX=227321 GN=AN0405.2 PE=3 SV=1 - [A0A1U8QX22_EMENI]	36.36	1	2	2	2	1.5729e+06	143	14.873	9.5249	AN0405	-	unknown	unknown
A0A1U8QX27	Uncharacterized protein OS=Emericella nidulans (strain FGSC A4 / ATCC 38163 / CBS 112.46 / NRRL 194 / M139) OX=227321 GN=AN9069.2 PE=4 SV=1 - [A0A1U8QX27_EMENI]	6.8	1	1	1	1		441	50.9455	7.41553	AN9069	-	unknown	unknown
A0A1U8QX28	Uncharacterized protein OS=Emericella nidulans (strain FGSC A4 / ATCC 38163 / CBS 112.46 / NRRL 194 / M139) OX=227321 GN=AN3551.2 PE=4 SV=1 - [A0A1U8QX28_EMENI]	0.98	1	1	1	1		1124	120.888	4.79248	AN3551	-	unknown	unknown
A0A1U8QX32	FAD-binding PCMH-type domain-containing protein OS=Emericella nidulans (strain FGSC A4 / ATCC 38163 / CBS 112.46 / NRRL 194 / M139) OX=227321 GN=AN8317.2 PE=4 SV=1 - [A0A1U8QX32_EMENI]	1.61	1	1	1	1		560	61.344	6.354	AN8317	DLD1	mitochondrion	primary metabolic process
A0A1U8QX33	Uncharacterized protein OS=Emericella nidulans (strain FGSC A4 / ATCC 38163 / CBS 112.46 / NRRL 194 / M139) OX=227321 GN=AN3972.2 PE=3 SV=1 - [A0A1U8QX33_EMENI]	1.02	3	1	1	1	6.00592e+06	1274	138.852	6.22705	AN3972	OXP1	cytosol	primary metabolic process
A0A1U8QX45	Uncharacterized protein OS=Emericella nidulans (strain FGSC A4 / ATCC 38163 / CBS 112.46 / NRRL 194 / M139) OX=227321 GN=AN7996.2 PE=4 SV=1 - [A0A1U8QX45_EMENI]	6.59	1	1	1	1		334	36.2242	6.43018	AN7996	-	unknown	unknown
A0A1U8QX49	CTP_transf_like domain-containing protein OS=Emericella nidulans (strain FGSC A4 / ATCC 38163 / CBS 112.46 / NRRL 194 / M139) OX=227321 GN=AN1694.2 PE=4 SV=1 - [A0A1U8QX49_EMENI]	5.38	1	1	1	1	710198	409	44.2598	6.15088	AN1694	CAB4	cytosol	primary metabolic process
A0A1U8QX50	Uncharacterized protein OS=Emericella nidulans (strain FGSC A4 / ATCC 38163 / CBS 112.46 / NRRL 194 / M139) OX=227321 GN=AN5047.2 PE=4 SV=1 - [A0A1U8QX50_EMENI]	8.82	1	1	1	1	1.00401e+08	102	11.1729	9.56885	AN5047	-	unknown	unknown
A0A1U8QX56	Uncharacterized protein OS=Emericella nidulans (strain FGSC A4 / ATCC 38163 / CBS 112.46 / NRRL 194 / M139) OX=227321 GN=AN1835.2 PE=4 SV=1 - [A0A1U8QX56_EMENI]	7.94	1	1	1	1	1.90697e+06	428	48.2442	9.70068	AN1835	-	unknown	unknown
A0A1U8QX60	Uncharacterized protein OS=Emericella nidulans (strain FGSC A4 / ATCC 38163 / CBS 112.46 / NRRL 194 / M139) OX=227321 GN=AN4244.2 PE=4 SV=1 - [A0A1U8QX60_EMENI]	19.07	1	3	3	4	3.86113e+06	215	24.0302	4.95752	AN4244	cwf7	nucleus	RNA processing
A0A1U8QX63	Uncharacterized protein OS=Emericella nidulans (strain FGSC A4 / ATCC 38163 / CBS 112.46 / NRRL 194 / M139) OX=227321 GN=AN7322.2 PE=4 SV=1 - [A0A1U8QX63_EMENI]	19.03	1	3	3	10	6.96216e+07	289	30.7397	5.03369	AN7322	-	unknown	unknown
A0A1U8QX69	Uncharacterized protein OS=Emericella nidulans (strain FGSC A4 / ATCC 38163 / CBS 112.46 / NRRL 194 / M139) OX=227321 GN=AN6693.2 PE=4 SV=1 - [A0A1U8QX69_EMENI]	26.03	1	1	1	1	15516492	73	8.0728	9.27588	AN6693	-	unknown	unknown
A0A1U8QX70	D-aminoacyl-tRNA deacylase OS=Emericella nidulans (strain FGSC A4 / ATCC 38163 / CBS 112.46 / NRRL 194 / M139) OX=227321 GN=AN4584.2 PE=4 SV=1 - [A0A1U8QX70_EMENI]	5.33	1	1	1	1	1.87908e+06	150	16.6673	5.021	AN4584	DTD1	cytosol	RNA processing
A0A1U8QX77	WD_REPEATS_REGION domain-containing protein OS=Emericella nidulans (strain FGSC A4 / ATCC 38163 / CBS 112.46 / NRRL 194 / M139) OX=227321 GN=AN7705.2 PE=4 SV=1 - [A0A1U8QX77_EMENI]	3.53	1	1	1	1	2.67714e+06	340	36.9224	6.63916	AN7705	TIF34	cytosol	translation
A0A1U8QX87	Uncharacterized protein OS=Emericella nidulans (strain FGSC A4 / ATCC 38163 / CBS 112.46 / NRRL 194 / M139) OX=227321 GN=AN1519.2 PE=3 SV=1 - [A0A1U8QX87_EMENI]	1.96	1	1	1	1	4.80367e+06	1019	112.462	9.39307	AN1519/RsdA	ago1	nucleus	transcription
A0A1U8QX88	Uncharacterized protein OS=Emericella nidulans (strain FGSC A4 / ATCC 38163 / CBS 112.46 / NRRL 194 / M139) OX=227321 GN=AN1935.2 PE=4 SV=1 - [A0A1U8QX88_EMENI]	4.55	1	2	2	2	4.34279e+06	572	65.0479	8.52881	AN1935	SCP1	cytoskeleton	organelle organization
A0A1U8QX93	AB hydrolase-1 domain-containing protein OS=Emericella nidulans (strain FGSC A4 / ATCC 38163 / CBS 112.46 / NRRL 194 / M139) OX=227321 GN=AN3006.2 PE=4 SV=1 - [A0A1U8QX93_EMENI]	5.92	1	1	1	1	1.04425e+07	321	35.9178	5.77002	AN3006	-	unknown	unknown
A0A1U8QX99	Uncharacterized protein OS=Emericella nidulans (strain FGSC A4 / ATCC 38163 / CBS 112.46 / NRRL 194 / M139) OX=227321 GN=AN0571.2 PE=3 SV=1 - [A0A1U8QX99_EMENI]	10.27	1	1	1	1		263	29.1398	8.82178	AN0571	NYV1	endomembrane system	vesicle-mediated transport
A0A1U8QXA9	PAT1 domain-containing protein OS=Emericella nidulans (strain FGSC A4 / ATCC 38163 / CBS 112.46 / NRRL 194 / M139) OX=227321 GN=AN2751.2 PE=3 SV=1 - [A0A1U8QXA9_EMENI]	5.25	1	3	3	4	1.20034e+07	819	90.7034	6.55127	AN2751/Pat1	PAT1	cytosol	RNA processing
A0A1U8QXB0	Aminotran_1_2 domain-containing protein OS=Emericella nidulans (strain FGSC A4 / ATCC 38163 / CBS 112.46 / NRRL 194 / M139) OX=227321 GN=AN5591.2 PE=4 SV=1 - [A0A1U8QXB0_EMENI]	20.79	1	5	5	6	6.74584e+06	481	53.7192	6.07471	AN5591	-	unknown	unknown
A0A1U8QXB1	Uncharacterized protein OS=Emericella nidulans (strain FGSC A4 / ATCC 38163 / CBS 112.46 / NRRL 194 / M139) OX=227321 GN=AN1486.2 PE=3 SV=1 - [A0A1U8QXB1_EMENI]	6.54	1	1	1	1	8.57087e+06	306	32.6883	9.12939	AN1486	RPP1	nucleus, cytosol	RNA processing
A0A1U8QXB5	Uncharacterized protein OS=Emericella nidulans (strain FGSC A4 / ATCC 38163 / CBS 112.46 / NRRL 194 / M139) OX=227321 GN=AN0753.2 PE=4 SV=1 - [A0A1U8QXB5_EMENI]	25	1	11	11	16	2.16142e+07	484	54.2954	9.18799	AN0753	BFR1	unknown	unknown
A0A1U8QXC4	Uncharacterized protein OS=Emericella nidulans (strain FGSC A4 / ATCC 38163 / CBS 112.46 / NRRL 194 / M139) OX=227321 GN=AN2348.2 PE=4 SV=1 - [A0A1U8QXC4_EMENI]	3.47	1	2	2	2	4.33925e+06	952	104.654	7.56201	AN12126	-	unknown	unknown	Deleted as AN2348 split
A0A1U8QXC4	Uncharacterized protein OS=Emericella nidulans (strain FGSC A4 / ATCC 38163 / CBS 112.46 / NRRL 194 / M139) OX=227321 GN=AN2348.2 PE=4 SV=1 - [A0A1U8QXC4_EMENI]	3.47	1	2	2	2	4.33925e+06	952	104.654	7.56201	AN12127	-	unknown	unknown	Deleted as AN2348 split
A0A1U8QXD3	Uncharacterized protein OS=Emericella nidulans (strain FGSC A4 / ATCC 38163 / CBS 112.46 / NRRL 194 / M139) OX=227321 GN=AN2421.2 PE=4 SV=1 - [A0A1U8QXD3_EMENI]	5.65	1	1	1	1	4.75149e+06	354	37.7248	8.19189	AN2421/FlbC	CMR3	nucleus	developmental process
A0A1U8QXD5	Uncharacterized protein OS=Emericella nidulans (strain FGSC A4 / ATCC 38163 / CBS 112.46 / NRRL 194 / M139) OX=227321 GN=AN5292.2 PE=4 SV=1 - [A0A1U8QXD5_EMENI]	6.99	1	1	1	1	4.999e+06	458	50.1936	4.88135	AN5292	rds1	endoplasmic reticulum	unknown
A0A1U8QXD8	Aconitate hydratase, mitochondrial OS=Emericella nidulans (strain FGSC A4 / ATCC 38163 / CBS 112.46 / NRRL 194 / M139) OX=227321 GN=AN5300.2 PE=3 SV=1 - [A0A1U8QXD8_EMENI]	1.88	1	2	2	2	3.79035e+06	798	86.4159	7.10791	AN5300	ACO1	mitochondrion	primary metabolic process
A0A1U8QXD9	P/Homo B domain-containing protein OS=Emericella nidulans (strain FGSC A4 / ATCC 38163 / CBS 112.46 / NRRL 194 / M139) OX=227321 GN=AN3583.2 PE=3 SV=1 - [A0A1U8QXD9_EMENI]	3.17	2	2	2	2	3.3079e+06	819	89.8221	5.10986	AN3583/KpcA	KEX2	Golgi apparatus	primary metabolic process
A0A1U8QXE0	Uncharacterized protein OS=Emericella nidulans (strain FGSC A4 / ATCC 38163 / CBS 112.46 / NRRL 194 / M139) OX=227321 GN=AN1873.2 PE=4 SV=1 - [A0A1U8QXE0_EMENI]	16.13	1	3	3	4	9.98575e+06	372	42.127	7.75244	AN1873	SPAC5H10.03	unknown	unknown
A0A1U8QXE6	Pyridoxal kinase OS=Emericella nidulans (strain FGSC A4 / ATCC 38163 / CBS 112.46 / NRRL 194 / M139) OX=227321 GN=AN0270.2 PE=3 SV=1 - [A0A1U8QXE6_EMENI]	5.18	1	1	1	2	7.00924e+06	328	35.465	5.65576	AN0270	BUD16	nucleus, cytosol	primary metabolic process
A0A1U8QXF5	Uncharacterized protein OS=Emericella nidulans (strain FGSC A4 / ATCC 38163 / CBS 112.46 / NRRL 194 / M139) OX=227321 GN=AN0392.2 PE=4 SV=1 - [A0A1U8QXF5_EMENI]	7.16	1	1	1	2	496443	419	45.4337	4.44971	AN0392	-	unknown	unknown
A0A1U8QXG1	Carrier domain-containing protein OS=Emericella nidulans (strain FGSC A4 / ATCC 38163 / CBS 112.46 / NRRL 194 / M139) OX=227321 GN=AN9005.2 PE=4 SV=1 - [A0A1U8QXG1_EMENI]	0.79	1	1	1	1	5.82693e+07	2404	263.907	5.61768	AN9005	ZTA1	unknown	secondary metabolic process
A0A1U8QXH2	Uncharacterized protein OS=Emericella nidulans (strain FGSC A4 / ATCC 38163 / CBS 112.46 / NRRL 194 / M139) OX=227321 GN=AN3496.2 PE=4 SV=1 - [A0A1U8QXH2_EMENI]	1.03	1	1	1	1		2326	252.918	5.52881	AN3496/InpB	LYS2	cytosol	secondary metabolic process
A0A1U8QXH7	Uncharacterized protein OS=Emericella nidulans (strain FGSC A4 / ATCC 38163 / CBS 112.46 / NRRL 194 / M139) OX=227321 GN=AN9463.2 PE=4 SV=1 - [A0A1U8QXH7_EMENI]	1.78	1	1	1	1	88500.9	1737	198.898	8.6167	AN9463	rng2	cytoskeleton	organelle organization
A0A1U8QXH8	NmrA domain-containing protein OS=Emericella nidulans (strain FGSC A4 / ATCC 38163 / CBS 112.46 / NRRL 194 / M139) OX=227321 GN=AN9194.2 PE=3 SV=1 - [A0A1U8QXH8_EMENI]	2.71	1	1	1	1		332	36.0326	6.69775	AN9194/CetL	-	unknown	unknown
A0A1U8QXH9	Uncharacterized protein OS=Emericella nidulans (strain FGSC A4 / ATCC 38163 / CBS 112.46 / NRRL 194 / M139) OX=227321 GN=AN3341.2 PE=3 SV=1 - [A0A1U8QXH9_EMENI]	11.76	1	2	2	2	2.76805e+06	510	55.2932	8.85107	AN3341	-	unknown	transmembrane transport
A0A1U8QXI8	Uncharacterized protein OS=Emericella nidulans (strain FGSC A4 / ATCC 38163 / CBS 112.46 / NRRL 194 / M139) OX=227321 GN=AN0977.2 PE=4 SV=1 - [A0A1U8QXI8_EMENI]	4.04	1	1	1	3	8.01827e+06	421	45.2674	5.30029	AN0977	-	peroxisome	unknown
A0A1U8QXI9	Uncharacterized protein OS=Emericella nidulans (strain FGSC A4 / ATCC 38163 / CBS 112.46 / NRRL 194 / M139) OX=227321 GN=AN2214.2 PE=4 SV=1 - [A0A1U8QXI9_EMENI]	1.85	1	1	1	1	2050839	596	65.0764	6.20166	AN2214	wdr70	nucleus	primary metabolic process
A0A1U8QXK0	Arylsulfatase OS=Emericella nidulans (strain FGSC A4 / ATCC 38163 / CBS 112.46 / NRRL 194 / M139) OX=227321 GN=AN8341.2 PE=3 SV=1 - [A0A1U8QXK0_EMENI]	1.48	1	1	1	1	7.11526e+06	608	68.4871	5.52881	AN8341	-	unknown	primary metabolic process
A0A1U8QXK3	DNA primase OS=Emericella nidulans (strain FGSC A4 / ATCC 38163 / CBS 112.46 / NRRL 194 / M139) OX=227321 GN=AN3033.2 PE=3 SV=1 - [A0A1U8QXK3_EMENI]	2.11	1	1	1	1	936612	521	58.2772	5.90967	AN3033	PRI1	nucleus	cell cycle
A0A1U8QXK4	Glutathione S-transferase AN1595 OS=Emericella nidulans (strain FGSC A4 / ATCC 38163 / CBS 112.46 / NRRL 194 / M139) OX=227321 GN=AN1595 PE=2 SV=1 - [PBCD_EMENI]	10.9	1	1	1	1	1.02123e+08	266	29.6981	5.47803	AN1595	TEF4	cytosol	translation
A0A1U8QXL3	Uncharacterized protein OS=Emericella nidulans (strain FGSC A4 / ATCC 38163 / CBS 112.46 / NRRL 194 / M139) OX=227321 GN=AN7339.2 PE=4 SV=1 - [A0A1U8QXL3_EMENI]	3.06	1	1	1	1	2.01272e+06	359	39.5034	8.96826	AN7339	ENV9	unknown	secondary metabolic process
A0A1U8QXM1	Peptidase A1 domain-containing protein OS=Emericella nidulans (strain FGSC A4 / ATCC 38163 / CBS 112.46 / NRRL 194 / M139) OX=227321 GN=AN1573.2 PE=3 SV=1 - [A0A1U8QXM1_EMENI]	6.61	1	1	1	1	1.24166e+07	545	58.0575	4.34814	AN1573	YPS1, YPS3	unknown	primary metabolic process
A0A1U8QXM6	DNA-(apurinic or apyrimidinic site) lyase OS=Emericella nidulans (strain FGSC A4 / ATCC 38163 / CBS 112.46 / NRRL 194 / M139) OX=227321 GN=AN3629.2 PE=3 SV=1 - [A0A1U8QXM6_EMENI]	3.31	1	1	1	1	1.69503e+06	363	41.4955	9.20264	AN3629	-	unknown	primary metabolic process
A0A1U8QXM7	Flavin_Reduct domain-containing protein OS=Emericella nidulans (strain FGSC A4 / ATCC 38163 / CBS 112.46 / NRRL 194 / M139) OX=227321 GN=AN7162.2 PE=4 SV=1 - [A0A1U8QXM7_EMENI]	11.2	1	1	1	1	242214	241	26.6754	5.93506	AN7162	-	unknown	unknown
A0A1U8QXN1	Uncharacterized protein OS=Emericella nidulans (strain FGSC A4 / ATCC 38163 / CBS 112.46 / NRRL 194 / M139) OX=227321 GN=AN5933.2 PE=4 SV=1 - [A0A1U8QXN1_EMENI]	4.29	1	1	1	1	1.47031e+06	559	63.1951	4.99561	AN5933	-	unknown	unknown
A0A1U8QXN4	Cupin_2 domain-containing protein OS=Emericella nidulans (strain FGSC A4 / ATCC 38163 / CBS 112.46 / NRRL 194 / M139) OX=227321 GN=AN8614.2 PE=4 SV=1 - [A0A1U8QXN4_EMENI]	8.67	1	1	1	1	5.30963e+06	150	16.4104	5.31299	AN8614	-	unknown	unknown
A0A1U8QXQ9	Uncharacterized protein OS=Emericella nidulans (strain FGSC A4 / ATCC 38163 / CBS 112.46 / NRRL 194 / M139) OX=227321 GN=AN8701.2 PE=4 SV=1 - [A0A1U8QXQ9_EMENI]	0.62	1	1	1	1	4.82178e+07	1462	159.654	7.45947	AN8701	sea3	vacuole	signal transduction
A0A1U8QXS8	GMC_OxRdtase_N domain-containing protein OS=Emericella nidulans (strain FGSC A4 / ATCC 38163 / CBS 112.46 / NRRL 194 / M139) OX=227321 GN=AN9348.2 PE=3 SV=1 - [A0A1U8QXS8_EMENI]	4.46	1	1	1	1	378236	672	72.9272	5.16064	AN9348	-	unknown	unknown
A0A1U8QXS9	Mitochondrial thiamine pyrophosphate carrier 1 OS=Emericella nidulans (strain FGSC A4 / ATCC 38163 / CBS 112.46 / NRRL 194 / M139) OX=227321 GN=AN7671.2 PE=3 SV=1 - [A0A1U8QXS9_EMENI]	5.01	1	1	1	1	4.88934e+07	339	37.4443	10.0522	AN7671	YMC2	mitochondrion	transmembrane transport
A0A1U8QXT0	Uncharacterized protein OS=Emericella nidulans (strain FGSC A4 / ATCC 38163 / CBS 112.46 / NRRL 194 / M139) OX=227321 GN=AN4315.2 PE=4 SV=1 - [A0A1U8QXT0_EMENI]	2.8	1	1	1	1	1.20723e+06	751	82.9834	6.26514	AN4315	GCN20	ribosome	translation
A0A1U8QXT5	Uncharacterized protein OS=Emericella nidulans (strain FGSC A4 / ATCC 38163 / CBS 112.46 / NRRL 194 / M139) OX=227321 GN=AN2278.2 PE=4 SV=1 - [A0A1U8QXT5_EMENI]	7.82	1	6	6	7	2.18961e+06	1407	160.21	8.20654	AN2278	snf21	nucleus	transcription
A0A1U8QXU7	Cell pattern formation-associated protein stuA OS=Emericella nidulans (strain FGSC A4 / ATCC 38163 / CBS 112.46 / NRRL 194 / M139) OX=227321 GN=AN6715.2 PE=3 SV=1 - [A0A1U8QXU7_EMENI]	1.13	1	1	1	1		888	98.0708	6.37939	AN6715	SWI6	nucleus, cytosol	transcription
A0A1U8QXU8	Uncharacterized protein OS=Emericella nidulans (strain FGSC A4 / ATCC 38163 / CBS 112.46 / NRRL 194 / M139) OX=227321 GN=AN0123.2 PE=3 SV=1 - [A0A1U8QXU8_EMENI]	15.53	1	2	2	2	4.336e+06	206	24.1046	10.0669	AN0123	MRP20	mitochondrion	translation
A0A1U8QXU9	C2H2-type domain-containing protein OS=Emericella nidulans (strain FGSC A4 / ATCC 38163 / CBS 112.46 / NRRL 194 / M139) OX=227321 GN=AN1437.2 PE=4 SV=1 - [A0A1U8QXU9_EMENI]	1.86	1	1	1	1	1.16652e+06	1180	131.154	6.03662	AN1437	-	unknown	unknown
A0A1U8QXW5	MFS domain-containing protein OS=Emericella nidulans (strain FGSC A4 / ATCC 38163 / CBS 112.46 / NRRL 194 / M139) OX=227321 GN=AN3498.2 PE=3 SV=1 - [A0A1U8QXW5_EMENI]	5.35	1	1	1	2	1.73288e+06	561	61.2166	8.52881	AN3498	STL1	plasma membrane	transmembrane transport
A0A1U8QXW9	AMP-binding domain-containing protein OS=Emericella nidulans (strain FGSC A4 / ATCC 38163 / CBS 112.46 / NRRL 194 / M139) OX=227321 GN=AN9243.2 PE=4 SV=1 - [A0A1U8QXW9_EMENI]	1.79	1	1	1	1		948	104.774	6.78564	AN9243	LYS2	cytosol	secondary metabolic process
A0A1U8QXX1	Uncharacterized protein OS=Emericella nidulans (strain FGSC A4 / ATCC 38163 / CBS 112.46 / NRRL 194 / M139) OX=227321 GN=AN2434.2 PE=4 SV=1 - [A0A1U8QXX1_EMENI]	4.43	1	1	1	1	1.25541e+06	384	42.7727	8.82178	AN2434	xap5	nucleus	RNA processing
A0A1U8QXX5	Uncharacterized protein OS=Emericella nidulans (strain FGSC A4 / ATCC 38163 / CBS 112.46 / NRRL 194 / M139) OX=227321 GN=AN4842.2 PE=3 SV=1 - [A0A1U8QXX5_EMENI]	9.06	1	2	2	2	1.03424e+07	287	32.7787	8.86572	AN4842	SCO1	mitochondrion	organelle organization
A0A1U8QXZ1	Uncharacterized protein OS=Emericella nidulans (strain FGSC A4 / ATCC 38163 / CBS 112.46 / NRRL 194 / M139) OX=227321 GN=AN7680.2 PE=4 SV=1 - [A0A1U8QXZ1_EMENI]	10.43	1	4	4	4	4.02722e+06	690	75.922	5.26221	AN7680	-	unknown	unknown
A0A1U8QXZ7	Uncharacterized protein OS=Emericella nidulans (strain FGSC A4 / ATCC 38163 / CBS 112.46 / NRRL 194 / M139) OX=227321 GN=AN1795.2 PE=4 SV=1 - [A0A1U8QXZ7_EMENI]	3	1	1	1	1	17832270	500	54.4803	6.41748	AN1795	COT1	unknown	transmembrane transport
A0A1U8QY01	MFS domain-containing protein OS=Emericella nidulans (strain FGSC A4 / ATCC 38163 / CBS 112.46 / NRRL 194 / M139) OX=227321 GN=AN6834.2 PE=3 SV=1 - [A0A1U8QY01_EMENI]	4.14	1	1	1	1		555	61.9112	9.21729	AN6834	MAL11	plasma membrane	transmembrane transport
A0A1U8QY04	Aldo_ket_red domain-containing protein OS=Emericella nidulans (strain FGSC A4 / ATCC 38163 / CBS 112.46 / NRRL 194 / M139) OX=227321 GN=AN7193.2 PE=4 SV=1 - [A0A1U8QY04_EMENI]	32.34	1	7	7	10	9.04201e+06	334	37.2424	6.34131	AN7193/LarA	YPR1	unknown	primary metabolic process
A0A1U8QY06	Tyrosinase_Cu-bd domain-containing protein OS=Emericella nidulans (strain FGSC A4 / ATCC 38163 / CBS 112.46 / NRRL 194 / M139) OX=227321 GN=AN2799.2 PE=4 SV=1 - [A0A1U8QY06_EMENI]	3.41	1	1	1	2		557	61.7629	5.84619	AN2799	-	unknown	unknown
A0A1U8QY11	Uncharacterized protein OS=Emericella nidulans (strain FGSC A4 / ATCC 38163 / CBS 112.46 / NRRL 194 / M139) OX=227321 GN=AN8532.2 PE=4 SV=1 - [A0A1U8QY11_EMENI]	4.23	1	1	1	1	4.20436e+06	331	36.5754	4.25928	AN8532	-	unknown	unknown
A0A1U8QY21	Tyrosine--tRNA ligase OS=Emericella nidulans (strain FGSC A4 / ATCC 38163 / CBS 112.46 / NRRL 194 / M139) OX=227321 GN=AN1709.2 PE=3 SV=1 - [A0A1U8QY21_EMENI]	6.56	1	1	1	1	7187469	427	47.7983	9.0415	AN1709	MSY1	mitochondrion	RNA processing
A0A1U8QY23	Uncharacterized protein OS=Emericella nidulans (strain FGSC A4 / ATCC 38163 / CBS 112.46 / NRRL 194 / M139) OX=227321 GN=AN2898.2 PE=4 SV=1 - [A0A1U8QY23_EMENI]	5.04	1	2	2	2	6.45105e+06	873	94.6591	6.44287	AN2898	-	unknown	unknown
A0A1U8QY24	DNA-directed RNA polymerase subunit OS=Emericella nidulans (strain FGSC A4 / ATCC 38163 / CBS 112.46 / NRRL 194 / M139) OX=227321 GN=AN4219.2 PE=3 SV=1 - [A0A1U8QY24_EMENI]	10.19	1	1	1	1	3.29964e+06	108	12.2167	5.14795	AN4219	RPC11	nucleus	transcription
A0A1U8QY37	Uncharacterized protein OS=Emericella nidulans (strain FGSC A4 / ATCC 38163 / CBS 112.46 / NRRL 194 / M139) OX=227321 GN=AN6236.2 PE=4 SV=1 - [A0A1U8QY37_EMENI]	16.97	1	28	28	62	7.70437e+07	2086	228.6	5.41455	AN6236/sidD	LYS2	cytosol	secondary metabolic process
A0A1U8QY42	ZT_dimer domain-containing protein OS=Emericella nidulans (strain FGSC A4 / ATCC 38163 / CBS 112.46 / NRRL 194 / M139) OX=227321 GN=AN8791.2 PE=4 SV=1 - [A0A1U8QY42_EMENI]	1.63	1	1	1	1	1.29642e+06	490	53.0627	9.14404	AN8791	MMT2	mitochondrion	transmembrane transport
A0A1U8QY44	Ribosomal lysine N-methyltransferase 4 OS=Emericella nidulans (strain FGSC A4 / ATCC 38163 / CBS 112.46 / NRRL 194 / M139) OX=227321 GN=AN6568.2 PE=3 SV=1 - [A0A1U8QY44_EMENI]	2.89	1	1	1	1	3.58051e+06	484	54.2383	4.69092	AN6568	set13	nucleus	translation
A0A1U8QY45	Ferroxidase OS=Emericella nidulans (strain FGSC A4 / ATCC 38163 / CBS 112.46 / NRRL 194 / M139) OX=227321 GN=AN1986.2 PE=3 SV=1 - [A0A1U8QY45_EMENI]	6.64	1	1	1	2	1.56745e+07	211	23.6909	6.34131	AN1986	YFH1	mitochondrion	primary metabolic process
A0A1U8QY54	Uncharacterized protein OS=Emericella nidulans (strain FGSC A4 / ATCC 38163 / CBS 112.46 / NRRL 194 / M139) OX=227321 GN=AN4865.2 PE=4 SV=1 - [A0A1U8QY54_EMENI]	2.1	1	1	1	18		524	55.4033	4.95752	AN4865	NSR1	nucleus	RNA processing
A0A1U8QY58	DMAP_binding domain-containing protein OS=Emericella nidulans (strain FGSC A4 / ATCC 38163 / CBS 112.46 / NRRL 194 / M139) OX=227321 GN=AN0842.2 PE=4 SV=1 - [A0A1U8QY58_EMENI]	1.8	1	2	2	2	997601	1833	201.873	6.04932	AN0842	CMR2	nucleus	unknown
A0A1U8QY59	Uncharacterized protein OS=Emericella nidulans (strain FGSC A4 / ATCC 38163 / CBS 112.46 / NRRL 194 / M139) OX=227321 GN=AN2705.2 PE=4 SV=1 - [A0A1U8QY59_EMENI]	4.52	1	1	1	1		664	73.5223	7.00537	AN2705/DitA	DIT1	cytosol	developmental process
A0A1U8QY64	Zn(2)-C6 fungal-type domain-containing protein OS=Emericella nidulans (strain FGSC A4 / ATCC 38163 / CBS 112.46 / NRRL 194 / M139) OX=227321 GN=AN3369.2 PE=4 SV=1 - [A0A1U8QY64_EMENI]	1.42	1	1	1	1	5.07962e+06	773	86.0519	6.53662	AN3369/ClrB	GAL4	nucleus	transcription
A0A1U8QY67	Proteasome subunit alpha type OS=Emericella nidulans (strain FGSC A4 / ATCC 38163 / CBS 112.46 / NRRL 194 / M139) OX=227321 GN=AN6547.2 PE=3 SV=1 - [A0A1U8QY67_EMENI]	14.29	1	3	3	5	2.56518e+07	259	28.5823	5.26221	AN6547	PRE5	nucleus, cytosol	primary metabolic process
A0A1U8QY73	Uncharacterized protein OS=Emericella nidulans (strain FGSC A4 / ATCC 38163 / CBS 112.46 / NRRL 194 / M139) OX=227321 GN=AN6431.2 PE=4 SV=1 - [A0A1U8QY73_EMENI]	0.46	1	1	1	2	1.33363e+07	2410	265.77	5.88428	AN6431	CEM1	unknown	secondary metabolic process
A0A1U8QY85	Letm1 RBD domain-containing protein OS=Emericella nidulans (strain FGSC A4 / ATCC 38163 / CBS 112.46 / NRRL 194 / M139) OX=227321 GN=AN3430.2 PE=4 SV=1 - [A0A1U8QY85_EMENI]	1.6	1	1	1	1		376	41.598	10.1548	AN3430	-	unknown	unknown
A0A1U8QY92	Pre-mRNA-splicing factor 18 OS=Emericella nidulans (strain FGSC A4 / ATCC 38163 / CBS 112.46 / NRRL 194 / M139) OX=227321 GN=AN0632.2 PE=3 SV=1 - [A0A1U8QY92_EMENI]	5.12	1	1	1	1		371	43.1253	8.96826	AN0632	PRP18	nucleus	RNA processing
A0A1U8QY97	Carrier domain-containing protein OS=Emericella nidulans (strain FGSC A4 / ATCC 38163 / CBS 112.46 / NRRL 194 / M139) OX=227321 GN=AN3386.2 PE=4 SV=1 - [A0A1U8QY97_EMENI]	0.96	1	1	1	1	228516025	2493	274.851	6.43018	AN3386/PkiA	LYS2	cytosol	secondary metabolic process
A0A1U8QY98	Uncharacterized protein OS=Emericella nidulans (strain FGSC A4 / ATCC 38163 / CBS 112.46 / NRRL 194 / M139) OX=227321 GN=AN4657.2 PE=4 SV=1 - [A0A1U8QY98_EMENI]	2.96	1	1	1	1	1.3219e+07	371	41.8842	5.61768	AN4657	-	unknown	unknown
A0A1U8QYA1	BAH domain-containing protein OS=Emericella nidulans (strain FGSC A4 / ATCC 38163 / CBS 112.46 / NRRL 194 / M139) OX=227321 GN=AN9517.2 PE=4 SV=1 - [A0A1U8QYA1_EMENI]	7.06	1	1	1	1		425	46.2859	9.17334	AN9517	SNT2	nucleus	transcription
A0A1U8QYA3	Lactamase_B domain-containing protein OS=Emericella nidulans (strain FGSC A4 / ATCC 38163 / CBS 112.46 / NRRL 194 / M139) OX=227321 GN=AN3523.2 PE=4 SV=1 - [A0A1U8QYA3_EMENI]	5	1	1	1	1	1.65349e+07	340	37.8382	6.18896	AN3523	FMP30	mitochondrion	primary metabolic process
A0A1U8QYA8	Oxidoreductase cicC OS=Emericella nidulans (strain FGSC A4 / ATCC 38163 / CBS 112.46 / NRRL 194 / M139) OX=227321 GN=cicC PE=1 SV=1 - [CICC_EMENI]	3.93	1	1	1	1		611	65.9322	5.30029	AN6445/CicC	-	unknown	secondary metabolic process
A0A1U8QYC5	CCT-theta OS=Emericella nidulans (strain FGSC A4 / ATCC 38163 / CBS 112.46 / NRRL 194 / M139) OX=227321 GN=AN1851.2 PE=3 SV=1 - [A0A1U8QYC5_EMENI]	20.65	1	10	10	28	2.5809e+07	581	62.5855	5.03369	AN1851	CCT8	cytosol	protein folding
A0A1U8QYC8	SH3 domain-containing protein OS=Emericella nidulans (strain FGSC A4 / ATCC 38163 / CBS 112.46 / NRRL 194 / M139) OX=227321 GN=AN3819.2 PE=4 SV=1 - [A0A1U8QYC8_EMENI]	3.1	1	1	1	1		420	45.6634	4.91943	AN3819	NBP2	unknown	signal transduction
A0A1U8QYC9	Protein kinase domain-containing protein OS=Emericella nidulans (strain FGSC A4 / ATCC 38163 / CBS 112.46 / NRRL 194 / M139) OX=227321 GN=AN5757.2 PE=3 SV=1 - [A0A1U8QYC9_EMENI]	21.4	1	5	5	5	1.01283e+07	444	49.5101	9.43701	AN5757/CkiB	YCK2	plasma membrane	signal transduction
A0A1U8QYD0	DNA helicase OS=Emericella nidulans (strain FGSC A4 / ATCC 38163 / CBS 112.46 / NRRL 194 / M139) OX=227321 GN=AN0228.2 PE=3 SV=1 - [A0A1U8QYD0_EMENI]	1.09	1	1	1	1	6.80034e+06	915	101.389	5.23682	AN0228	MCM6	nucleus, cytosol	cell cycle
A0A1U8QYE3	1,3-beta-D-glucan-UDP glucosyltransferase OS=Emericella nidulans (strain FGSC A4 / ATCC 38163 / CBS 112.46 / NRRL 194 / M139) OX=227321 GN=AN3729.2 PE=3 SV=1 - [A0A1U8QYE3_EMENI]	5.46	1	7	7	7	1.33708e+07	1905	218.333	7.95752	AN3729/FksA	FKS1	plasma membrane	primary metabolic process
A0A1U8QYE6	Uncharacterized protein OS=Emericella nidulans (strain FGSC A4 / ATCC 38163 / CBS 112.46 / NRRL 194 / M139) OX=227321 GN=AN2594.2 PE=4 SV=1 - [A0A1U8QYE6_EMENI]	12.39	1	1	1	1		218	24.131	5.56689	AN2594	-	unknown	unknown
A0A1U8QYF0	GH115_C domain-containing protein OS=Emericella nidulans (strain FGSC A4 / ATCC 38163 / CBS 112.46 / NRRL 194 / M139) OX=227321 GN=AN9329.2 PE=4 SV=1 - [A0A1U8QYF0_EMENI]	0.92	1	1	1	1		866	98.0245	6.1001	AN9329	-	unknown	unknown
A0A1U8QYF4	Alpha-L-rhamnosidase OS=Emericella nidulans (strain FGSC A4 / ATCC 38163 / CBS 112.46 / NRRL 194 / M139) OX=227321 GN=AN5306.2 PE=4 SV=1 - [A0A1U8QYF4_EMENI]	2.8	1	1	1	1		1429	161.971	6.26514	AN11953	SPBC530.11c	nucleus	transcription	Deleted as AN5306 split
A0A1U8QYF4	Alpha-L-rhamnosidase OS=Emericella nidulans (strain FGSC A4 / ATCC 38163 / CBS 112.46 / NRRL 194 / M139) OX=227321 GN=AN5306.2 PE=4 SV=1 - [A0A1U8QYF4_EMENI]	2.8	1	1	1	1		1429	161.971	6.26514	AN11954/RhaC	-	unknown	primary metabolic process	Deleted as AN5306 split
A0A1U8QYF5	Uncharacterized protein OS=Emericella nidulans (strain FGSC A4 / ATCC 38163 / CBS 112.46 / NRRL 194 / M139) OX=227321 GN=AN5839.2 PE=4 SV=1 - [A0A1U8QYF5_EMENI]	2.3	1	2	2	2		1436	162.087	7.29834	AN5839	dhx29	cytosol	translation
A0A1U8QYG0	Uncharacterized protein OS=Emericella nidulans (strain FGSC A4 / ATCC 38163 / CBS 112.46 / NRRL 194 / M139) OX=227321 GN=AN3276.2 PE=3 SV=1 - [A0A1U8QYG0_EMENI]	9.68	1	1	1	1	344061	279	29.5963	7.34229	AN3276	AYR1	endoplasmic reticulum	primary metabolic process
A0A1U8QYG1	Uncharacterized protein OS=Emericella nidulans (strain FGSC A4 / ATCC 38163 / CBS 112.46 / NRRL 194 / M139) OX=227321 GN=AN4931.2 PE=4 SV=1 - [A0A1U8QYG1_EMENI]	3.41	1	1	1	1	4.47677e+06	323	36.534	9.42236	AN4931	-	unknown	unknown
A0A1U8QYG6	MFS domain-containing protein OS=Emericella nidulans (strain FGSC A4 / ATCC 38163 / CBS 112.46 / NRRL 194 / M139) OX=227321 GN=AN1110.2 PE=4 SV=1 - [A0A1U8QYG6_EMENI]	6.49	1	1	1	1		493	55.0352	8.33838	AN1110	TNA1	plasma membrane	transmembrane transport
A0A1U8QYG9	Phosducin domain-containing protein OS=Emericella nidulans (strain FGSC A4 / ATCC 38163 / CBS 112.46 / NRRL 194 / M139) OX=227321 GN=AN4561.2 PE=3 SV=1 - [A0A1U8QYG9_EMENI]	26.21	1	3	3	6	5.55237e+06	248	28.538	4.65283	AN4561/PhnB	PLP2	cytosol	protein folding
A0A1U8QYH4	Uncharacterized protein OS=Emericella nidulans (strain FGSC A4 / ATCC 38163 / CBS 112.46 / NRRL 194 / M139) OX=227321 GN=AN7707.2 PE=3 SV=1 - [A0A1U8QYH4_EMENI]	2.61	1	1	1	1	1.11207e+08	690	78.7004	4.95752	AN7707	ain1	cytoskeleton	organelle organization
A0A1U8QYH9	Diphthamide synthase OS=Emericella nidulans (strain FGSC A4 / ATCC 38163 / CBS 112.46 / NRRL 194 / M139) OX=227321 GN=AN1653.2 PE=3 SV=1 - [A0A1U8QYH9_EMENI]	0.36	1	1	1	1	1.3035e+06	1685	184.841	6.55127	AN11885	DPH6	cytosol	translation	Deleted as AN1653 split
A0A1U8QYH9	Diphthamide synthase OS=Emericella nidulans (strain FGSC A4 / ATCC 38163 / CBS 112.46 / NRRL 194 / M139) OX=227321 GN=AN1653.2 PE=3 SV=1 - [A0A1U8QYH9_EMENI]	0.36	1	1	1	1	1.3035e+06	1685	184.841	6.55127	AN11886	SEC59	endoplasmic reticulum	primary metabolic process	Deleted as AN1653 split
A0A1U8QYI0	Cytochrome b5 heme-binding domain-containing protein OS=Emericella nidulans (strain FGSC A4 / ATCC 38163 / CBS 112.46 / NRRL 194 / M139) OX=227321 GN=AN1699.2 PE=3 SV=1 - [A0A1U8QYI0_EMENI]	4.26	1	1	1	1	3.05352e+07	564	62.8989	8.04541	AN1699	CYB5	peroxisome	primary metabolic process
A0A1U8QYI8	L-ornithine N(5)-monooxygenase OS=Emericella nidulans (strain FGSC A4 / ATCC 38163 / CBS 112.46 / NRRL 194 / M139) OX=227321 GN=AN4921.2 PE=3 SV=1 - [A0A1U8QYI8_EMENI]	3.55	1	1	1	1	1.96158e+07	592	66.6078	8.52881	AN4921	-	unknown	unknown
A0A1U8QYK2	Uncharacterized protein OS=Emericella nidulans (strain FGSC A4 / ATCC 38163 / CBS 112.46 / NRRL 194 / M139) OX=227321 GN=AN1162.2 PE=3 SV=1 - [A0A1U8QYK2_EMENI]	46.05	1	6	6	202	5.78024e+08	228	24.8892	4.57666	AN1162	EFB1	cytosol	translation
A0A1U8QYK3	ENTH domain-containing protein OS=Emericella nidulans (strain FGSC A4 / ATCC 38163 / CBS 112.46 / NRRL 194 / M139) OX=227321 GN=AN5224.2 PE=4 SV=1 - [A0A1U8QYK3_EMENI]	2.36	1	1	1	1	8.68496e+06	593	65.5374	9.51025	AN5224	YAP1802	endomembrane system	vesicle-mediated transport
A0A1U8QYK5	Beta-N-acetylhexosaminidase OS=Emericella nidulans (strain FGSC A4 / ATCC 38163 / CBS 112.46 / NRRL 194 / M139) OX=227321 GN=AN2424.2 PE=3 SV=1 - [A0A1U8QYK5_EMENI]	2.59	1	1	1	1	9.06249e+06	773	86.5362	5.78271	AN2424	-	unknown	primary metabolic process
A0A1U8QYL8	Uncharacterized protein OS=Emericella nidulans (strain FGSC A4 / ATCC 38163 / CBS 112.46 / NRRL 194 / M139) OX=227321 GN=AN0691.2 PE=4 SV=1 - [A0A1U8QYL8_EMENI]	10.29	1	1	1	1		136	14.7873	8.71924	AN0691	-	unknown	unknown
A0A1U8QYM1	Asparaginyl-tRNA synthetase OS=Emericella nidulans (strain FGSC A4 / ATCC 38163 / CBS 112.46 / NRRL 194 / M139) OX=227321 GN=AN7479.2 PE=3 SV=1 - [A0A1U8QYM1_EMENI]	24.56	1	10	10	12	1.58447e+07	574	65.0539	6.11279	AN7479	DED81	cytosol	translation
A0A1U8QYN4	Uncharacterized protein OS=Emericella nidulans (strain FGSC A4 / ATCC 38163 / CBS 112.46 / NRRL 194 / M139) OX=227321 GN=AN2658.2 PE=4 SV=1 - [A0A1U8QYN4_EMENI]	2.41	1	1	1	1	1.7931e+06	746	79.8674	4.65283	AN2658	-	unknown	unknown
A0A1U8QYN6	Uncharacterized protein OS=Emericella nidulans (strain FGSC A4 / ATCC 38163 / CBS 112.46 / NRRL 194 / M139) OX=227321 GN=AN0751.2 PE=4 SV=1 - [A0A1U8QYN6_EMENI]	2.94	1	1	1	1	1.01145e+07	544	59.9274	9.24658	AN0751	-	unknown	unknown
A0A1U8QYN7	Thioredoxin domain-containing protein OS=Emericella nidulans (strain FGSC A4 / ATCC 38163 / CBS 112.46 / NRRL 194 / M139) OX=227321 GN=AN1230.2 PE=4 SV=1 - [A0A1U8QYN7_EMENI]	5.52	1	1	1	1	3.83281e+06	362	41.2005	9.94971	AN1230	ATP10	mitochondrion	organelle organization
A0A1U8QYP1	Uncharacterized protein OS=Emericella nidulans (strain FGSC A4 / ATCC 38163 / CBS 112.46 / NRRL 194 / M139) OX=227321 GN=AN0725.2 PE=3 SV=1 - [A0A1U8QYP1_EMENI]	9.14	1	3	3	3	2.03437e+06	405	43.5874	5.87158	AN0725	IST1	endomembrane system	vesicle-mediated transport
A0A1U8QYP2	Uncharacterized protein OS=Emericella nidulans (strain FGSC A4 / ATCC 38163 / CBS 112.46 / NRRL 194 / M139) OX=227321 GN=AN2884.2 PE=4 SV=1 - [A0A1U8QYP2_EMENI]	1.33	1	1	1	1		525	59.5332	7.38623	AN2884	-	unknown	unknown
A0A1U8QYQ0	ELYS domain-containing protein OS=Emericella nidulans (strain FGSC A4 / ATCC 38163 / CBS 112.46 / NRRL 194 / M139) OX=227321 GN=AN4596.2 PE=4 SV=1 - [A0A1U8QYQ0_EMENI]	3.79	1	1	1	1	1.36997e+06	317	36.5358	7.02002	AN4596/Elys	ely5	nucleus	macromolecule localization
A0A1U8QYQ1	Uncharacterized protein OS=Emericella nidulans (strain FGSC A4 / ATCC 38163 / CBS 112.46 / NRRL 194 / M139) OX=227321 GN=AN4264.2 PE=4 SV=1 - [A0A1U8QYQ1_EMENI]	6.88	1	3	3	3	7.31744e+06	494	54.1636	9.26123	AN4264	-	unknown	developmental process
A0A1U8QYQ9	Zn(2)-C6 fungal-type domain-containing protein OS=Emericella nidulans (strain FGSC A4 / ATCC 38163 / CBS 112.46 / NRRL 194 / M139) OX=227321 GN=AN8973.2 PE=4 SV=1 - [A0A1U8QYQ9_EMENI]	3.39	1	1	1	2	745984	649	71.1795	9.0708	AN8973	ECM22	nucleus	transcription
A0A1U8QYR0	Uncharacterized protein OS=Emericella nidulans (strain FGSC A4 / ATCC 38163 / CBS 112.46 / NRRL 194 / M139) OX=227321 GN=AN1405.2 PE=4 SV=1 - [A0A1U8QYR0_EMENI]	9.04	1	2	2	3	3.16649e+07	343	37.7013	10.1255	AN1405	-	unknown	unknown
A0A1U8QYR4	Protoporphyrinogen oxidase OS=Emericella nidulans (strain FGSC A4 / ATCC 38163 / CBS 112.46 / NRRL 194 / M139) OX=227321 GN=AN3920.2 PE=3 SV=1 - [A0A1U8QYR4_EMENI]	7.14	1	2	2	2	872006	602	66.2102	8.60205	AN3920	HEM14	mitochondrion	primary metabolic process
A0A1U8QYS4	Exonuclease domain-containing protein OS=Emericella nidulans (strain FGSC A4 / ATCC 38163 / CBS 112.46 / NRRL 194 / M139) OX=227321 GN=AN7566.2 PE=3 SV=1 - [A0A1U8QYS4_EMENI]	1.66	1	1	1	1		723	78.9452	6.68311	AN7566	rex1	nucleus	RNA processing
A0A1U8QYS6	Vacuolar protein sorting-associated protein 35 OS=Emericella nidulans (strain FGSC A4 / ATCC 38163 / CBS 112.46 / NRRL 194 / M139) OX=227321 GN=AN4951.2 PE=3 SV=1 - [A0A1U8QYS6_EMENI]	1.27	1	1	1	1	3.06538e+06	866	98.6975	5.80811	AN4951	VPS35	endomembrane system	vesicle-mediated transport
A0A1U8QYS9	Carrier domain-containing protein OS=Emericella nidulans (strain FGSC A4 / ATCC 38163 / CBS 112.46 / NRRL 194 / M139) OX=227321 GN=AN0523.2 PE=4 SV=1 - [A0A1U8QYS9_EMENI]	0.85	1	1	1	1		2476	271.487	6.81494	AN0523/PkdA	CEM1	unknown	secondary metabolic process
A0A1U8QYT0	Histone acetyltransferase OS=Emericella nidulans (strain FGSC A4 / ATCC 38163 / CBS 112.46 / NRRL 194 / M139) OX=227321 GN=AN3071.2 PE=3 SV=1 - [A0A1U8QYT0_EMENI]	2.48	1	1	1	2	587172	363	40.9176	7.60596	AN3071/Nmy2	SAS2	nucleus	transcription
A0A1U8QYU0	Uncharacterized protein OS=Emericella nidulans (strain FGSC A4 / ATCC 38163 / CBS 112.46 / NRRL 194 / M139) OX=227321 GN=AN0841.2 PE=4 SV=1 - [A0A1U8QYU0_EMENI]	14.04	1	1	1	1		171	17.8765	4.52588	AN0841	-	unknown	unknown
A0A1U8QYU4	Uncharacterized protein OS=Emericella nidulans (strain FGSC A4 / ATCC 38163 / CBS 112.46 / NRRL 194 / M139) OX=227321 GN=AN1450.2 PE=4 SV=1 - [A0A1U8QYU4_EMENI]	4.84	1	1	1	1	1.18854e+07	310	34.3425	7.63525	AN1450	-	unknown	unknown
A0A1U8QYV0	AP-2 complex subunit alpha OS=Emericella nidulans (strain FGSC A4 / ATCC 38163 / CBS 112.46 / NRRL 194 / M139) OX=227321 GN=AN7016.2 PE=3 SV=1 - [A0A1U8QYV0_EMENI]	2.89	1	2	2	3	5.79394e+06	935	104.901	7.91357	AN7016	APL3	endomembrane system	vesicle-mediated transport
A0A1U8QYV5	Uncharacterized protein OS=Emericella nidulans (strain FGSC A4 / ATCC 38163 / CBS 112.46 / NRRL 194 / M139) OX=227321 GN=AN0109.2 PE=4 SV=1 - [A0A1U8QYV5_EMENI]	6.75	1	1	1	2	3826007	252	27.7476	8.95361	AN0109	usp102	nucleus	RNA processing
A0A1U8QYV6	AAA domain-containing protein OS=Emericella nidulans (strain FGSC A4 / ATCC 38163 / CBS 112.46 / NRRL 194 / M139) OX=227321 GN=AN4236.2 PE=3 SV=1 - [A0A1U8QYV6_EMENI]	22.8	1	9	9	20	2.87496e+07	465	51.7907	5.07178	AN4236	RPT5	cytosol	organelle organization
A0A1U8QYV9	Uncharacterized protein OS=Emericella nidulans (strain FGSC A4 / ATCC 38163 / CBS 112.46 / NRRL 194 / M139) OX=227321 GN=AN2130.2 PE=4 SV=1 - [A0A1U8QYV9_EMENI]	2.5	1	2	2	2	2.29989e+06	1241	138.791	5.43994	AN2130	CDC25	plasma membrane	signal transduction
A0A1U8QYW1	Peptidylprolyl isomerase OS=Emericella nidulans (strain FGSC A4 / ATCC 38163 / CBS 112.46 / NRRL 194 / M139) OX=227321 GN=AN6906.2 PE=3 SV=1 - [A0A1U8QYW1_EMENI]	8.63	1	3	3	4	1.29051e+07	475	50.511	5.2749	AN6906	prp19	nucleus, cytosol	RNA processing
A0A1U8QYW4	Coatomer subunit beta OS=Emericella nidulans (strain FGSC A4 / ATCC 38163 / CBS 112.46 / NRRL 194 / M139) OX=227321 GN=AN1177.2 PE=4 SV=1 - [A0A1U8QYW4_EMENI]	11.37	1	8	8	10	1.68312e+07	950	105.681	5.5542	AN1177	SEC26	endomembrane system	vesicle-mediated transport
A0A1U8QYW6	Uncharacterized protein OS=Emericella nidulans (strain FGSC A4 / ATCC 38163 / CBS 112.46 / NRRL 194 / M139) OX=227321 GN=AN4706.2 PE=3 SV=1 - [A0A1U8QYW6_EMENI]	3.74	1	6	6	6	1.38474e+07	2404	276.674	6.49365	AN4706/MyoB	MYO1	cytoskeleton	developmental process
A0A1U8QYW8	Acetyltransferase sirH OS=Emericella nidulans (strain FGSC A4 / ATCC 38163 / CBS 112.46 / NRRL 194 / M139) OX=227321 GN=alnF PE=2 SV=1 - [ALNF_EMENI]	3.04	1	1	1	1	6.38166e+06	428	48.5637	7.78174	AN9220	-	unknown	secondary metabolic process
A0A1U8QYX9	Uncharacterized protein OS=Emericella nidulans (strain FGSC A4 / ATCC 38163 / CBS 112.46 / NRRL 194 / M139) OX=227321 GN=AN4082.2 PE=4 SV=1 - [A0A1U8QYX9_EMENI]	3.92	1	1	1	1		715	80.805	5.90967	AN4082	GLG1	unknown	primary metabolic process
A0A1U8QYZ5	Uncharacterized protein OS=Emericella nidulans (strain FGSC A4 / ATCC 38163 / CBS 112.46 / NRRL 194 / M139) OX=227321 GN=AN5688.2 PE=4 SV=1 - [A0A1U8QYZ5_EMENI]	5.8	1	2	3	3	9.938e+06	517	58.1182	6.91748	AN5688	-	plasma membrane	primary metabolic process
A0A1U8QYZ6	Carrier domain-containing protein OS=Emericella nidulans (strain FGSC A4 / ATCC 38163 / CBS 112.46 / NRRL 194 / M139) OX=227321 GN=AN7838.2 PE=4 SV=1 - [A0A1U8QYZ6_EMENI]	1.22	1	1	1	1		2221	240.097	6.45557	AN12330	-	unknown	unknown	Deleted as AN7838 split
A0A1U8QYZ6	Carrier domain-containing protein OS=Emericella nidulans (strain FGSC A4 / ATCC 38163 / CBS 112.46 / NRRL 194 / M139) OX=227321 GN=AN7838.2 PE=4 SV=1 - [A0A1U8QYZ6_EMENI]	1.22	1	1	1	1		2221	240.097	6.45557	AN12331	CEM1	unknown	secondary metabolic process	Deleted as AN7838 split
A0A1U8QYZ7	Acyl-coenzyme A oxidase OS=Emericella nidulans (strain FGSC A4 / ATCC 38163 / CBS 112.46 / NRRL 194 / M139) OX=227321 GN=AN6752.2 PE=3 SV=1 - [A0A1U8QYZ7_EMENI]	2.59	1	1	1	1		696	78.048	8.71924	AN6752/AoxA	POX1	peroxisome	primary metabolic process
[truncated: 4,176 more rows]

## Sheet: Topology-categories
Gene Ontology (GO)
Namespace	Id	Alt Id	Name	Definition
[truncated: 13 more rows]

## Sheet: Biological process-categories
Gene Ontology (GO)
[truncated: 17 more rows]
