# Supplementary material for: Profile of Membrane Cargo Trafficking Proteins and Transporters Expressed under N Source Derepressing Conditions in Aspergillus nidulans
Source: J Fungi (Basel). 2021 Jul 14;7(7):560. doi: 10.3390/jof7070560 (PMC8306328; doi:10.3390/jof7070560)
Supplement: Supplementary file 1 [file jof-07-00560-s001.zip › Supplementary Tables/Supplementary Table 2_Transporters.xlsx]

## Sheet: Results_transporters
Supplementary Table 2_Transporters
Systematic/Protein name	Class	Subtype	Putative substrate
AN0208	Secondary transporter	MFS	allantoate/nicotinic acid
AN0250/XtrD	Secondary transporter	MFS	xylose
AN0374	Secondary transporter	MFS	siderophore-iron
AN0399/NrtB	Secondary transporter	MFS	nitrate
AN0501	Secondary transporter	MFS	a-glucoside/maltose
AN0601	Secondary transporter	MFS	aminotriazole
AN0739	Secondary transporter	MFS	multidrug efflux
AN1008/CrnA	Secondary transporter	MFS	nitrate
AN1031/AfoB	Secondary transporter	MFS	drug efflux
AN1110	Secondary transporter	MFS	tartrate/nicotinic acid
AN1138/QutD	Secondary transporter	MFS	quinate
AN1481	Secondary transporter	MFS	drug efflux
AN1489	Secondary transporter	MFS	unclassified
AN1577	Secondary transporter	MFS	hexose
AN1681	Secondary transporter	MFS	tartrate/nicotinic acid
AN1724	Secondary transporter	MFS	aminotriazole
AN1766	Secondary transporter	MFS	multidrug efflux
AN2282	Secondary transporter	MFS	tartrate/nicotinic acid
AN2344	Secondary transporter	MFS	tartrate/nicotinic acid
AN2591	Secondary transporter	MFS	monocarboxylate?
AN2601	Secondary transporter	MFS	a-glucoside/maltose
AN2613	Secondary transporter	MFS	multidrug efflux
AN2656	Secondary transporter	MFS	tartrate/nicotinic acid
AN2675	Secondary transporter	MFS	multidrug efflux
AN2707	Secondary transporter	MFS	multidrug efflux
AN2794	Secondary transporter	MFS	fructose
AN2864	Secondary transporter	MFS	phosphate/metabolite
AN2869	Secondary transporter	MFS	myo-inositol
AN2959	Secondary transporter	MFS	tartrate/nicotinic acid
AN2974	Secondary transporter	MFS	glucose
AN2892	Secondary transporter	MFS	a-glucoside/maltose
AN2958	Secondary transporter	MFS	glucose
AN2985	Secondary transporter	MFS	drug efflux?
AN3066	Secondary transporter	MFS	allantoate/tartrate
AN3199/LacpA	Secondary transporter	MFS	lactose, galactose
AN3210	Secondary transporter	MFS	myo-inositol
AN3220	Secondary transporter	MFS	quinate/hexose
AN3221	Secondary transporter	MFS	tartrate/nicotinic acid
AN3233	Secondary transporter	MFS	quinate/hexose
AN3270	Secondary transporter	MFS	quinate/hexose
AN3357	Secondary transporter	MFS	glucose
AN3498	Secondary transporter	MFS	hexose
AN3503	Secondary transporter	MFS	allantoate/nicotinic acid
AN3515	Secondary transporter	MFS	maltose
AN3763	Secondary transporter	MFS	siderophore-iron
AN3836	Secondary transporter	MFS	a-glucoside
AN3884	Secondary transporter	MFS	drug efflux
AN3888	Secondary transporter	MFS	drug efflux
AN3985	Secondary transporter	MFS	multidrug efflux
AN3997	Secondary transporter	MFS	monocarboxylate
AN4019	Secondary transporter	MFS	multidrug efflux?
AN4107	Secondary transporter	MFS	allantoate/tartrate
AN4109	Secondary transporter	MFS	biotin?
AN4119	Secondary transporter	MFS	fluconazole efflux
AN4129	Secondary transporter	MFS	tartrate/nicotinic acid
AN4148/XtrE	Secondary transporter	MFS	xylose
AN4150	Secondary transporter	MFS	tartrate
AN4173	Secondary transporter	MFS	unclassified
AN4241	Secondary transporter	MFS	multidrug efflux
AN4481/AmcC	Secondary transporter	MFS	drug efflux
AN4628	Secondary transporter	MFS	allantoate
AN4630	Secondary transporter	MFS	glucose
AN4826	Secondary transporter	MFS	tartrate/nicotinic acid
AN5067	Secondary transporter	MFS	glucose
AN5198	Secondary transporter	MFS	drug efflux
AN5263	Secondary transporter	MFS	quinate/hexose
AN5329	Secondary transporter	MFS	fluconazole efflux
AN5369	Secondary transporter	MFS	multidrug efflux
AN5370	Secondary transporter	MFS	aflatoxin efflux
AN5378	Secondary transporter	MFS	siderophore-iron
AN5549	Secondary transporter	MFS	phosphate?
AN5551	Secondary transporter	MFS	quinate
AN5734	Secondary transporter	MFS	quinate/hexose
AN5763	Secondary transporter	MFS	multidrug efflux
AN5860/MstE	Secondary transporter	MFS	glucose
AN5935	Secondary transporter	MFS	phosphate
AN6277	Secondary transporter	MFS	multidrug efflux
AN6277	Secondary transporter	MFS	multidrug efflux
AN6454	Secondary transporter	MFS	quinate
AN6461	Secondary transporter	MFS	allantoate
AN6834	Secondary transporter	MFS	a-glucoside/maltose
AN6942	Secondary transporter	MFS	multidrug efflux
AN7067	Secondary transporter	MFS	maltose
AN7119	Secondary transporter	MFS	a-glucoside/maltose
AN7137	Secondary transporter	MFS	allantoate/nicotinic acid
AN7167	Secondary transporter	MFS	drug efflux?
AN7200	Secondary transporter	MFS	aflatoxin efflux
AN7225	Secondary transporter	MFS	multidrug efflux?
AN7351	Secondary transporter	MFS	acetylcholine?
AN7380	Secondary transporter	MFS	allantoate/tartrate
AN7485/MirC	Secondary transporter	MFS	siderophore-iron
AN7585	Secondary transporter	MFS	multidrug efflux
AN7779	Secondary transporter	MFS	fluconazole efflux
AN7800/MirA	Secondary transporter	MFS	siderophore enterobactin
AN7866	Secondary transporter	MFS	a-glucoside
AN7936	Secondary transporter	MFS	multidrug efflux
AN8077	Secondary transporter	MFS	multidrug efflux
AN8083	Secondary transporter	MFS	fluconazole efflux
AN8089	Secondary transporter	MFS	fluconazole efflux
AN8122	Secondary transporter	MFS	multidrug efflux
AN8318	Secondary transporter	MFS	allantoate/nicotinic acid
AN8365	Secondary transporter	MFS	siderophore-iron
AN8366	Secondary transporter	MFS	antibiotics efflux
AN8413/ApdF	Secondary transporter	MFS	aspyridone polyketide efflux
AN8464	Secondary transporter	MFS	rhamnose
AN8467	Secondary transporter	MFS	glycerol
AN8499	Secondary transporter	MFS	siderophore-iron
AN8502	Secondary transporter	MFS	tartrate/nicotinic acid
AN8507	Secondary transporter	MFS	monocarboxylate
AN8540/MirB	Secondary transporter	MFS	siderophore triacetylfusarinine C
AN8737/MstA	Secondary transporter	MFS	glucose/galactose
AN8760	Secondary transporter	MFS	multidrug efflux
AN8889	Secondary transporter	MFS	hexose
AN8901	Secondary transporter	MFS	allantoate/nicotinic acid
AN8911	Secondary transporter	MFS	multidrug efflux
AN9000	Secondary transporter	MFS	tartrate/nicotinic acid
AN9168	Secondary transporter	MFS	glycerol
AN9294	Secondary transporter	MFS	allantoate/nicotinic acid
AN9316	Secondary transporter	MFS	efflux?
AN10036	Secondary transporter	MFS	drug efflux
AN10327	Secondary transporter	MFS	unclassified
AN10410	Secondary transporter	MFS	monocarboxylate
AN10812	Secondary transporter	MFS	myo-inositol/arabinose
AN10845	Secondary transporter	MFS	myo-inositol/arabinose
AN10861	Secondary transporter	MFS	biotin?
AN10862	Secondary transporter	MFS	aminotriazole
AN10891/MstD	Secondary transporter	MFS	glucose
AN10945	Secondary transporter	MFS	multidrug efflux?
AN11087	Secondary transporter	MFS	multidrug efflux
AN11115	Secondary transporter	MFS	allantoate/nicotinic acid
AN11154	Secondary transporter	MFS	allantoate/tartrate
AN11217	Secondary transporter	MFS	drug efflux
AN0217*	Secondary transporter	MFS	phosphate
AN2699*	Secondary transporter	MFS	unclassified
AN6344*	Secondary transporter	MFS	unclassified
AN7097*	Secondary transporter	MFS	a-glucoside
AN10013*	Secondary transporter	MFS	multidrug efflux
AN10152*	Secondary transporter	MFS	multidrug efflux
AN10207*	Secondary transporter	MFS	drug efflux?
AN10321*	Secondary transporter	MFS	drug efflux
AN10958*	Secondary transporter	MFS	drug efflux?
AN11116*	Secondary transporter	MFS	nicotinic acid
AN11189*	Secondary transporter	MFS	nicotinic acid
AN11196*	Secondary transporter	MFS	glucose
AN11821*	Secondary transporter	MFS	drug efflux
AN12490*	Secondary transporter	MFS	unclassified
AN0856	Secondary transporter	APC	GABA/choline/amino acid
AN1061	Secondary transporter	APC	GABA
AN1581	Secondary transporter	APC	amino acid
AN1659	Secondary transporter	APC	amino acid
AN1659	Secondary transporter	APC	amino acid
AN2043	Secondary transporter	APC	GABA/choline/amino acid
AN2962/GabA	Secondary transporter	APC	GABA/choline/amino acid
AN3345	Secondary transporter	APC	GABA/choline/amino acid
AN3359	Secondary transporter	APC	proline
AN5678	Secondary transporter	APC	amino acid
AN6118/AgtA	Secondary transporter	APC	amino acid
AN7150	Secondary transporter	APC	GABA/choline/amino acid
AN7242	Secondary transporter	APC	amino acid
AN7958	Secondary transporter	APC	GABA/choline/amino acid
AN8198	Secondary transporter	APC	GABA
AN8279	Secondary transporter	APC	amino acid
AN8556	Secondary transporter	APC	amino acid
AN9506	Secondary transporter	APC	amino acid
AN10902	Secondary transporter	APC	GABA
AN10905*	Secondary transporter	APC	GABA
AN1101	Secondary transporter	AAAP	amino acid
AN2821	Secondary transporter	AAAP	amino acid
AN4428	Secondary transporter	AAAP	amino acid?
AN4477	Secondary transporter	AAAP	amino acid
AN8854	Secondary transporter	AAAP	amino acid?
AN10338	Secondary transporter	AAAP	amino acid
AN0066	Secondary transporter	MC	oxaloacetate
AN0066	Secondary transporter	MC	oxaloacetate
AN0870	Secondary transporter	MC	phosphate
AN0346	Secondary transporter	MC	unclassified
AN1917/DicB	Secondary transporter	MC	2-oxoglutarate/malate
AN2173	Secondary transporter	MC	unclassified
AN2977	Secondary transporter	MC	phosphate
AN3461	Secondary transporter	MC	tricarboxylate
AN3663	Secondary transporter	MC	unclassified
AN3690	Secondary transporter	MC	MRS3/4 homolog
AN4064	Secondary transporter	MC	ADP/ATP
AN4250	Secondary transporter	MC	carnitine/acylcarnitine?
AN5132	Secondary transporter	MC	unclassified
AN5356/AcuH	Secondary transporter	MC	carnitine/acylcarnitine
AN5801	Secondary transporter	MC	Graves disease carrier protein (GDC) homolog
AN6690	Secondary transporter	MC	unclassified
AN7304	Secondary transporter	MC	unclassified
AN8274	Secondary transporter	MC	unclassified
AN8785	Secondary transporter	MC	unclassified
AN8881/Amc-1	Secondary transporter	MC	ornithine
AN10686	Secondary transporter	MC	carnitine/acylcarnitine?
AN10785	Secondary transporter	MC	phosphate
AN1022*	Secondary transporter	MC	potassium ion?
AN7671*	Secondary transporter	MC	carnitine/acylcarnitine?
AN8762*	Secondary transporter	MC	pyruvate
AN10172*	Secondary transporter	MC	2-oxodicarboxylate
AN4526/PttA	Secondary transporter	NCS1/NCS2/CntA	nucleosides
AN5493/CntA	Secondary transporter	NCS1/NCS2/CntA	nucleosides
AN6932/UapA	Secondary transporter	NCS1/NCS2/CntA	xanthine/uric acid
AN7967/FcyC	Secondary transporter	NCS1/NCS2/CntA	unclassified
AN0418/UreA	Secondary transporter	Other secondary (SSS)	urea
AN0469	Secondary transporter	Other secondary (DASS)	phosphate
AN0471/VcxA	Secondary transporter	Other secondary (CacA)	proton/calcium ion
AN1290	Secondary transporter	Other secondary (CPA2)	sodium ion/proton
AN1795	Secondary transporter	Other secondary (CDF)	cobalt/zinc/cadmium ion efflux
AN2096	Secondary transporter	Other secondary (GUP)	glycerol?
AN2288/NhxA	Secondary transporter	Other secondary (CPA1)	sodium ion/proton
AN2289	Secondary transporter	Other secondary (GPH)	sucrose
AN2308	Secondary transporter	Other secondary (ClC)	chloride ion channel
AN2982	Secondary transporter	Other secondary (GPH)	sucrose
AN3157	Secondary transporter	Other secondary (SulP)	sulfate
AN3341	Secondary transporter	Other secondary (CHR)	chromate ion
AN3479	Secondary transporter	Other secondary (ThrE)	unclassified
AN3665	Secondary transporter	Other secondary (SulP)	sulfate
AN3665	Secondary transporter	Other secondary (SulP)	sulfate
AN3781	Secondary transporter	Other secondary (PiT)	phosphate
AN3948	Secondary transporter	Other secondary (DMT)	phosphate/phosphoenolpyruvate?
AN4131	Secondary transporter	Other secondary (CPA1)	sodium ion/proton
AN4266	Secondary transporter	Other secondary (CaCA)	sodium ion/calcium ion
AN4478	Secondary transporter	Other secondary (CCC)	Na+/K+/2Cl-
AN4645	Secondary transporter	Other secondary (SulP)	sulfate?
AN4904	Secondary transporter	Other secondary (AE)	anion exchange
AN5427	Secondary transporter	Other secondary (CHR)	chromate ion
AN5636/TrkA	Secondary transporter	Other secondary (Trk)	potassium ion uptake
AN6115	Secondary transporter	Other secondary (NiCoT)	nickel ion
AN6311	Secondary transporter	Other secondary (ClC)	chloride ion channel
AN6986/VnxA	Secondary transporter	Other secondary (CaCA)	proton/calcium ion
AN7250/Nha1	Secondary transporter	Other secondary (CPA1)	sodium ion/proton
AN8100	Secondary transporter	Other secondary (CPA2)	sodium ion/proton
AN8229	Secondary transporter	Other secondary (Oxa1)	60 KD inner membrane protein OxaA homolog
AN8495	Secondary transporter	Other secondary (ThrE)	unclassified
AN8647/NitA	Secondary transporter	Other secondary (FNT)	formate
AN8791	Secondary transporter	Other secondary (CDF)	cation efflux
AN8848/GmtA	Secondary transporter	Other secondary (DMT)	GDP-mannose
AN8903	Secondary transporter	Other secondary (POT)	peptide
AN8915	Secondary transporter	Other secondary (POT)	peptide
AN8956	Secondary transporter	Other secondary (PiT)	phosphate
AN10343	Secondary transporter	Other secondary (PiT)	phosphate
AN10445	Secondary transporter	Other secondary (MTC)	tricarboxylates
AN10601	Secondary transporter	Other secondary (DMT)	unclassified
AN10676	Secondary transporter	Other secondary (DMT)	UDP-galactose
AN10876	Secondary transporter	Other secondary (CDF)	cobalt/zinc/cadmium ion efflux
AN11011	Secondary transporter	Other secondary (PiT)	phosphate
AN4209*	Secondary transporter	Other secondary	drug efflux?
AN4990*	Secondary transporter	Other secondary	Fe2+/Mn2+
AN7673*	Secondary transporter	Other secondary	zinc ion
AN8029/TrkB*	Secondary transporter	Other secondary	potassium ion uptake
AN10203*	Secondary transporter	Other secondary	zinc ion
AN0015	ATP-Dependent	ABC	multispecific organic anion/multidrug
AN0225	ATP-Dependent	ABC	multispecific organic anion/multidrug
AN0771	ATP-Dependent	ABC	multidrug?
AN0404	ATP-Dependent	ABC	multidrug
AN1174	ATP-Dependent	ABC	multidrug
AN2052	ATP-Dependent	ABC	multidrug
AN2210	ATP-Dependent	ABC	unclassified
AN2300/AtrD	ATP-Dependent	ABC	multidrug/bile salt
AN2349/AtrC	ATP-Dependent	ABC	multidrug
AN3247	ATP-Dependent	ABC	multidrug
AN3472	ATP-Dependent	ABC	multispecific organic anion/multidrug
AN3608/AtrC	ATP-Dependent	ABC	multidrug
AN3952	ATP-Dependent	ABC	multidrug?
AN4517	ATP-Dependent	ABC	heavy metal
AN5194	ATP-Dependent	ABC	unclassified
AN5528	ATP-Dependent	ABC	unclassified
AN6237	ATP-Dependent	ABC	multidrug
AN6369	ATP-Dependent	ABC	unclassified
AN6512	ATP-Dependent	ABC	unclassified
AN7676	ATP-Dependent	ABC	multispecific organic anion/multidrug
AN7729	ATP-Dependent	ABC	multispecific organic anion/multidrug
AN7839	ATP-Dependent	ABC	multispecific organic anion/multidrug
AN7879/AtnG	ATP-Dependent	ABC	multispecific organic anion/multidrug
AN8150	ATP-Dependent	ABC	multidrug
AN8344	ATP-Dependent	ABC	unclassified
AN8489/AtrB	ATP-Dependent	ABC	multidrug
AN8489/AtrB	ATP-Dependent	ABC	multidrug
AN8812	ATP-Dependent	ABC	unclassified
AN8928/AtrA	ATP-Dependent	ABC	multidrug
AN8928/AtrA	ATP-Dependent	ABC	multidrug
AN8957	ATP-Dependent	ABC	multispecific organic anion/multidrug
AN9342	ATP-Dependent	ABC	multidrug
AN9344	ATP-Dependent	ABC	multidrug
AN3509*	ATP-Dependent	ABC	heme?
AN8813*	ATP-Dependent	ABC	multidrug
AN11934*	ATP-Dependent	ABC	multidrug
AN0110	ATP-Dependent	F-ATPase	protons (vacuolar)
AN0252	ATP-Dependent	F-ATPase	protons (mitochondrial)
AN1195	ATP-Dependent	F-ATPase	protons (vacuolar)
AN1195	ATP-Dependent	F-ATPase	protons (vacuolar)
AN1211	ATP-Dependent	F-ATPase	protons (vacuolar)
AN1523	ATP-Dependent	F-ATPase	protons (mitochondrial)
AN1534	ATP-Dependent	F-ATPase	protons (mitochondrial)
AN2315	ATP-Dependent	F-ATPase	protons (mitochondrial)
AN3168	ATP-Dependent	F-ATPase	protons (vacuolar)
AN4927	ATP-Dependent	F-ATPase	protons (mitochondrial)
AN5606	ATP-Dependent	F-ATPase	protons (vacuolar)
AN5880	ATP-Dependent	F-ATPase	protons (vacuolar)
AN6232/VmaB	ATP-Dependent	F-ATPase	protons (vacuolar)
AN6232/VmaB	ATP-Dependent	F-ATPase	protons (vacuolar)
AN6287	ATP-Dependent	F-ATPase	protons (mitochondrial)
AN6631	ATP-Dependent	F-ATPase	protons (mitochondrial)
AN8021/VmaA	ATP-Dependent	F-ATPase	protons (vacuolar)
AN8022	ATP-Dependent	F-ATPase	protons (vacuolar)
AN8674	ATP-Dependent	F-ATPase	protons (vacuolar)
AN9107	ATP-Dependent	F-ATPase	protons (vacuolar)
AN10047	ATP-Dependent	F-ATPase	protons (mitochondrial)
AN10626	ATP-Dependent	F-ATPase	protons (mitochondrial)
AN11565	ATP-Dependent	F-ATPase	protons (mitochondrial)
AN0318	ATP-Dependent	P-ATPase	proton
AN1189/PmcA	ATP-Dependent	P-ATPase	calcium ion
AN1628/EnaB	ATP-Dependent	P-ATPase	sodium/calcium ion
AN2827	ATP-Dependent	P-ATPase	calcium ion
AN3624/YgA	ATP-Dependent	P-ATPase	copper ion
AN4859/PmaA	ATP-Dependent	P-ATPase	proton
AN4859/PmaA	ATP-Dependent	P-ATPase	proton
AN5088	ATP-Dependent	P-ATPase	calcium ion
AN5743	ATP-Dependent	P-ATPase	calcium ion
AN5743	ATP-Dependent	P-ATPase	calcium ion
AN8864	ATP-Dependent	P-ATPase	cation?
AN10367	ATP-Dependent	P-ATPase	cation
AN10982/EnaC	ATP-Dependent	P-ATPase	sodium/calcium ion
AN0429	ATP-Dependent	Other ATP (MPT)	inner membrane translocase (import)
AN1281	ATP-Dependent	Other ATP (MPT)	inner membrane translocase (import)
AN1892	ATP-Dependent	Other ATP (MPT)	inner membrane translocase (import)
AN6306	ATP-Dependent	Other ATP (MPT)	inner membrane translocase (import)
AN6510	ATP-Dependent	Other ATP (MPT)	inner membrane translocase (import)
AN7649	ATP-Dependent	Other ATP (MPT)	inner membrane translocase (import)
AN7721	ATP-Dependent	Other ATP (IISP)	Sec61-alpha homolog
AN0209/MepB	Ion channel	Ion channel (Amt)	ammonium
AN0610	Ion channel	Ion channel (VIC)	potassium ion channel
AN1168/Cch1	Ion channel	Ion channel (VIC)	calcium ion channel
AN1181/MepA	Ion channel	Ion channel (Amt)	ammonium
AN2427	Ion channel	Ion channel (Annexin)	Annexin XIV homolog
AN3155/Yvc1	Ion channel	Ion channel (TRP-CC)	vacuolar cation channel
AN3813	Ion channel	Ion channel (Ctr)	copper ion
AN5856	Ion channel	Ion channel (MIT)	magnesium/aluminum ion
AN6053	Ion channel	Ion channel (MscS)	small-conductance mechanosensitive ion channel
AN6269	Ion channel	Ion channel (NSCC2)	translocation protein sec62 homolog
AN7463/MeaA	Ion channel	Ion channel (Amt)	ammonium
AN7571	Ion channel	Ion channel (MscS)	small-conductance mechanosensitive ion channel
AN7826	Ion channel	Ion channel (MIT)	mitochondrial inner membrane magnesium ion channel protein (MRS2)
AN0566/Trp2*	Ion channel	Ion channel	calcium ion channel
AN7443*	Ion channel	Ion channel	calcium ion channel?
AN10235*	Ion channel	Ion channel	potassium ion channel
AN4402*	Other	Other (MPP)	anion-selective channel
AN5226/AcpA*	Other	Other	acetate
AN5226/AcpA*	Other	Other	acetate
AN2783*	Other	Other	unclassified
*Not found in TransportDB
