# Supplementary material for: Profile of Membrane Cargo Trafficking Proteins and Transporters Expressed under N Source Derepressing Conditions in Aspergillus nidulans
Source: J Fungi (Basel). 2021 Jul 14;7(7):560. doi: 10.3390/jof7070560 (PMC8306328; doi:10.3390/jof7070560)
Supplement: Supplementary file 1 [file jof-07-00560-s001.zip › Supplementary Tables/Supplementary Table 3_Proteins involved in trafficking.xlsx]

## Sheet: Trafficking factors
Supplementary Table 3_Proteins involved in trafficking
Systematic/Protein name	Trafficking process
AN0411/Sar1	ER exit site (ERes)
AN0261/Sec23	ER exit site (ERes)
AN3720/Sec24	ER exit site (ERes)
AN4317/Sec23	ER exit site (ERes)
AN6257/Sec13	ER exit site (ERes)
AN3080/LstA	ER exit site (ERes)
AN6615/Sec16	ER exit site (ERes)
AN9526/SedV	Early/late Golgi sorting
AN0112/GeaA	Early/late Golgi sorting
AN1126/ArfA	Early/late Golgi sorting
AN6709/HypB	Early/late Golgi sorting
AN5710/GgaA	Post-Golgi/Endomembrane sorting
AN4463/ClaH	Post-Golgi/Endomembrane sorting
AN2050/ClaL	Post-Golgi/Endomembrane sorting
AN4207/AP1-γ	Post-Golgi/Endomembrane sorting
AN3029/AP1-β	Post-Golgi/Endomembrane sorting
AN8795/AP1-μ	Post-Golgi/Endomembrane sorting
AN7682/AP1-σ	Post-Golgi/Endomembrane sorting
AN8291/AP3-δ	Post-Golgi/Endomembrane sorting
AN0165/AP3-β	Post-Golgi/Endomembrane sorting
AN5641/AP3-μ	Post-Golgi/Endomembrane sorting
AN5519/AP3-σ	Post-Golgi/Endomembrane sorting
AN0347/RabE	Rabome-Post-Golgi/sorting endosomes
AN4281/RabO	Rabome-Golgi & autophagy
AN0089/RabS	Rabome-late endosomes
AN6974/RabD	Rabome-exocyst
AN7602/RabC	Rabome-Post-Golgi/recycling endosomes
AN4915/RabA	Rabome-early endosomes
AN2842/RabB	Rabome-early endosomes
AN2419/Sec9	Tethering (t-SNARE)
AN2969/Sec20	Tethering (t-SNARE)
AN8488/Sec22	Tethering (v-SNARE)
AN8679/SynA	Tethering (v-SNARE)
AN5127/BetA	Tethering (t-SNARE)
AN3416/SsoA	Tethering (t-SNARE)
AN4416/PepA	Tethering (t-SNARE)
AN0462/Sec3/SecC	Exocyst
AN1002/Sec5	Exocyst
AN1988/Sec6	Exocyst
AN11007/Sec8	Exocyst
AN8879/Sec10	Exocyst
AN6493/Sec15	Exocyst
AN0560/Exo84	Exocyst
AN6210/Exo70	Exocyst
AN1339/HulA	Endocytosis
AN1844/PalF	Endocytosis
AN1089/ArtB	Endocytosis
AN2447/ArtE	Endocytosis
AN5453/ArtG	Endocytosis
AN7016/AP2-α	Endocytosis
AN5950/AP2-β	Endocytosis
AN7741/AP2-μ	Endocytosis
AN4270/PanA	Endocytosis
AN0317/EdeA	Endocytosis
AN3696/EntA	Endocytosis
AN3821/EntB	Endocytosis
AN5224/ApeA	Endocytosis
AN2756/SlaB	Endocytosis
AN1023/SagA	Endocytosis
AN5778/ArpD	Endocytosis
AN0306/ArpE	Endocytosis
AN8065/ArpF	Endocytosis
AN8698/ArpG	Endocytosis
AN4919/ArpH	Endocytosis
AN0673/ArpI	Endocytosis
AN0140/ArpJ	Endocytosis
AN11104/BeeA	Endocytosis
AN8873/AbpA	Endocytosis
AN2071/HrsA/Vps27	ESCRT
AN2521/EscA/Vps23	ESCRT-I
AN7106/EscD/Snf8	ESCRT-II
AN7037/EscF/Vps36	ESCRT-II
AN6898/EscG/Snf7	ESCRT-III
AN1365/EscH/Vps20	ESCRT-III
AN6920/EscI/Snf7	ESCRT-III
AN4709/Vps34	ESCRT
AN6531/Vps45	ESCRT
AN2736/Vps53	ESCRT
AN7993/Vps54/GarP	ESCRT
AN5920/Vps9	ESCRT
AN0244/Vps8	ESCRT
AN2266/Vps18/Pep3/DgA	ESCRT
AN8880/Vps10/VpsT	ESCRT
AN3594/Vps5	ESCRT
AN3061/Vps4	ESCRT
